# Supplementary material for: Zfp335 establishes eTreg lineage and neonatal immune tolerance by targeting Hadha-mediated fatty acid oxidation
Source: J Clin Invest. 2023 Oct 16;133(20):e166628. doi: 10.1172/JCI166628 (PMC10575732; doi:10.1172/JCI166628)
Supplement: Supplemental table 1 [file jci-133-166628-s158.xlsx]

## Sheet: up
Supplementary table 1: 1.5-fold-change upregulated genes in Zfp335fl/f Foxp3Cre+ vs Foxp3Cre+ Treg cells
GeneID	symbol	wt_average_counts	ko_average_counts	baseMean	log2FoldChange	lfcSE	stat	pvalue	padj	regulated
ENSMUSG00000036117	Il5	0	1083.34	541.671	12.4644	1.19201	10.4566	1.36673e-25	1.13828e-23	up
ENSMUSG00000034117	Ptgdr2	0.352463	405.301	202.827	10.0864	1.20531	8.3683	5.8453e-17	2.52973e-15	up
ENSMUSG00000092035	Peg10	0	166.843	83.4215	9.76531	1.24078	7.87027	3.53868e-15	1.28986e-13	up
ENSMUSG00000020383	Il13	8.48516	4581.8	2295.14	9.10982	0.324202	28.0992	1.00184e-173	2.87026e-170	up
ENSMUSG00000018914	Il3	0	101.351	50.6753	9.04601	1.2791	7.07215	1.52548e-12	3.79384e-11	up
ENSMUSG00000030167	Klrc1	3.94907	1521.5	762.726	9.04263	0.469319	19.2675	1.00621e-82	8.00775e-80	up
ENSMUSG00000059108	Ifitm6	0	86.3323	43.1661	8.81495	1.31013	6.72831	1.71645e-11	3.77698e-10	up
ENSMUSG00000025491	Ifitm1	31.4322	13428.3	6729.85	8.74073	0.663941	13.1649	1.39695e-39	3.03202e-37	up
ENSMUSG00000056071	S100a9	0	78.1544	39.0772	8.67064	1.32046	6.56638	5.15517e-11	1.04011e-09	up
ENSMUSG00000053338	Tarm1	0	75.0821	37.5411	8.61433	1.32333	6.50958	7.53623e-11	1.48496e-09	up
ENSMUSG00000056054	S100a8	0	75.0677	37.5339	8.61347	1.34709	6.39413	1.6146e-10	3.02738e-09	up
ENSMUSG00000117495	Gm4125	0.643194	230.257	115.45	8.38244	1.07699	7.78321	7.07076e-15	2.4765e-13	up
ENSMUSG00000076612	Ighg2c	0.350431	116.51	58.4302	8.2903	1.26366	6.56053	5.36184e-11	1.08029e-09	up
ENSMUSG00000057614	Gnai1	0.352736	108.477	54.4148	8.1847	1.2929	6.3305	2.44364e-10	4.43665e-09	up
ENSMUSG00000025701	Alox5	0	55.3648	27.6824	8.16172	1.45492	5.60973	2.02643e-08	2.62465e-07	up
ENSMUSG00000030500	Slc17a6	0	54.5462	27.2731	8.13726	1.54316	5.27313	1.34118e-07	1.50332e-06	up
ENSMUSG00000039699	Batf2	0	43.7361	21.8681	7.8349	1.40968	5.55793	2.72995e-08	3.45159e-07	up
ENSMUSG00000022126	Acod1	0	42.9345	21.4673	7.80753	1.41253	5.52733	3.2515e-08	4.05729e-07	up
ENSMUSG00000078926	Cdc20b	0	40.1968	20.0984	7.70653	1.47223	5.23459	1.6535e-07	1.81505e-06	up
ENSMUSG00000025044	Msr1	0.300049	68.0214	34.1607	7.53836	1.38309	5.45038	5.02614e-08	6.07591e-07	up
ENSMUSG00000002190	Clgn	0	35.457	17.7285	7.5298	1.46096	5.154	2.54982e-07	2.6897e-06	up
ENSMUSG00000025489	Ifitm5	0	35.0353	17.5177	7.5134	1.46578	5.12588	2.96156e-07	3.08541e-06	up
ENSMUSG00000087642	Ighe	0	33.4414	16.7207	7.44621	1.46845	5.07079	3.96169e-07	4.00785e-06	up
ENSMUSG00000035186	Ubd	0	33.205	16.6025	7.43528	1.51155	4.91896	8.7004e-07	8.21577e-06	up
ENSMUSG00000102051	NA	0	32.0984	16.0492	7.38907	1.49138	4.95452	7.25077e-07	6.99914e-06	up
ENSMUSG00000118603	Gm52989	0	29.7765	14.8883	7.2804	1.55603	4.67884	2.88501e-06	2.46145e-05	up
ENSMUSG00000024140	Epas1	55.5458	8134.97	4095.26	7.18562	0.183713	39.1133	0	0	up
ENSMUSG00000025808	Ccdc7a	0	27.4221	13.7111	7.15554	1.74158	4.10865	3.9798e-05	0.000263085	up
ENSMUSG00000081723	Gm15931	0	27.211	13.6055	7.14912	1.53675	4.65209	3.28583e-06	2.76068e-05	up
ENSMUSG00000024798	Htr7	0	27.2065	13.6032	7.14466	1.58618	4.50433	6.65839e-06	5.21697e-05	up
ENSMUSG00000052270	Fpr2	0	25.5128	12.7564	7.05644	1.6232	4.34723	1.37868e-05	0.000100558	up
ENSMUSG00000055228	NA	0	25.2514	12.6257	7.0408	2.17707	3.23408	0.00122035	0.00535094	up
ENSMUSG00000000982	Ccl3	2.09197	257.3	129.696	6.96407	0.672872	10.3498	4.19505e-25	3.37607e-23	up
ENSMUSG00000030669	Calca	0.296799	43.4247	21.8607	6.90243	1.44702	4.77008	1.8415e-06	1.63037e-05	up
ENSMUSG00000051029	Serpinb1b	0.213551	39.3138	19.7637	6.90045	1.55871	4.42702	9.55422e-06	7.2607e-05	up
ENSMUSG00000104452	NA	0	21.6399	10.82	6.81891	1.65114	4.12981	3.63063e-05	0.000243259	up
ENSMUSG00000110355	NA	0	21.0047	10.5024	6.77499	1.65845	4.08514	4.40497e-05	0.000288397	up
ENSMUSG00000112743	NA	0	20.5131	10.2566	6.74074	2.23514	3.01581	0.00256296	0.0101505	up
ENSMUSG00000033027	Klrc3	0	19.9624	9.98118	6.70178	1.64272	4.07968	4.50978e-05	0.000294317	up
ENSMUSG00000018916	Csf2	3.327	351.602	177.465	6.68192	0.559967	11.9327	7.99467e-33	1.12278e-30	up
ENSMUSG00000004988	Fxyd4	0.421772	41.2917	20.8567	6.65991	1.39481	4.7748	1.7989e-06	1.59661e-05	up
ENSMUSG00000049176	Frmpd4	0	19.3714	9.68569	6.65801	1.66011	4.01058	6.05693e-05	0.000383409	up
ENSMUSG00000111410	Pik3r3	0	19.2071	9.60357	6.6466	2.2539	2.94894	0.0031887	0.0121873	up
ENSMUSG00000042379	Esm1	2.44986	215.991	109.22	6.47603	0.653601	9.90823	3.8338e-23	2.67898e-21	up
ENSMUSG00000043932	Klri2	0.968158	84.5384	42.7533	6.36609	1.03398	6.1569	7.41845e-10	1.22713e-08	up
ENSMUSG00000042385	Gzmk	1.76105	137.475	69.6181	6.31738	0.816692	7.73532	1.0314e-14	3.46826e-13	up
ENSMUSG00000023132	Gzma	52.5053	3858.39	1955.45	6.19854	0.538518	11.5104	1.16972e-30	1.32986e-28	up
ENSMUSG00000018341	Il12rb2	45.8201	3331.01	1688.42	6.1842	1.12284	5.50762	3.63713e-08	4.49593e-07	up
ENSMUSG00000028661	Epha8	5.90392	408.036	206.97	6.0966	1.11118	5.48659	4.09758e-08	5.01263e-07	up
ENSMUSG00000116868	NA	2.51233	164.82	83.6664	6.07413	0.773025	7.8576	3.9155e-15	1.4164e-13	up
ENSMUSG00000029658	Wdr95	0.365298	25.4029	12.8841	6.07285	1.50211	4.04289	5.27974e-05	0.00033992	up
ENSMUSG00000040600	Eps8l3	0.467659	37.8125	19.1401	6.04649	1.47017	4.11278	3.90916e-05	0.000259374	up
ENSMUSG00000052736	Klrc2	6.25456	382.472	194.363	6.03438	1.19399	5.05397	4.3273e-07	4.34398e-06	up
ENSMUSG00000060591	Ifitm2	198.786	12837.5	6518.12	6.01526	0.130336	46.1519	0	0	up
ENSMUSG00000047562	Mmp10	1.75731	98.5685	50.1629	5.82431	0.885561	6.57698	4.8011e-11	9.74161e-10	up
ENSMUSG00000116560	Gm2808	15.5607	831.044	423.302	5.74196	1.36834	4.1963	2.71306e-05	0.000186849	up
ENSMUSG00000057615	Ldoc1	0.644592	35.7915	18.218	5.71733	1.35236	4.22767	2.36119e-05	0.000164674	up
ENSMUSG00000042284	Itga1	15.2421	782.82	399.031	5.61492	0.322727	17.3984	8.48527e-68	5.28485e-65	up
ENSMUSG00000000308	Ckmt1	0.591073	30.454	15.5226	5.58763	1.36748	4.08609	4.38712e-05	0.000287491	up
ENSMUSG00000002565	Scin	22.626	1092.05	557.339	5.56811	0.256398	21.7166	1.42874e-104	1.57436e-101	up
ENSMUSG00000036832	Lpar3	0.645167	30.4535	15.5493	5.48326	1.35112	4.05831	4.94291e-05	0.000319816	up
ENSMUSG00000053101	Gpr141	1.28033	60.1227	30.7015	5.46504	0.970294	5.63235	1.77773e-08	2.32778e-07	up
ENSMUSG00000060131	Atp8b4	83.1781	3605.03	1844.1	5.45064	0.507983	10.73	7.36157e-27	6.80351e-25	up
ENSMUSG00000030149	Klrk1	28.5963	1233.95	631.275	5.43366	0.878287	6.18665	6.14547e-10	1.03691e-08	up
ENSMUSG00000046844	Vat1l	1.24585	56.2008	28.7233	5.376	0.957051	5.61726	1.9401e-08	2.52195e-07	up
ENSMUSG00000066684	Pilrb1	0.579965	27.5525	14.0663	5.24254	1.29879	4.03647	5.4262e-05	0.00034841	up
ENSMUSG00000060568	Fam78b	9.52361	339.864	174.694	5.19331	0.438357	11.8472	2.22424e-32	2.999e-30	up
ENSMUSG00000030165	Klrd1	6.21043	219.924	113.067	5.14458	0.498673	10.3165	5.93275e-25	4.72148e-23	up
ENSMUSG00000027360	Hdc	35.1508	1095.95	565.548	5.09236	0.285672	17.8259	4.44999e-71	3.03553e-68	up
ENSMUSG00000076754	Trgv2	2.38645	79.7053	41.0459	5.05784	0.985478	5.13237	2.86123e-07	2.98958e-06	up
ENSMUSG00000112023	Lilr4b	59.5696	1983.38	1021.48	5.05767	0.978362	5.16953	2.34682e-07	2.4995e-06	up
ENSMUSG00000052485	Tmem171	2.39527	78.0541	40.2247	5.01661	0.806989	6.21646	5.08512e-10	8.73433e-09	up
ENSMUSG00000047586	Nccrp1	7.12467	222.773	114.949	4.97977	0.751258	6.62858	3.38939e-11	7.11206e-10	up
ENSMUSG00000040605	Bace2	5.25922	85.8638	45.5615	4.96275	1.03265	4.80582	1.54115e-06	1.385e-05	up
ENSMUSG00000037346	Hrh4	28.1944	873.636	450.915	4.94661	0.788138	6.27633	3.46648e-10	6.10041e-09	up
ENSMUSG00000053318	Slamf8	1.28519	40.3552	20.8202	4.91071	1.17615	4.17526	2.9765e-05	0.000202943	up
ENSMUSG00000045636	Mtus1	0.87694	30.2933	15.5851	4.88434	1.25131	3.90337	9.48613e-05	0.000569048	up
ENSMUSG00000062593	Lilrb4a	16.2841	440.11	228.197	4.76101	1.62833	2.92386	0.00345716	0.0130463	up
ENSMUSG00000074217	Misp3	2.7412	74.03	38.3856	4.76097	0.85101	5.5945	2.21263e-08	2.82243e-07	up
ENSMUSG00000000869	Il4	11.7783	317.68	164.729	4.74843	0.372242	12.7563	2.87495e-37	5.4189e-35	up
ENSMUSG00000055170	Ifng	121.523	3231.54	1676.53	4.73328	0.193181	24.5018	1.41338e-132	2.24963e-129	up
ENSMUSG00000006345	Ggt1	101.02	2662.89	1381.96	4.72781	0.32897	14.3716	7.80556e-47	2.19244e-44	up
ENSMUSG00000025492	Ifitm3	194.6	5091.05	2642.83	4.70948	1.03711	4.54097	5.5997e-06	4.45396e-05	up
ENSMUSG00000020323	Prss57	4.37806	106.694	55.5358	4.60697	0.704512	6.53923	6.18358e-11	1.23542e-09	up
ENSMUSG00000073489	Ifi204	113.052	2753.33	1433.19	4.60625	1.15849	3.97608	7.00611e-05	0.000436359	up
ENSMUSG00000044303	Cdkn2a	15.5957	380.435	198.015	4.60241	0.482454	9.53958	1.43411e-21	8.89334e-20	up
ENSMUSG00000027398	Il1b	1.5559	38.0195	19.7877	4.57353	1.33956	3.41419	0.000639716	0.0030559	up
ENSMUSG00000032691	Nlrp3	3.50577	83.3516	43.4287	4.53029	0.782416	5.79013	7.03332e-09	9.84871e-08	up
ENSMUSG00000021362	Gcm2	8.28092	194.606	101.444	4.52006	0.706876	6.39442	1.61162e-10	3.02575e-09	up
ENSMUSG00000035638	Muc20	18.063	408.158	213.11	4.51541	0.388658	11.618	3.34027e-31	4.02095e-29	up
ENSMUSG00000022246	Rai14	29.9709	682.771	356.371	4.5013	0.269317	16.7138	1.04014e-62	4.96667e-60	up
ENSMUSG00000037820	Tgm2	178.341	4039.3	2108.82	4.50067	0.181702	24.7695	1.911e-135	3.42189e-132	up
ENSMUSG00000040957	Cables1	8.27253	186.706	97.489	4.4935	0.511071	8.79232	1.465e-18	7.41559e-17	up
ENSMUSG00000013076	Amotl1	29.1693	659.761	344.465	4.49078	0.397522	11.2969	1.35905e-29	1.42105e-27	up
ENSMUSG00000028885	Smpdl3b	43.1712	960.685	501.928	4.48022	0.255638	17.5257	9.12859e-69	5.94395e-66	up
ENSMUSG00000015437	Gzmb	719.442	15835.7	8277.55	4.46022	0.573032	7.78354	7.05227e-15	2.47607e-13	up
ENSMUSG00000009376	Met	0.71957	15.5907	8.15511	4.45344	1.74605	2.55057	0.0107546	0.0342127	up
ENSMUSG00000005397	Nid1	11.6403	253.65	132.645	4.44612	0.54127	8.21423	2.13522e-16	8.76418e-15	up
ENSMUSG00000003051	Elf3	3.62376	77.6937	40.6587	4.4356	0.746555	5.94142	2.82556e-09	4.21187e-08	up
ENSMUSG00000027500	Stmn2	13.5088	291.624	152.566	4.433	0.36508	12.1425	6.28504e-34	9.37846e-32	up
ENSMUSG00000025930	Msc	1.16422	21.9961	11.5802	4.40648	1.37871	3.1961	0.001393	0.00600864	up
ENSMUSG00000040537	Adam22	5.80731	112.054	58.9309	4.39203	0.614297	7.14969	8.69772e-13	2.25307e-11	up
ENSMUSG00000018930	Ccl4	6.57408	131.865	69.2194	4.33532	0.534268	8.11451	4.87755e-16	1.92482e-14	up
ENSMUSG00000029304	Spp1	1.37524	27.7716	14.5734	4.33172	1.1661	3.71471	0.000203441	0.00112434	up
ENSMUSG00000022375	Lrrc6	7.51134	151.742	79.6265	4.32906	0.677644	6.3884	1.67632e-10	3.1308e-09	up
ENSMUSG00000051359	Ncald	29.0087	580.661	304.835	4.32639	0.261824	16.5241	2.46265e-61	1.10242e-58	up
ENSMUSG00000020646	Mboat2	11.979	220.622	116.3	4.29095	0.546271	7.85499	3.99811e-15	1.44264e-13	up
ENSMUSG00000057135	Scimp	1.53774	24.0418	12.7898	4.21094	1.27884	3.29278	0.000992003	0.00447151	up
ENSMUSG00000087651	1500009L16Rik	176.676	3243.23	1709.96	4.19983	0.180306	23.2927	5.25133e-120	6.26878e-117	up
ENSMUSG00000019889	Ptprk	6.18549	112.378	59.2819	4.16662	0.778036	5.35531	8.54121e-08	9.8991e-07	up
ENSMUSG00000033949	Trim36	32.6399	584.42	308.53	4.16322	0.242676	17.1555	5.72003e-66	3.41415e-63	up
ENSMUSG00000004814	Ccl24	5.66436	95.8977	50.7811	4.1402	0.840056	4.92847	8.28744e-07	7.87727e-06	up
ENSMUSG00000001663	Gstt1	2.95368	52.7525	27.8531	4.12829	0.877939	4.70225	2.57309e-06	2.21911e-05	up
ENSMUSG00000050335	Lgals3	586.882	9897.57	5242.22	4.07869	0.119188	34.2206	1.19292e-256	5.69621e-253	up
ENSMUSG00000029322	Plac8	96.3255	1625.73	861.03	4.07746	0.329346	12.3805	3.33291e-35	5.30489e-33	up
ENSMUSG00000074417	Gm14548	1.41366	23.4756	12.4446	4.07016	1.27519	3.1918	0.00141391	0.00608604	up
ENSMUSG00000025804	Ccr1	22.6786	376.341	199.51	4.06066	0.479019	8.47703	2.31009e-17	1.04063e-15	up
ENSMUSG00000030155	Clec2e	4.78365	80.2138	42.4987	4.0593	0.707599	5.73672	9.65304e-09	1.31821e-07	up
ENSMUSG00000025473	Adam8	510.388	8496.41	4503.4	4.05795	0.240026	16.9063	4.0442e-64	2.06904e-61	up
ENSMUSG00000020702	Ccl1	7.04331	116.611	61.8269	4.04882	0.658395	6.14953	7.77123e-10	1.27957e-08	up
ENSMUSG00000085977	NA	10.5957	174.627	92.6114	4.0362	0.453048	8.90899	5.15016e-19	2.6634e-17	up
ENSMUSG00000029379	Cxcl3	9.77397	160.12	84.947	4.03321	0.730065	5.52446	3.30508e-08	4.11698e-07	up
ENSMUSG00000087075	Lbhd2	1.60459	27.0374	14.321	4.0292	1.31436	3.06552	0.00217292	0.00879296	up
ENSMUSG00000025746	Il6	1.18604	18.3558	9.77094	4.01747	1.48032	2.71391	0.00664936	0.0228696	up
ENSMUSG00000028862	Map3k6	11.6325	179.713	95.6727	4.01092	0.686853	5.83955	5.23407e-09	7.4605e-08	up
ENSMUSG00000033213	AA467197	18.3327	279.887	149.11	3.95628	0.34708	11.3988	4.24045e-30	4.67265e-28	up
ENSMUSG00000079293	Clec7a	9.55832	119.371	64.4644	3.94417	0.689866	5.7173	1.08233e-08	1.46405e-07	up
ENSMUSG00000020399	Havcr2	211.552	3247.8	1729.67	3.94055	0.659152	5.97821	2.25603e-09	3.41263e-08	up
ENSMUSG00000030789	Itgax	17.2745	256.339	136.807	3.92931	0.659469	5.9583	2.54869e-09	3.82704e-08	up
ENSMUSG00000019102	Aldh3a1	1.69274	27.0342	14.3635	3.92202	1.44006	2.72352	0.00645912	0.0223279	up
ENSMUSG00000027596	a	2.82354	46.1942	24.5089	3.90797	0.999754	3.90893	9.27062e-05	0.000558459	up
ENSMUSG00000024665	Fads2	7.74891	81.2636	44.5063	3.90004	0.876053	4.45184	8.51385e-06	6.53946e-05	up
ENSMUSG00000000318	Clec10a	1.68651	26.8222	14.2543	3.88128	1.0915	3.55592	0.000376658	0.00193669	up
ENSMUSG00000026830	Ermn	33.3475	479.478	256.413	3.85141	0.359143	10.7239	7.86248e-27	7.21988e-25	up
ENSMUSG00000022096	Hr	8.56873	124.377	66.4727	3.83818	0.858677	4.46987	7.82654e-06	6.03743e-05	up
ENSMUSG00000090124	Ugt1a7c	2.06357	31.7151	16.8893	3.83089	1.29565	2.95672	0.00310926	0.0119219	up
ENSMUSG00000010830	Kdelr3	1.72598	24.5846	13.1553	3.82971	1.19364	3.20842	0.00133467	0.00577965	up
ENSMUSG00000002847	Pla1a	1.79614	24.7185	13.2573	3.81041	1.13771	3.34919	0.000810496	0.00374648	up
ENSMUSG00000041831	Sytl3	198.798	2777.06	1487.93	3.80583	0.328531	11.5844	4.94548e-31	5.80689e-29	up
ENSMUSG00000026994	Galnt3	50.08	688.811	369.445	3.78338	0.30349	12.4663	1.1406e-35	1.8999e-33	up
ENSMUSG00000015947	Fcgr1	1.97988	27.815	14.8974	3.78324	1.14122	3.31508	0.000916165	0.00417432	up
ENSMUSG00000035873	Pawr	2.92256	35.2436	19.0831	3.7832	1.27658	2.96354	0.00304127	0.0117176	up
ENSMUSG00000036353	P2ry12	2.06859	28.9769	15.5227	3.77441	1.02157	3.69472	0.000220126	0.00120724	up
ENSMUSG00000035578	Iqcg	10.1907	127.194	68.6926	3.75947	0.882215	4.2614	2.03149e-05	0.000143922	up
ENSMUSG00000006362	Cbfa2t3	64.0551	847.656	455.856	3.74441	0.843923	4.43691	9.1259e-06	6.96476e-05	up
ENSMUSG00000037411	Serpine1	1.3683	18.4043	9.88633	3.74323	1.36611	2.74007	0.00614255	0.0213728	up
ENSMUSG00000020120	Plek	163.792	2191.89	1177.84	3.7421	0.221301	16.9095	3.82746e-64	2.03068e-61	up
ENSMUSG00000039013	Siglecf	4.35425	58.3887	31.3714	3.72334	0.970561	3.83627	0.000124916	0.000726227	up
ENSMUSG00000043832	Clec4a3	2.64021	35.0097	18.825	3.71719	1.16772	3.18329	0.00145614	0.0062434	up
ENSMUSG00000001444	Tbx21	196.122	2555.89	1376.01	3.70237	0.137132	26.9986	1.53335e-160	3.66087e-157	up
ENSMUSG00000006179	Prss16	31.0696	383.945	207.507	3.69492	0.345658	10.6895	1.13969e-26	1.03329e-24	up
ENSMUSG00000038517	Tbkbp1	45.0508	580.082	312.566	3.69177	0.264311	13.9675	2.46046e-44	6.18352e-42	up
ENSMUSG00000021403	Serpinb9b	10.9305	121.844	66.3872	3.66887	0.835007	4.39382	1.11376e-05	8.35759e-05	up
ENSMUSG00000034382	AI661453	7.65432	88.1053	47.8798	3.65635	0.647464	5.64719	1.63087e-08	2.14924e-07	up
ENSMUSG00000027718	Il21	21.7504	272.016	146.883	3.65003	0.575393	6.34355	2.24535e-10	4.09741e-09	up
ENSMUSG00000034981	Parm1	3.64341	46.4091	25.0263	3.64758	0.957841	3.80813	0.00014002	0.000804892	up
ENSMUSG00000004032	Gstm5	1.65176	21.3371	11.4944	3.63754	1.20551	3.01743	0.00254928	0.0101019	up
ENSMUSG00000039153	Runx2	784.758	9348.86	5066.81	3.57687	0.149305	23.9569	7.83939e-127	1.12299e-123	up
ENSMUSG00000026536	Ifi211	71.5773	849.437	460.507	3.57003	0.497627	1900-01-07 04:10:41	7.27866e-13	1.90965e-11	up
ENSMUSG00000017754	Pltp	11.5596	135.966	73.7628	3.55112	0.466395	7.61397	2.65811e-14	8.38708e-13	up
ENSMUSG00000073555	Gm4951	49.0524	567.591	308.322	3.53775	0.373045	9.48342	2.46074e-21	1.48734e-19	up
ENSMUSG00000021256	Vash1	9.47025	109.251	59.3606	3.53679	0.513763	6.88409	5.81572e-12	1.34588e-10	up
ENSMUSG00000023828	Slc22a3	2.14709	24.5827	13.3649	3.53588	1.18402	2.98634	0.00282338	0.0109935	up
ENSMUSG00000020241	Col6a2	3.04651	34.7126	18.8796	3.51002	1.34182	2.61586	0.00890034	0.0293217	up
ENSMUSG00000114470	NA	5.00101	53.0328	29.0169	3.50466	1.23391	2.84029	0.00450727	0.0164417	up
ENSMUSG00000058818	Pirb	12.9907	153.578	83.2842	3.50284	0.50635	6.91783	4.58628e-12	1.08057e-10	up
ENSMUSG00000046207	Pik3r6	7.11862	70.7264	38.9225	3.47911	0.93607	3.71671	0.00020183	0.0011163	up
ENSMUSG00000029417	Cxcl9	13.8405	154.664	84.2525	3.46758	0.81818	4.23817	2.25353e-05	0.000157934	up
ENSMUSG00000024659	Anxa1	79.0204	871.743	475.382	3.46189	0.362442	9.55156	1.2776e-21	7.95725e-20	up
ENSMUSG00000020155	Kcnmb1	19.4942	208.997	114.245	3.416	0.411463	8.30209	1.02297e-16	4.32273e-15	up
ENSMUSG00000059901	Adamts14	6.30907	67.0094	36.6592	3.39882	0.687949	4.94051	7.79168e-07	7.46095e-06	up
ENSMUSG00000019577	Pdk4	6.33039	66.5721	36.4513	3.38588	0.840616	4.02786	5.6288e-05	0.000359967	up
ENSMUSG00000038179	Slamf7	142.043	1471.04	806.54	3.37907	0.204719	16.5059	3.32662e-61	1.44406e-58	up
ENSMUSG00000048915	Efna5	3.86823	39.886	21.8771	3.37296	0.987224	3.41661	0.000634066	0.00303289	up
ENSMUSG00000063531	Sema3e	8.01025	82.8943	45.4523	3.36911	0.588221	5.72764	1.01838e-08	1.38017e-07	up
ENSMUSG00000047344	Lancl3	12.8783	130.777	71.8278	3.35546	0.625308	5.36608	8.04651e-08	9.39415e-07	up
ENSMUSG00000031765	Mt1	34.8192	355.325	195.072	3.35297	0.35958	9.32467	1.11331e-20	6.37926e-19	up
ENSMUSG00000014846	Tppp3	15.8763	159.336	87.6059	3.34516	0.517282	6.46682	1.00089e-10	1.92452e-09	up
ENSMUSG00000015766	Eps8	31.0381	310.272	170.655	3.32823	0.412661	8.0653	7.30575e-16	2.83617e-14	up
ENSMUSG00000020926	Adam11	6.38765	66.586	36.4868	3.32702	0.922638	3.60598	0.000310972	0.00163534	up
ENSMUSG00000048388	Fam171b	2.6267	26.6426	14.6346	3.31676	1.16502	2.84697	0.00441374	0.0161788	up
ENSMUSG00000059089	Fcgr4	3.12487	30.8266	16.9757	3.30399	1.15803	2.85312	0.00432924	0.0159139	up
ENSMUSG00000081249	NA	2.07671	20.2351	11.1559	3.29518	1.26804	2.59863	0.00935961	0.0305274	up
ENSMUSG00000009292	Trpm2	4.4605	44.4407	24.4506	3.28148	0.917801	3.57538	0.000349725	0.00181515	up
ENSMUSG00000037217	Syn1	2.51915	24.1017	13.3104	3.28029	1.10791	2.9608	0.00306841	0.0118032	up
ENSMUSG00000112148	Lilrb4a	142.528	1371.31	756.917	3.26701	0.962972	3.39263	0.000692243	0.00327381	up
ENSMUSG00000025461	Cd163l1	42.1515	402.826	222.489	3.25483	0.251913	12.9205	3.45034e-38	6.77071e-36	up
ENSMUSG00000039239	Tgfb2	13.4435	128.301	70.872	3.24469	0.717327	4.5233	6.08837e-06	4.80961e-05	up
ENSMUSG00000034037	Fgd5	5.33936	48.9497	27.1445	3.21393	0.992866	3.23702	0.00120785	0.00530099	up
ENSMUSG00000029553	Tfec	3.18664	29.2797	16.2332	3.21205	1.1426	2.81117	0.00493614	0.0177932	up
ENSMUSG00000020614	Fam20a	182.8	1674.14	928.469	3.19109	0.282292	11.3042	1.25066e-29	1.32708e-27	up
ENSMUSG00000018927	Ccl6	5.13583	41.4582	23.297	3.17291	0.949674	3.34105	0.00083461	0.00384307	up
ENSMUSG00000048521	Cxcr6	539.962	4860.28	2700.12	3.17075	0.150128	21.1203	5.18138e-99	4.94822e-96	up
ENSMUSG00000024053	Emilin2	14.3447	110.795	62.5697	3.15336	0.747518	4.21844	2.45996e-05	0.000170648	up
ENSMUSG00000031762	Mt2	10.7136	93.5778	52.1457	3.14858	0.648141	4.85787	1.18658e-06	1.0889e-05	up
ENSMUSG00000032323	Cyp11a1	40.7562	358.017	199.387	3.14674	0.436519	7.20871	5.64849e-13	1.50679e-11	up
ENSMUSG00000070780	Rbm47	13.9933	119.067	66.5302	3.13671	0.55313	5.67084	1.42098e-08	1.89354e-07	up
ENSMUSG00000026237	Nmur1	12.3359	107.137	59.7365	3.13115	0.527494	5.9359	2.92244e-09	4.34724e-08	up
ENSMUSG00000035004	Igsf6	7.03062	61.627	34.3288	3.11848	0.786912	3.96293	7.40363e-05	0.000457932	up
ENSMUSG00000073490	Ifi207	10.5865	90.9122	50.7493	3.1034	0.722912	4.29292	1.76339e-05	0.00012681	up
ENSMUSG00000036106	Prr5	43.6709	371.508	207.59	3.09657	0.407146	7.60555	2.837e-14	8.85403e-13	up
ENSMUSG00000043102	Qrfp	39.8218	340.106	189.964	3.09612	0.477421	6.48508	8.86823e-11	1.72137e-09	up
ENSMUSG00000033777	Tlr13	4.65723	40.2541	22.4556	3.09158	0.877405	3.52355	0.000425808	0.00215005	up
ENSMUSG00000005338	Cadm3	2.40851	21.1352	11.7719	3.08344	1.19982	2.56992	0.0101721	0.0325984	up
ENSMUSG00000095258	NA	8.183	69.0212	38.6021	3.08034	0.937349	3.28622	0.00101542	0.00456269	up
ENSMUSG00000053522	Lgals7	49.0025	405.161	227.082	3.05941	0.28817	10.6167	2.49251e-26	2.23157e-24	up
ENSMUSG00000025058	Tasl	24.6897	204.986	114.838	3.0567	0.655907	4.66026	3.1581e-06	2.6643e-05	up
ENSMUSG00000023045	Soat2	87.9868	727.055	407.521	3.04843	0.29312	10.3999	2.48107e-25	2.03094e-23	up
ENSMUSG00000049037	Clec4a1	5.46913	45.0273	25.2482	3.03528	0.802969	3.78007	0.000156783	0.000889822	up
ENSMUSG00000038807	Rap1gap2	441.662	3623.24	2032.45	3.03477	0.117904	25.7393	4.25077e-146	8.6989e-143	up
ENSMUSG00000029026	Trp73	17.8921	139.565	78.7287	3.02794	0.614899	4.92429	8.46692e-07	8.02705e-06	up
ENSMUSG00000036834	Plch1	2.54759	22.111	12.3293	3.02284	1.2203	2.47713	0.0132443	0.0406784	up
ENSMUSG00000030671	Pde3b	323.527	2600.98	1462.25	3.0223	0.296077	10.2078	1.82923e-24	1.4088e-22	up
ENSMUSG00000041734	Kirrel	4.68313	38.4634	21.5733	3.01621	0.89696	3.36271	0.000771824	0.00359557	up
ENSMUSG00000052821	Cysltr1	128.473	1022.07	575.269	3.00886	0.24097	12.4864	8.85214e-36	1.52779e-33	up
ENSMUSG00000071722	Spin4	4.1069	32.5641	18.3355	2.98206	0.892282	3.34206	0.000831588	0.00383162	up
ENSMUSG00000031451	Gas6	2.34907	18.7841	10.5666	2.98147	1.18256	2.5212	0.0116956	0.0367652	up
ENSMUSG00000038745	Nlrp6	9.04638	71.024	40.0352	2.97402	0.56486	5.26506	1.40147e-07	1.56477e-06	up
ENSMUSG00000045827	Serpinb9	389.655	3005.91	1697.78	2.94898	0.143965	20.484	2.99239e-93	2.52153e-90	up
ENSMUSG00000004730	Adgre1	6.48721	51.2859	28.8865	2.92631	0.951763	3.07462	0.0021077	0.00856776	up
ENSMUSG00000038059	Smim3	50.7638	384.246	217.505	2.91908	0.256408	11.3845	4.99566e-30	5.46281e-28	up
ENSMUSG00000096256	NA	2.88398	21.4217	12.1529	2.91213	1.18058	2.46669	0.0136369	0.0417001	up
ENSMUSG00000023349	Clec4n	4.65983	35.3051	19.9824	2.91201	0.983762	2.96007	0.00307565	0.0118088	up
ENSMUSG00000030208	Emp1	359.345	2699.29	1529.32	2.90979	0.554727	5.24544	1.55906e-07	1.72194e-06	up
ENSMUSG00000021281	Tnfaip2	12.666	89.554	51.11	2.89639	0.697342	4.15347	3.27475e-05	0.000221591	up
ENSMUSG00000036560	Lgi4	8.37087	62.2167	35.2938	2.87552	0.700892	4.10266	4.08432e-05	0.000269498	up
ENSMUSG00000075602	Ly6a	1843.16	13502	7672.59	2.87291	0.672346	4.27297	1.92889e-05	0.000137333	up
ENSMUSG00000037202	Prf1	102.531	746.995	424.763	2.86461	0.217501	13.1706	1.29557e-39	2.85524e-37	up
ENSMUSG00000045065	NA	3.05436	22.1109	12.5827	2.84882	1.17773	2.4189	0.0155676	0.046654	up
ENSMUSG00000020709	Adap2	4.9605	35.3935	20.177	2.84211	1.07862	2.63495	0.00841505	0.0279753	up
ENSMUSG00000114822	Gm4813	5.43918	39.1092	22.2742	2.84074	0.798744	3.55651	0.000375815	0.00193375	up
ENSMUSG00000038527	C1rl	2.99582	21.7326	12.3642	2.84061	1.13966	2.49251	0.0126843	0.0392616	up
ENSMUSG00000031722	Hp	8.47694	60.2347	34.3558	2.83881	0.94145	3.01535	0.00256679	0.0101572	up
ENSMUSG00000079602	9230102O04Rik	5.36258	38.1079	21.7352	2.82941	0.925662	3.05664	0.00223835	0.00901699	up
ENSMUSG00000047821	Trim16	28.4571	203.292	115.874	2.82629	0.540174	5.23219	1.67512e-07	1.83596e-06	up
ENSMUSG00000039062	Anpep	3.55464	25.3661	14.4604	2.82091	1.08254	2.60584	0.00916497	0.0299882	up
ENSMUSG00000023067	Cdkn1a	290.617	2052.63	1171.62	2.81988	0.365431	7.7166	1.19478e-14	3.95272e-13	up
ENSMUSG00000020401	Fam71b	14.3171	95.9215	55.1193	2.81856	1.01764	2.7697	0.00561074	0.0198405	up
ENSMUSG00000050241	Klre1	4.28626	30.497	17.3916	2.81474	0.843667	3.33632	0.000848953	0.00390034	up
ENSMUSG00000040627	Aicda	4.853	35.288	20.0705	2.78894	0.837379	3.33056	0.000866724	0.00397561	up
ENSMUSG00000017400	Stac2	24.6386	169.495	97.0666	2.77876	0.526086	5.28196	1.27813e-07	1.44053e-06	up
ENSMUSG00000058385	H2bc8	9.65542	66.1434	37.8994	2.7772	0.966825	2.87249	0.00407251	0.0150785	up
ENSMUSG00000026796	Niban2	332.99	2274.65	1303.82	2.77204	0.17321	16.0039	1.20067e-57	4.5262e-55	up
ENSMUSG00000095975	Cphx1	5.79131	32.734	19.2627	2.76388	0.968344	2.85423	0.00431413	0.0158668	up
ENSMUSG00000022180	Slc7a8	22.9288	156.137	89.5328	2.75761	0.487761	5.65361	1.57116e-08	2.0782e-07	up
ENSMUSG00000102037	Bcl2a1a	3.18745	21.3433	12.2654	2.75745	1.12591	2.44908	0.0143222	0.0434212	up
ENSMUSG00000039959	Hip1	369.062	2463.2	1416.13	2.74086	0.164174	16.6948	1.42921e-62	6.60435e-60	up
ENSMUSG00000022586	Ly6i	9.06262	58.2994	33.681	2.74003	0.624753	4.38579	1.15566e-05	8.60909e-05	up
ENSMUSG00000026656	Fcgr2b	41.7325	271.258	156.495	2.73933	0.629991	4.3482	1.37259e-05	0.000100165	up
ENSMUSG00000020961	Ston2	77.8832	506.378	292.131	2.7253	0.422555	6.44958	1.12157e-10	2.14506e-09	up
ENSMUSG00000055541	Lair1	102.426	668.59	385.508	2.72244	0.357887	7.60696	2.80608e-14	8.77666e-13	up
ENSMUSG00000094682	Gm6902	8.82191	57.8372	33.3296	2.71865	0.875681	3.10461	0.00190529	0.00786133	up
ENSMUSG00000020439	Smtn	135.545	886.358	510.952	2.71045	0.189074	14.3354	1.31509e-46	3.57658e-44	up
ENSMUSG00000038963	Slco4a1	81.4624	528.725	305.094	2.70131	0.232111	11.638	2.64235e-31	3.26307e-29	up
ENSMUSG00000048385	Scrt1	5.1701	33.4932	19.3317	2.70088	1.0948	2.467	0.013625	0.041678	up
ENSMUSG00000022103	Gfra2	12.1745	72.8347	42.5046	2.69723	0.589381	4.57638	4.7309e-06	3.83098e-05	up
ENSMUSG00000024501	Dpysl3	18.2571	118.558	68.4078	2.6963	0.514284	5.24282	1.58138e-07	1.74256e-06	up
ENSMUSG00000032470	Mras	17.5191	96.2786	56.8988	2.6872	0.757627	3.54686	0.000389849	0.00199094	up
ENSMUSG00000023903	Mmp25	60.732	390.203	225.467	2.68356	0.313189	8.56849	1.04847e-17	4.87641e-16	up
ENSMUSG00000026347	Tmem163	18.5894	107.042	62.8156	2.67555	0.827359	3.23384	0.00122138	0.00535381	up
ENSMUSG00000046908	Ltb4r1	180.68	1149.44	665.059	2.66799	0.277384	9.6184	6.68599e-22	4.23791e-20	up
ENSMUSG00000021614	Vcan	17.2623	105.526	61.3941	2.6626	0.664147	4.00905	6.09634e-05	0.000385393	up
ENSMUSG00000042842	Serpinb6b	536.967	3370.3	1953.64	2.6591	0.273817	9.71124	2.70043e-22	1.75039e-20	up
ENSMUSG00000000552	Zfp385a	17.5697	110.918	64.2441	2.65488	0.759868	3.49387	0.000476078	0.00237227	up
ENSMUSG00000034227	Foxj1	18.9126	118.777	68.8448	2.64979	0.904227	2.93044	0.00338478	0.0128307	up
ENSMUSG00000030592	Ryr1	20.8931	127.914	74.4036	2.64641	0.617484	4.2858	1.82086e-05	0.000130419	up
ENSMUSG00000041046	Ramp3	37.3598	230.742	134.051	2.62841	0.354252	7.41959	1.1748e-13	3.41716e-12	up
ENSMUSG00000118051	Gm8714	15.5697	95.5075	55.5386	2.62053	0.942512	2.78037	0.00542973	0.0193196	up
ENSMUSG00000029370	Rassf6	5.50776	33.5123	19.51	2.61212	0.750026	3.4827	0.000496378	0.00245957	up
ENSMUSG00000037003	Tns2	96.1468	587.246	341.696	2.61197	0.254158	10.2769	8.95179e-25	7.00735e-23	up
ENSMUSG00000000058	Cav2	13.8074	83.8433	48.8253	2.60991	0.637142	4.09627	4.19855e-05	0.000276525	up
ENSMUSG00000050957	Insl6	43.4346	265.197	154.316	2.60988	0.438668	5.94956	2.68863e-09	4.02451e-08	up
ENSMUSG00000016942	Tmprss6	6.58525	40.0659	23.3256	2.60863	0.8007	3.25794	0.00112226	0.00496951	up
ENSMUSG00000023913	Pla2g7	16.1361	93.5781	54.8571	2.6047	0.782762	3.32758	0.000876046	0.00401323	up
ENSMUSG00000081824	NA	12.7072	77.2122	44.9597	2.59934	0.883434	2.94232	0.00325764	0.0124243	up
ENSMUSG00000046245	Pilra	5.07785	29.1168	17.0973	2.59889	1.04793	2.48003	0.013137	0.0404703	up
ENSMUSG00000026068	Il18rap	1419.83	8565.09	4992.46	2.59279	0.121679	21.3085	9.47103e-101	9.6909e-98	up
ENSMUSG00000073802	Cdkn2b	9.43174	56.5861	33.0089	2.57632	0.705103	3.65382	0.000258368	0.00138879	up
ENSMUSG00000050777	Tmem37	9.91588	59.2151	34.5655	2.57552	0.945888	2.72286	0.00647188	0.0223451	up
ENSMUSG00000024268	Celf4	7.14219	42.3467	24.7445	2.57244	0.800563	3.21329	0.00131226	0.00569468	up
ENSMUSG00000009418	Nav1	104.376	621.728	363.052	2.57087	0.311313	8.25815	1.47948e-16	6.17888e-15	up
ENSMUSG00000069662	Marcks	190.968	1132.44	661.705	2.5681	0.192238	13.3589	1.05056e-40	2.42729e-38	up
ENSMUSG00000045094	Arhgef37	6.84871	40.9062	23.8775	2.56803	0.911294	2.81801	0.00483227	0.0174583	up
ENSMUSG00000031444	F10	16.8193	94.9604	55.8899	2.56676	0.652565	3.93334	8.37722e-05	0.000510408	up
ENSMUSG00000034361	Cpne2	43.0278	256.068	149.548	2.56598	0.461608	5.55878	2.7167e-08	3.43788e-07	up
ENSMUSG00000026700	Tnfsf4	9.96222	59.0412	34.5017	2.56469	0.693441	3.6985	0.000216878	0.00119262	up
ENSMUSG00000022416	Cacna1i	96.9101	568.492	332.701	2.56282	0.420672	6.0922	1.11371e-09	1.77661e-08	up
ENSMUSG00000052727	Map1b	18.5074	100.18	59.3435	2.56007	0.485523	5.27282	1.34344e-07	1.5046e-06	up
ENSMUSG00000032380	Dapk2	13.7587	77.3965	45.5776	2.55645	0.713538	3.58278	0.000339961	0.00177025	up
ENSMUSG00000042082	Arsb	727.665	4271.72	2499.69	2.55406	0.164509	15.5253	2.33831e-54	8.37407e-52	up
ENSMUSG00000031543	Ank1	10.4307	59.6509	35.0408	2.55333	0.985746	2.59025	0.00959068	0.0311393	up
ENSMUSG00000092618	Btnl6	9.94412	58.2022	34.0731	2.55178	0.604033	4.22457	2.39395e-05	0.000166553	up
ENSMUSG00000036469	Marchf1	7.98346	45.1345	26.559	2.54604	0.727288	3.50074	0.000463972	0.00232229	up
ENSMUSG00000004612	Nkg7	762.484	4422.24	2592.36	2.53581	0.15741	16.1096	2.18333e-58	8.45302e-56	up
ENSMUSG00000024727	Trpm6	258.437	1497.72	878.077	2.53514	0.719169	3.5251	0.000423325	0.00213902	up
ENSMUSG00000118515	NA	7.24513	41.9629	24.604	2.53429	0.969217	2.61478	0.00892839	0.0293751	up
ENSMUSG00000022534	Mefv	5.27389	30.4493	17.8616	2.51777	0.936429	2.68869	0.00717327	0.0244195	up
ENSMUSG00000019987	Arg1	18.672	106.563	62.6177	2.51506	0.58934	4.26758	1.97605e-05	0.000140341	up
ENSMUSG00000030717	Nupr1	8.71127	50.4715	29.5914	2.51386	0.698039	3.60131	0.000316617	0.00166137	up
ENSMUSG00000027555	Car13	4.80096	27.4913	16.1461	2.51333	1.04533	2.40434	0.0162018	0.0481318	up
ENSMUSG00000020644	Id2	1347.11	7649.36	4498.23	2.50554	0.219131	11.434	2.82766e-30	3.16455e-28	up
ENSMUSG00000063605	Ccdc102a	73.7138	416.388	245.051	2.50159	0.324098	7.71861	1.17607e-14	3.89982e-13	up
ENSMUSG00000014782	Plekhg4	18.5333	108.266	63.3996	2.4989	0.70399	3.54963	0.000385774	0.00197718	up
ENSMUSG00000092021	Gbp11	90.7047	511.039	300.872	2.49476	0.374774	6.6567	2.80036e-11	5.943e-10	up
ENSMUSG00000061086	Myl4	77.0897	430.756	253.923	2.49467	0.271931	9.17393	4.56075e-20	2.49362e-18	up
ENSMUSG00000041377	Ninj2	9.38821	52.8415	31.1149	2.48422	0.748112	3.32065	0.000898073	0.0040971	up
ENSMUSG00000020649	Rrm2	2662.16	14787.6	8724.87	2.47371	0.440188	5.61967	1.91324e-08	2.48929e-07	up
ENSMUSG00000070942	Il1rl2	124.608	684.793	404.701	2.46745	0.239322	10.3102	6.33853e-25	5.01655e-23	up
ENSMUSG00000026779	Mastl	199.192	1094.07	646.631	2.45818	0.365068	1900-01-06 17:36:13	1.65644e-11	3.65053e-10	up
ENSMUSG00000046186	Cd109	43.9215	238.895	141.408	2.45195	0.414389	5.91702	3.27819e-09	4.82632e-08	up
ENSMUSG00000042759	Apobr	242.592	1326.85	784.72	2.45092	0.205502	11.9265	8.61363e-33	1.19796e-30	up
ENSMUSG00000025279	Dnase1l3	134.914	737.165	436.039	2.44957	0.406661	6.02361	1.70571e-09	2.64155e-08	up
ENSMUSG00000062380	Tubb3	34.8381	183.238	109.038	2.44894	0.470307	5.20712	1.91798e-07	2.08777e-06	up
ENSMUSG00000060063	Alox5ap	13.3086	68.7414	41.025	2.44665	0.924077	2.64767	0.0081049	0.0271015	up
ENSMUSG00000046805	Mpeg1	220.797	1200.55	710.674	2.44369	0.306366	7.97636	1.50707e-15	5.72647e-14	up
ENSMUSG00000074923	Pak6	12.5	68.7734	40.6367	2.44341	0.81282	3.00609	0.0026463	0.0104201	up
ENSMUSG00000060470	Adgrg3	60.5772	326.521	193.549	2.43638	0.38284	6.36395	1.96627e-10	3.61113e-09	up
ENSMUSG00000083773	Gm13394	5.24894	28.1349	16.6919	2.43056	0.86236	2.8185	0.00482487	0.0174404	up
ENSMUSG00000029082	Bst1	7.04393	36.5234	21.7837	2.42949	0.918606	2.64476	0.008175	0.0273104	up
ENSMUSG00000040249	Lrp1	83.0577	437.931	260.495	2.42428	0.522614	4.63875	3.50523e-06	2.92784e-05	up
ENSMUSG00000031661	Nkd1	15.6549	81.8947	48.7748	2.41705	0.722944	3.34334	0.00082775	0.00381762	up
ENSMUSG00000034394	Lif	1236.56	6532.55	3884.55	2.40134	0.178559	13.4484	3.14522e-41	7.3861e-39	up
ENSMUSG00000070691	Runx3	1379.93	7281.27	4330.6	2.40031	0.18452	13.0084	1.09647e-38	2.24384e-36	up
ENSMUSG00000020020	Usp44	10.6674	56.2376	33.4525	2.3903	0.721345	3.31368	0.000920783	0.00419403	up
ENSMUSG00000028270	Gbp2	3324.35	17415.3	10369.8	2.38928	0.20232	11.8094	3.4905e-32	4.58729e-30	up
ENSMUSG00000101389	Ms4a4a	17.2267	90.0641	53.6454	2.38676	0.618718	3.85759	0.000114511	0.000672008	up
ENSMUSG00000021782	Dlg5	113.833	577.908	345.871	2.37733	0.383428	6.20019	5.63961e-10	9.59724e-09	up
ENSMUSG00000025154	Arhgap19	496.056	2569.21	1532.63	2.37324	0.255358	9.29378	1.4891e-20	8.46482e-19	up
ENSMUSG00000037887	Dusp8	7.33886	38.5134	22.9262	2.37244	0.924107	2.56728	0.0102501	0.0328337	up
ENSMUSG00000029516	Cit	885.823	4581.35	2733.59	2.37049	0.488612	4.85148	1.22546e-06	1.12099e-05	up
ENSMUSG00000070407	Hs3st3b1	113.298	585.52	349.409	2.36853	0.199933	11.8466	2.24009e-32	2.999e-30	up
ENSMUSG00000045326	Fndc7	10.1765	54.5652	32.3708	2.36568	0.937017	2.52469	0.01158	0.0364659	up
ENSMUSG00000047986	Palm3	15.2217	70.9596	43.0907	2.36356	0.601083	3.93217	8.41812e-05	0.000512275	up
ENSMUSG00000024827	Gldc	15.3457	79.4733	47.4095	2.36127	0.91847	2.57087	0.0101443	0.0325531	up
ENSMUSG00000025017	Pik3ap1	220.289	1128.44	674.363	2.35881	0.178446	13.2187	6.84799e-40	1.5571e-37	up
ENSMUSG00000029762	Akr1b8	7.0672	35.6239	21.3455	2.35508	0.789688	2.98229	0.002861	0.0111218	up
ENSMUSG00000027199	Gatm	16.9764	86.9408	51.9586	2.34932	0.869912	2.70064	0.00692056	0.0236943	up
ENSMUSG00000024679	Ms4a6d	58.611	297.522	178.066	2.34801	0.404279	5.8079	6.32609e-09	8.91065e-08	up
ENSMUSG00000025665	Rps6ka6	106.196	539.416	322.806	2.34213	0.356287	6.5737	4.908e-11	9.9419e-10	up
ENSMUSG00000028392	Bspry	45.507	227.034	136.27	2.32264	0.49385	4.70313	2.56202e-06	2.21357e-05	up
ENSMUSG00000029207	Apbb2	17.5551	88.168	52.8615	2.31965	0.64059	3.62112	0.000293329	0.00155397	up
ENSMUSG00000042489	Clspn	1194.88	5936.63	3565.76	2.31209	0.268075	8.62479	6.42094e-18	3.08658e-16	up
ENSMUSG00000038422	Hdhd3	8.33297	41.5716	24.9523	2.31112	0.727922	3.17495	0.00149863	0.00639495	up
ENSMUSG00000028212	Ccne2	294.082	1446.59	870.336	2.30216	0.35485	6.4877	8.71586e-11	1.6964e-09	up
ENSMUSG00000030110	Ret	22.6393	111.63	67.1345	2.30106	0.603276	3.81428	0.00013658	0.000786037	up
ENSMUSG00000070047	Fat1	16.5529	81.4351	48.994	2.29879	0.540495	4.25313	2.10803e-05	0.00014861	up
ENSMUSG00000032446	Eomes	82.3502	404.833	243.591	2.2986	0.286319	8.02808	9.90089e-16	3.81264e-14	up
ENSMUSG00000003518	Dusp3	49.5717	243.618	146.595	2.29371	0.285627	8.03043	9.71289e-16	3.75033e-14	up
ENSMUSG00000028068	Iqgap3	191.239	935.336	563.287	2.29278	0.303483	7.55487	4.19282e-14	1.28338e-12	up
ENSMUSG00000036587	Fut7	338.402	1643.12	990.761	2.27776	0.159524	14.2785	2.98004e-46	7.76164e-44	up
ENSMUSG00000037731	Themis2	109.533	531.456	320.494	2.27676	0.323999	7.02706	2.1093e-12	5.15628e-11	up
ENSMUSG00000030792	Dkkl1	102.667	495.693	299.18	2.27337	0.345847	6.57334	4.91985e-11	9.9419e-10	up
ENSMUSG00000037902	Sirpa	54.3103	255.692	155.001	2.27084	0.570808	3.9783	6.9411e-05	0.000432686	up
ENSMUSG00000041498	Kif14	416.465	2007.27	1211.87	2.26998	0.329507	6.88901	5.61837e-12	1.30443e-10	up
ENSMUSG00000028175	Depdc1a	291.307	1402.83	847.071	2.2672	0.317811	7.13381	9.76287e-13	2.49292e-11	up
ENSMUSG00000046807	Lrrc75b	22.1655	106.526	64.3458	2.25947	0.466646	4.84193	1.28586e-06	1.17101e-05	up
ENSMUSG00000111968	NA	8.33241	40.1834	24.2579	2.25917	0.835387	2.70434	0.00684406	0.0234717	up
ENSMUSG00000030769	Slc5a11	14.3305	67.3385	40.8345	2.25888	0.877164	2.57521	0.0100179	0.0322195	up
ENSMUSG00000098188	Sowahc	83.1	395.101	239.1	2.25214	0.251348	8.96022	3.24027e-19	1.70025e-17	up
ENSMUSG00000028121	Bcar3	25.2314	114.631	69.9313	2.25142	0.615484	3.65797	0.000254217	0.0013675	up
ENSMUSG00000026622	Nek2	601.117	2862.2	1731.66	2.25039	0.195032	1900-01-11 12:55:35	8.42802e-31	9.65851e-29	up
ENSMUSG00000030214	Plbd1	16.2462	77.1305	46.6884	2.24136	0.682505	3.28403	0.00102334	0.00459254	up
ENSMUSG00000021253	Tgfb3	104.084	491.061	297.573	2.236	0.341958	6.5388	6.20125e-11	1.23723e-09	up
ENSMUSG00000025888	Casp1	180.832	847.621	514.227	2.23589	0.211826	10.5553	4.80102e-26	4.19357e-24	up
ENSMUSG00000022021	Diaph3	548.885	2576.98	1562.93	2.23356	0.312095	7.15667	8.26621e-13	2.15297e-11	up
ENSMUSG00000027379	Bub1	473.358	2224.2	1348.78	2.2326	0.566327	3.94225	8.07195e-05	0.000494531	up
ENSMUSG00000020493	Prr11	382.097	1793.9	1088	2.23102	0.304721	7.32153	2.4516e-13	6.87709e-12	up
ENSMUSG00000071648	Rom1	293.881	1377.57	835.726	2.22864	0.144712	15.4005	1.62356e-53	5.67255e-51	up
ENSMUSG00000044252	Osbpl1a	41.7415	189.92	115.831	2.22755	0.626186	3.55733	0.000374648	0.00192913	up
ENSMUSG00000033066	Gas7	84.315	401.381	242.848	2.22573	0.430355	5.17185	2.31784e-07	2.47115e-06	up
ENSMUSG00000030786	Itgam	104.059	485.884	294.971	2.22421	0.232164	9.58033	9.67357e-22	6.10457e-20	up
ENSMUSG00000026672	Optn	49.2034	229.243	139.223	2.22316	0.396803	5.60268	2.11067e-08	2.71861e-07	up
ENSMUSG00000109675	Nxpe1-ps	10.9647	51.2058	31.0853	2.2159	0.621987	3.5626	0.000367194	0.00189415	up
ENSMUSG00000027326	Knl1	550.767	2549.4	1550.08	2.21153	0.311704	7.09496	1.29389e-12	3.25176e-11	up
ENSMUSG00000024737	Slc15a3	171.241	787.048	479.144	2.20948	0.318786	6.93091	4.18131e-12	9.90037e-11	up
ENSMUSG00000003283	Hck	19.2904	89.4142	54.3523	2.20746	0.602426	3.66429	0.000248026	0.00133872	up
ENSMUSG00000034586	Hid1	181.275	837.213	509.244	2.20459	0.198628	11.099	1.26797e-28	1.27913e-26	up
ENSMUSG00000020388	Pdlim4	32.7746	150.929	91.8517	2.20292	0.356261	6.18343	6.2722e-10	1.05581e-08	up
ENSMUSG00000026981	Il1rn	19.7767	89.5072	54.642	2.20187	0.685267	3.21316	0.00131282	0.00569537	up
ENSMUSG00000051314	Ffar2	26.3496	119.733	73.0416	2.20129	0.695343	3.16576	0.00154676	0.00657292	up
ENSMUSG00000046352	Gjb2	163.702	751.181	457.441	2.19848	0.258686	8.49865	1.91812e-17	8.69528e-16	up
ENSMUSG00000020227	Irak3	59.4038	271.227	165.315	2.19774	0.429543	5.11646	3.11319e-07	3.21996e-06	up
ENSMUSG00000032231	Anxa2	3770.82	17286.8	10528.8	2.19668	0.194664	11.2845	1.56594e-29	1.61382e-27	up
ENSMUSG00000046223	Plaur	95.705	437.052	266.379	2.19448	0.308189	7.12055	1.07498e-12	2.73034e-11	up
ENSMUSG00000019944	Rhobtb1	8.36461	38.5165	23.4405	2.19065	0.900172	2.43359	0.0149498	0.0450098	up
ENSMUSG00000037362	Ccn3	9.38487	42.7262	26.0555	2.18746	0.717407	3.04912	0.00229512	0.00920681	up
ENSMUSG00000025912	Mybl1	92.6632	421.499	257.081	2.18244	0.318717	6.84756	7.51226e-12	1.73011e-10	up
ENSMUSG00000015533	Itga2	418.376	1891.37	1154.87	2.17709	0.146708	14.8396	8.12181e-50	2.47543e-47	up
ENSMUSG00000016382	Pls3	35.2342	157.864	96.5492	2.17164	0.35501	6.11712	9.52801e-10	1.54051e-08	up
ENSMUSG00000044055	Otos	20.8942	90.1454	55.5198	2.16629	0.800417	2.70645	0.00680072	0.023348	up
ENSMUSG00000027715	Ccna2	1518.84	6807.43	4163.13	2.16431	0.287852	7.51883	5.52673e-14	1.65976e-12	up
ENSMUSG00000022385	Gtse1	438.659	1966.13	1202.39	2.16329	0.187398	11.5439	7.92925e-31	9.23467e-29	up
ENSMUSG00000026193	Fn1	262.634	1170.14	716.389	2.16179	0.229918	9.40245	5.33093e-21	3.11696e-19	up
ENSMUSG00000012519	Mlkl	65.7007	291.815	178.758	2.15404	0.289417	7.44268	9.86595e-14	2.90205e-12	up
ENSMUSG00000006457	Actn3	7.40498	35.6701	21.5376	2.15186	0.778786	2.7631	0.00572553	0.0201457	up
ENSMUSG00000042029	Ncapg2	1249.73	5548.36	3399.05	2.15059	0.299044	7.19157	6.40519e-13	1.69601e-11	up
ENSMUSG00000040204	Pclaf	2106.36	9327.52	5716.94	2.1468	0.44241	4.85252	1.21905e-06	1.11655e-05	up
ENSMUSG00000022150	Dab2	8.91898	39.2453	24.0821	2.14408	0.848048	2.52825	0.0114633	0.0361302	up
ENSMUSG00000017716	Birc5	863.248	3788.75	2326	2.13366	0.213461	9.99554	1.59422e-23	1.15925e-21	up
ENSMUSG00000068220	Lgals1	9206.39	40212.1	24709.2	2.12692	0.175986	12.0857	1.25638e-33	1.83649e-31	up
ENSMUSG00000003352	Cacnb3	112.57	471.73	292.15	2.12231	0.414871	5.1156	3.12739e-07	3.23231e-06	up
ENSMUSG00000040584	Abcb1a	315.381	1364.97	840.174	2.11381	0.369716	5.71738	1.08179e-08	1.46405e-07	up
ENSMUSG00000032776	Mctp2	101.4	437.552	269.476	2.11197	0.290486	7.27048	3.58208e-13	9.849e-12	up
ENSMUSG00000031004	Mki67	12864.4	55488.3	34176.4	2.10879	0.252343	8.35683	6.44254e-17	2.77145e-15	up
ENSMUSG00000044201	Cdc25c	166.846	722.853	444.849	2.10686	0.360657	5.84172	5.16632e-09	7.37127e-08	up
ENSMUSG00000028217	Cdh17	20.6708	88.7768	54.7238	2.1068	0.535121	3.93706	8.24864e-05	0.000503459	up
ENSMUSG00000009772	Nuak2	53.1549	228.006	140.581	2.10595	0.587739	3.58313	0.000339498	0.00176912	up
ENSMUSG00000003541	Ier3	92.6617	398.563	245.612	2.10561	0.374653	5.62015	1.90791e-08	2.48462e-07	up
ENSMUSG00000034311	Kif4	691.748	2971.7	1831.72	2.10243	0.267375	7.86323	3.74345e-15	1.35759e-13	up
ENSMUSG00000055865	Tafa3	299.853	1282.06	790.956	2.09518	0.245473	8.53528	1.39815e-17	6.39887e-16	up
ENSMUSG00000049410	NA	21.8176	92.5679	57.1927	2.08992	0.600023	3.48306	0.000495711	0.002458	up
ENSMUSG00000015133	Lrrk1	147.36	619.347	383.354	2.0803	0.298735	6.96369	3.31465e-12	7.95349e-11	up
ENSMUSG00000052609	Plekhg3	269.041	1137.51	703.277	2.07998	0.151345	13.7433	5.58665e-43	1.35642e-40	up
ENSMUSG00000019942	Cdk1	686.738	2895.37	1791.05	2.07611	0.516133	4.02243	5.76011e-05	0.00036738	up
ENSMUSG00000002055	Spag5	916.165	3837.81	2376.99	2.06686	0.581504	3.55433	0.000378939	0.00194772	up
ENSMUSG00000020330	Hmmr	521.386	2178.64	1350.01	2.06256	0.26481	7.78882	6.76378e-15	2.38062e-13	up
ENSMUSG00000037544	Dlgap5	880.251	3674.44	2277.35	2.06194	0.50518	4.08159	4.47285e-05	0.000292173	up
ENSMUSG00000113691	NA	8.49439	35.6024	22.0484	2.06097	0.751398	2.74285	0.00609089	0.0212137	up
ENSMUSG00000021697	Depdc1b	152.541	636.721	394.631	2.05946	0.338872	6.07738	1.22162e-09	1.93367e-08	up
ENSMUSG00000041431	Ccnb1	773.072	3208.02	1990.54	2.0536	0.301606	6.80888	9.83602e-12	2.22592e-10	up
ENSMUSG00000113506	NA	7.68586	31.6995	19.6927	2.05003	0.761699	2.6914	0.00711535	0.0242627	up
ENSMUSG00000044447	Dock5	272.621	1125.79	699.203	2.04448	0.179232	11.4069	3.86439e-30	4.29127e-28	up
ENSMUSG00000023505	Cdca3	975.819	4017.64	2496.73	2.04159	0.284029	7.18797	6.57603e-13	1.73804e-11	up
ENSMUSG00000022322	Shcbp1	364.345	1498.48	931.412	2.04023	0.307797	6.62851	3.39095e-11	7.11206e-10	up
ENSMUSG00000079186	Gzmc	76.0037	310.242	193.123	2.03025	0.589674	3.44301	0.000575281	0.00279258	up
ENSMUSG00000034472	Rasd2	9.48486	38.8856	24.1852	2.02911	0.785148	2.58437	0.00975576	0.0315679	up
ENSMUSG00000046179	E2f8	923.79	3768.58	2346.19	2.02823	0.62437	3.24845	0.00116036	0.0051164	up
ENSMUSG00000030867	Plk1	674.06	2749.26	1711.66	2.02795	0.272942	7.42994	1.08647e-13	3.18276e-12	up
ENSMUSG00000024621	Csf1r	57.2055	210.782	133.994	2.02582	0.496895	4.07696	4.56288e-05	0.000297264	up
ENSMUSG00000071723	Gspt2	20.009	81.7165	50.8627	2.02409	0.579979	3.48995	0.000483117	0.00240301	up
ENSMUSG00000019992	Mtfr2	163.411	663.193	413.302	2.0221	0.236839	8.53787	1.36722e-17	6.29755e-16	up
ENSMUSG00000053702	Nebl	128.109	518.438	323.274	2.01484	0.415326	4.85123	1.22697e-06	1.12165e-05	up
ENSMUSG00000052949	Rnf157	433.36	1744.14	1088.75	2.0108	0.212951	9.44257	3.63761e-21	2.15326e-19	up
ENSMUSG00000040594	Ranbp17	42.4396	169.798	106.119	2.00964	0.520199	3.8632	0.000111909	0.000658403	up
ENSMUSG00000034329	Brip1	361.315	1444.84	903.078	1.99886	0.156503	12.772	2.3492e-37	4.48697e-35	up
ENSMUSG00000028718	Stil	568.187	2266.73	1417.46	1.99684	0.552922	3.61143	0.000304509	0.00160489	up
ENSMUSG00000022178	Ajuba	25.5852	101.498	63.5417	1.99581	0.516216	3.86622	0.000110536	0.000652424	up
ENSMUSG00000014599	Csf1	1097.15	4371.63	2734.39	1.99464	0.182019	10.9584	6.05517e-28	5.9007e-26	up
ENSMUSG00000078521	Aunip	69.5266	276.876	173.201	1.99211	0.43687	4.55997	5.11603e-06	4.10231e-05	up
ENSMUSG00000047798	Cd300lf	31.5834	125.434	78.5088	1.99183	0.406307	4.90227	9.47335e-07	8.8523e-06	up
ENSMUSG00000027254	Map1a	102.951	409.546	256.249	1.99168	0.463996	4.29246	1.76707e-05	0.000126947	up
ENSMUSG00000067149	Jchain	15.6114	60.4925	38.052	1.98351	0.82566	2.40233	0.0162908	0.0483559	up
ENSMUSG00000027276	Jag1	60.5646	238.717	149.641	1.97977	0.398794	4.9644	6.89142e-07	6.66124e-06	up
ENSMUSG00000021792	Prxl2a	198.696	781.073	489.885	1.97669	0.205243	9.63098	5.91615e-22	3.76662e-20	up
ENSMUSG00000035493	Tgfbi	51.6924	196	123.846	1.97666	0.429876	4.59819	4.26168e-06	3.48252e-05	up
ENSMUSG00000033031	Cip2a	699.502	2752.18	1725.84	1.97632	0.255345	7.73979	9.95809e-15	3.36438e-13	up
ENSMUSG00000019917	Septin10	36.6144	148.075	92.3449	1.97272	0.566424	3.48276	0.00049628	0.00245957	up
ENSMUSG00000032254	Kif23	956.212	3749.93	2353.07	1.97252	0.313836	6.28519	3.27445e-10	5.81966e-09	up
ENSMUSG00000027883	Gpsm2	559.633	2183.99	1371.81	1.96558	0.199281	9.86335	6.00136e-23	4.09378e-21	up
ENSMUSG00000027469	Tpx2	1289.53	5032.39	3160.96	1.96458	0.253821	7.74001	9.94088e-15	3.36438e-13	up
ENSMUSG00000054072	Iigp1	1864.73	7265.69	4565.21	1.96225	0.281338	6.97473	3.06463e-12	7.40318e-11	up
ENSMUSG00000062510	Nsl1	278.898	1079.93	679.412	1.9528	0.39748	4.91295	8.97184e-07	8.41496e-06	up
ENSMUSG00000040570	Rundc3b	192.968	743.892	468.43	1.95051	0.305493	6.38479	1.71635e-10	3.18069e-09	up
ENSMUSG00000032850	Rnft2	28.4921	111.267	69.8793	1.95037	0.483356	4.03506	5.45873e-05	0.000350342	up
ENSMUSG00000054619	Mettl7a1	212.125	813.201	512.663	1.94097	0.170828	11.3621	6.45611e-30	6.90177e-28	up
ENSMUSG00000027699	Ect2	474.86	1818.77	1146.81	1.9391	0.284621	6.81292	9.56357e-12	2.17113e-10	up
ENSMUSG00000045031	Cetn4	45.446	175.708	110.577	1.936	0.4062	4.76613	1.87798e-06	1.66062e-05	up
ENSMUSG00000058290	Espl1	968.65	3701.65	2335.15	1.93453	0.703224	2.75094	0.00594238	0.0207749	up
ENSMUSG00000037628	Cdkn3	137.087	524.064	330.575	1.93435	0.194726	9.9337	2.97023e-23	2.10636e-21	up
ENSMUSG00000026546	Cfap45	18.2964	69.3872	43.8418	1.92557	0.558116	3.45013	0.000560309	0.00272783	up
ENSMUSG00000075266	Cenpw	134.19	506.631	320.411	1.92428	0.248123	7.75536	8.80966e-15	3.03362e-13	up
ENSMUSG00000026547	Tagln2	4561.7	17309.6	10935.6	1.92385	0.155897	12.3405	5.48233e-35	8.44456e-33	up
ENSMUSG00000015880	Ncapg	860.994	3265.18	2063.09	1.92334	0.288301	6.6713	2.53542e-11	5.4128e-10	up
ENSMUSG00000039813	Tbc1d2	305.603	1159.68	732.639	1.92314	0.20533	9.36611	7.52562e-21	4.34695e-19	up
ENSMUSG00000033960	Jcad	40.6615	152.243	96.4524	1.92269	0.413089	4.65443	3.24883e-06	2.73561e-05	up
ENSMUSG00000020325	Fstl3	19.3956	73.6355	46.5155	1.92261	0.540563	3.55668	0.000375574	0.0019332	up
ENSMUSG00000081058	H3c15	8.35616	31.5976	19.9769	1.92211	0.740207	2.59671	0.00941206	0.0306569	up
ENSMUSG00000026039	Sgo2a	324.929	1230.99	777.959	1.92113	0.241471	7.95594	1.77771e-15	6.71917e-14	up
ENSMUSG00000045328	Cenpe	1422.01	5382.76	3402.39	1.92044	0.272727	7.0416	1.90039e-12	4.66948e-11	up
ENSMUSG00000000817	Fasl	125.356	473.854	299.605	1.91695	0.250791	7.64359	2.11246e-14	6.73964e-13	up
ENSMUSG00000017499	Cdc6	719.852	2708.19	1714.02	1.91117	0.259076	7.37688	1.62044e-13	4.67058e-12	up
ENSMUSG00000024989	Cep55	662.804	2486.59	1574.7	1.90853	0.339359	5.62391	1.86683e-08	2.43333e-07	up
ENSMUSG00000066363	Serpina3f	65.7598	246.497	156.129	1.90473	0.681183	2.79621	0.0051706	0.0185079	up
ENSMUSG00000017146	Brca1	758.037	2840.08	1799.06	1.90325	0.160262	11.8758	1.58034e-32	2.17676e-30	up
ENSMUSG00000036875	Dna2	568.007	2123.08	1345.54	1.90198	0.187257	10.1571	3.08149e-24	2.34799e-22	up
ENSMUSG00000029414	Kntc1	789.666	2950.42	1870.04	1.90008	0.26699	7.11666	1.10572e-12	2.79848e-11	up
ENSMUSG00000053158	Fes	287.904	1071.05	679.475	1.89883	0.39731	4.77922	1.75981e-06	1.56579e-05	up
ENSMUSG00000035863	Palm	257.287	957.062	607.175	1.89874	0.720071	2.63688	0.00836718	0.027842	up
ENSMUSG00000022034	Esco2	405.172	1507.91	956.541	1.8944	0.246941	7.67146	1.70049e-14	5.52369e-13	up
ENSMUSG00000029816	Gpnmb	40.67	148.686	94.6779	1.89434	0.447616	4.23206	2.31562e-05	0.000161811	up
ENSMUSG00000001403	Ube2c	659.749	2451.99	1555.87	1.89399	0.296607	6.38551	1.70829e-10	3.17808e-09	up
ENSMUSG00000060586	H2-Eb1	246.873	914.839	580.856	1.89252	0.420165	4.50424	6.66097e-06	5.21697e-05	up
ENSMUSG00000064080	Fbln2	14.286	52.9663	33.6261	1.89037	0.638388	2.96116	0.0030648	0.0117925	up
ENSMUSG00000051378	Kif18b	665.122	2457.35	1561.24	1.8836	0.243709	7.72889	1.08484e-14	3.61404e-13	up
ENSMUSG00000042797	Aqp11	16.0683	60.1139	38.0911	1.88191	0.745477	2.52444	0.0115882	0.0364837	up
ENSMUSG00000032218	Ccnb2	1247.13	4590.35	2918.74	1.87991	0.260664	7.21202	5.51271e-13	1.47331e-11	up
ENSMUSG00000033847	Pla2g4c	19.5048	70.9858	45.2453	1.87864	0.528626	3.55381	0.000379687	0.00195087	up
ENSMUSG00000017861	Mybl2	1064.18	3895.07	2479.63	1.87205	0.467966	4.00039	6.32373e-05	0.000398186	up
ENSMUSG00000005233	Spc25	248.692	908.582	578.637	1.87084	0.366026	5.11123	3.20074e-07	3.30171e-06	up
ENSMUSG00000032489	Kif9	19.7247	72.9809	46.3528	1.86683	0.763158	2.44619	0.0144374	0.0436873	up
ENSMUSG00000024791	Cdca5	446.067	1624.64	1035.35	1.86428	0.257622	7.23651	4.60381e-13	1.24668e-11	up
ENSMUSG00000115232	NA	24.9466	90.6668	57.8067	1.86344	0.70542	2.6416	0.00825154	0.0275147	up
ENSMUSG00000001542	Ell2	219.526	795.794	507.66	1.86216	0.247514	7.52344	5.33524e-14	1.609e-12	up
ENSMUSG00000035275	Raver2	77.3214	280.775	179.048	1.86031	0.398575	4.6674	3.0504e-06	2.58257e-05	up
ENSMUSG00000012889	Podnl1	796.979	2884.66	1840.82	1.85584	0.293421	6.32485	2.53476e-10	4.59045e-09	up
ENSMUSG00000034906	Ncaph	1008.31	3647.08	2327.69	1.85488	0.287687	6.44754	1.13677e-10	2.17122e-09	up
ENSMUSG00000020808	Pimreg	238.776	861.401	550.089	1.85343	0.38704	4.78873	1.67837e-06	1.49519e-05	up
ENSMUSG00000002068	Ccne1	699.253	2515.07	1607.16	1.84712	0.28439	6.49502	8.30234e-11	1.62252e-09	up
ENSMUSG00000011008	Mcoln2	85.7966	309.461	197.629	1.8459	0.307951	5.99415	2.04558e-09	3.11733e-08	up
ENSMUSG00000022995	Enah	236.246	844.889	540.567	1.84365	0.352833	5.22528	1.7389e-07	1.9015e-06	up
ENSMUSG00000037725	Ckap2	419.778	1505.07	962.423	1.84155	0.186697	9.86385	5.97176e-23	4.09308e-21	up
ENSMUSG00000030103	Bhlhe40	5005.65	17924.5	11465.1	1.84025	0.208557	8.82374	1.10695e-18	5.62306e-17	up
ENSMUSG00000041219	Arhgap11a	1288.49	4606.98	2947.73	1.83804	0.19269	9.53882	1.44468e-21	8.92029e-20	up
ENSMUSG00000031202	Rab39b	42.481	151.336	96.9086	1.8376	0.4834	3.8014	0.000143883	0.000824779	up
ENSMUSG00000033107	Rnf125	560.126	1997.99	1279.06	1.83509	0.162386	11.3008	1.30056e-29	1.36989e-27	up
ENSMUSG00000023940	Sgo1	343.337	1223.36	783.348	1.83344	0.299929	6.11289	9.78435e-10	1.57484e-08	up
ENSMUSG00000021965	Ska3	263.23	935.459	599.344	1.82918	0.243776	7.50353	6.21202e-14	1.85005e-12	up
ENSMUSG00000005470	Asf1b	1102	3900.84	2501.42	1.82333	0.263185	6.92795	4.26971e-12	1.00915e-10	up
ENSMUSG00000055184	Fam72a	57.8586	204.278	131.068	1.82227	0.342042	5.32762	9.95104e-08	1.14405e-06	up
ENSMUSG00000039748	Exo1	419.162	1478.56	948.861	1.82083	0.695312	2.61873	0.00882577	0.0291177	up
ENSMUSG00000048327	Ckap2l	597.894	2110.26	1354.08	1.81931	0.342116	5.31782	1.05021e-07	1.1997e-06	up
ENSMUSG00000026872	Zeb2	140.895	490.502	315.699	1.81627	0.454445	3.99667	6.42392e-05	0.000403608	up
ENSMUSG00000020617	1700012B07Rik	31.0747	107.122	69.0986	1.81471	0.548887	3.30617	0.000945807	0.00429436	up
ENSMUSG00000069910	Spdl1	289	1012.23	650.613	1.81117	0.174352	10.388	2.81069e-25	2.28768e-23	up
ENSMUSG00000030641	Ddias	180.456	629.031	404.743	1.81064	0.269681	6.71401	1.89351e-11	4.14454e-10	up
ENSMUSG00000102918	Pcdhgc3	156.997	549.919	353.458	1.80974	0.195823	9.24172	2.42563e-20	1.368e-18	up
ENSMUSG00000028678	Kif2c	457.139	1604.3	1030.72	1.80894	0.250403	7.22414	5.04295e-13	1.35282e-11	up
ENSMUSG00000021569	Trip13	269.358	946.829	608.093	1.80829	0.233854	7.73254	1.05419e-14	3.52833e-13	up
ENSMUSG00000026683	Nuf2	488.954	1710.22	1099.59	1.80615	0.334779	5.39504	6.8507e-08	8.11044e-07	up
ENSMUSG00000031629	Cenpu	138.678	485.219	311.949	1.80257	0.300634	5.99591	2.02347e-09	3.08693e-08	up
ENSMUSG00000040283	Btnl9	25.7482	89.9532	57.8507	1.80153	0.467687	3.852	0.000117157	0.00068473	up
ENSMUSG00000090231	Cfb	55.449	188.626	122.038	1.8003	0.415989	4.32776	1.50635e-05	0.000109369	up
ENSMUSG00000074364	Ehd2	60.3702	209.439	134.905	1.79688	0.312544	5.74923	8.96516e-09	1.22896e-07	up
ENSMUSG00000079481	Nhsl2	207.044	712.811	459.928	1.79487	0.35378	5.0734	3.90771e-07	3.95604e-06	up
ENSMUSG00000032802	Srxn1	75.5535	258.77	167.162	1.79401	0.366758	4.89154	1.00049e-06	9.29443e-06	up
ENSMUSG00000051506	Wdfy4	58.5088	197.25	127.88	1.79168	0.750108	2.38856	0.0169144	0.0499062	up
ENSMUSG00000075702	Selenom	19.999	69.5088	44.7539	1.78906	0.659844	2.71133	0.00670138	0.023032	up
ENSMUSG00000012443	Kif11	1605.9	5546.49	3576.19	1.78818	0.228729	7.81788	5.37191e-15	1.9095e-13	up
ENSMUSG00000038973	Cldnd2	20.3585	70.3401	45.3493	1.7855	0.589922	3.02668	0.00247255	0.00984415	up
ENSMUSG00000028587	Orc1	292.253	1005.76	649.006	1.7799	0.314072	5.66718	1.45165e-08	1.92723e-07	up
ENSMUSG00000034792	Gna15	759.272	2602.68	1680.97	1.77871	0.153524	11.5859	4.85815e-31	5.75149e-29	up
ENSMUSG00000081683	Fzd10	18.7977	64.2348	41.5162	1.77485	0.647193	2.74238	0.00609966	0.0212339	up
ENSMUSG00000037313	Tacc3	1591.39	5422.62	3507.01	1.76869	0.242731	7.28662	3.17837e-13	8.78962e-12	up
ENSMUSG00000044080	S100a1	17.8874	61.0944	39.4909	1.76801	0.609503	2.90073	0.00372291	0.01395	up
ENSMUSG00000034936	Arl4d	85.0096	288.249	186.629	1.76236	0.39405	4.47243	7.73371e-06	5.97277e-05	up
ENSMUSG00000032899	Styk1	21.5651	72.1488	46.8569	1.76124	0.525265	3.35305	0.000799248	0.00369964	up
ENSMUSG00000022747	St3gal6	76.7508	259.525	168.138	1.7605	0.338565	5.19989	1.99412e-07	2.1559e-06	up
ENSMUSG00000094777	H2ac24	19.3116	65.089	42.2003	1.75269	0.699012	2.50739	0.0121627	0.037967	up
ENSMUSG00000023015	Racgap1	2710.65	9131.69	5921.17	1.75216	0.166602	10.517	7.21338e-26	6.1507e-24	up
ENSMUSG00000035683	Melk	521.155	1747.06	1134.11	1.74485	0.230728	7.56239	3.9574e-14	1.21391e-12	up
ENSMUSG00000050410	Tcf19	1070.38	3585.79	2328.08	1.74427	0.26035	6.6997	2.08843e-11	4.53283e-10	up
ENSMUSG00000068417	Pnp2	16.7359	56.3778	36.5568	1.73548	0.569965	3.04489	0.00232765	0.00931904	up
ENSMUSG00000031756	Cenpn	248.571	826.218	537.395	1.73465	0.288451	6.01369	1.81345e-09	2.79932e-08	up
ENSMUSG00000036381	F630111L10Rik	81.3444	263.074	172.209	1.73418	0.654928	2.64789	0.00809958	0.02709	up
ENSMUSG00000112808	NA	3202.15	10651.1	6926.62	1.73395	0.147636	11.7447	7.51811e-32	9.5307e-30	up
ENSMUSG00000001228	Uhrf1	3633.95	12087.1	7860.54	1.73379	0.271227	6.39237	1.6333e-10	3.05844e-09	up
ENSMUSG00000026955	Sapcd2	242.137	802.871	522.504	1.73156	0.416958	4.15285	3.28356e-05	0.000222082	up
ENSMUSG00000022479	Vdr	241.944	800.095	521.019	1.72942	0.273447	6.32452	2.54023e-10	4.59455e-09	up
ENSMUSG00000064125	Prr36	25.8649	85.5853	55.7251	1.72887	0.448288	3.85661	0.000114972	0.00067384	up
ENSMUSG00000028044	Cks1b	613.019	2029.92	1321.47	1.72705	0.243572	7.09052	1.33606e-12	3.346e-11	up
ENSMUSG00000072082	Ccnf	538.563	1781.48	1160.02	1.72428	0.270816	6.36699	1.92774e-10	3.55862e-09	up
ENSMUSG00000036768	Kif15	1184.16	3911.22	2547.69	1.72388	0.4859	3.5478	0.000388465	0.00198763	up
ENSMUSG00000040703	Cyp2s1	130.51	430.525	280.517	1.72231	0.412148	4.17886	2.92969e-05	0.000200228	up
ENSMUSG00000047496	Rnf152	27.4915	90.8741	59.1828	1.72231	0.471997	3.64898	0.000263287	0.00140994	up
ENSMUSG00000049109	Themis	1407.89	4631.62	3019.76	1.71787	0.134079	12.8123	1.39858e-37	2.70739e-35	up
ENSMUSG00000025747	Tyms	1017.19	3332.28	2174.74	1.71241	0.27225	6.28985	3.17768e-10	5.66172e-09	up
ENSMUSG00000002111	Spi1	31.7669	103.324	67.5453	1.7083	0.617828	2.76501	0.00569216	0.020069	up
ENSMUSG00000031132	Cd40lg	690.818	2250.19	1470.51	1.70329	0.204658	8.32261	8.6048e-17	3.66857e-15	up
ENSMUSG00000043664	Tmem221	32.59	105.716	69.153	1.69622	0.624986	2.71402	0.00664722	0.0228678	up
ENSMUSG00000026196	Bard1	468.367	1516.49	992.428	1.6946	0.234294	7.23278	4.73211e-13	1.2766e-11	up
ENSMUSG00000032586	Traip	378.402	1227.52	802.962	1.69401	0.207377	8.16875	3.116e-16	1.25384e-14	up
ENSMUSG00000031825	Crispld2	61.6178	200.894	131.256	1.69268	0.396459	4.26951	1.95906e-05	0.000139342	up
ENSMUSG00000051111	Sv2c	271.922	873.296	572.609	1.68769	0.309635	5.45057	5.02099e-08	6.07481e-07	up
ENSMUSG00000029910	Mad2l1	1104.61	3557.01	2330.81	1.68742	0.281843	5.98707	2.1365e-09	3.24897e-08	up
ENSMUSG00000040084	Bub1b	1473.49	4745.5	3109.5	1.6872	0.265041	6.36583	1.94232e-10	3.57172e-09	up
ENSMUSG00000020185	E2f7	565.801	1817.1	1191.45	1.68575	0.359599	4.68787	2.76065e-06	2.36238e-05	up
ENSMUSG00000035085	1700020L24Rik	16.2077	52.1814	34.1945	1.68372	0.550553	3.05824	0.00222641	0.00898402	up
ENSMUSG00000026669	Mcm10	789.594	2535.51	1662.55	1.68303	0.522432	3.22154	0.00127506	0.0055568	up
ENSMUSG00000022584	Ly6c2	175.984	560.956	368.47	1.67991	0.279588	6.00851	1.87239e-09	2.88099e-08	up
ENSMUSG00000068744	Psrc1	221.045	706.521	463.783	1.67899	0.300102	5.59473	2.20963e-08	2.82112e-07	up
ENSMUSG00000023243	Kcnk5	454.452	1450.92	952.687	1.67881	0.152564	11.004	3.65533e-28	3.63629e-26	up
ENSMUSG00000024300	Myo1f	1586.7	5077.14	3331.92	1.67834	0.187953	8.92956	4.27711e-19	2.22798e-17	up
ENSMUSG00000090942	F830016B08Rik	73.8655	236.187	155.026	1.67585	0.360276	4.65157	3.2941e-06	2.766e-05	up
ENSMUSG00000036452	Arhgap26	695.538	2219.32	1457.43	1.67432	0.226998	7.37592	1.63215e-13	4.69488e-12	up
ENSMUSG00000026605	Cenpf	1189.54	3776.22	2482.88	1.66664	0.556892	2.99275	0.0027648	0.0107947	up
ENSMUSG00000052160	Pld4	71.0776	225.1	148.089	1.66259	0.481686	3.4516	0.000557271	0.0027162	up
ENSMUSG00000024056	Ndc80	751.987	2380.84	1566.41	1.66259	0.212257	7.83288	4.76811e-15	1.70332e-13	up
ENSMUSG00000006398	Cdc20	1116.4	3529.5	2322.95	1.66028	0.229041	7.24883	4.20383e-13	1.14486e-11	up
ENSMUSG00000045991	Onecut2	21.9618	69.2189	45.5904	1.65823	0.484597	3.42187	0.000621918	0.00298658	up
ENSMUSG00000047534	Mis18bp1	407.894	1283.84	845.867	1.65519	0.250388	6.61052	3.82982e-11	7.93953e-10	up
ENSMUSG00000034883	Lrr1	72.7447	231.382	152.064	1.65482	0.331856	4.98656	6.14641e-07	5.98961e-06	up
ENSMUSG00000033952	Aspm	743.767	2340.26	1542.01	1.65389	0.284055	5.82243	5.79969e-09	8.17722e-08	up
ENSMUSG00000029752	Asns	271.859	857.014	564.436	1.6532	0.244519	6.761	1.37043e-11	3.04836e-10	up
ENSMUSG00000038379	Ttk	314.536	988.855	651.695	1.6519	0.363566	4.54362	5.52962e-06	4.40555e-05	up
ENSMUSG00000035273	Hpse	90.85	284.466	187.658	1.64704	0.25586	6.43727	1.21641e-10	2.32024e-09	up
ENSMUSG00000020806	Rhbdf2	758.316	2367.88	1563.1	1.64468	0.272376	6.03827	1.55777e-09	2.42554e-08	up
ENSMUSG00000027323	Rad51	688.244	2149.23	1418.74	1.64382	0.325105	5.05627	4.27542e-07	4.2949e-06	up
ENSMUSG00000069939	NA	47.7963	149.097	98.4468	1.64114	0.644342	2.547	0.0108653	0.0345187	up
ENSMUSG00000036223	Ska1	197.005	612.248	404.627	1.64093	0.29289	5.60255	2.11226e-08	2.71861e-07	up
ENSMUSG00000001517	Foxm1	1433.74	4468.53	2951.14	1.6396	0.23613	6.94362	3.82177e-12	9.09415e-11	up
ENSMUSG00000028064	Sema4a	2014.77	6271.96	4143.36	1.6379	0.257277	6.36628	1.93673e-10	3.5706e-09	up
ENSMUSG00000039055	Eme1	238.646	740.859	489.753	1.6346	0.347772	4.70019	2.59918e-06	2.23757e-05	up
ENSMUSG00000078922	Tgtp1	2604.62	8055.29	5329.96	1.62891	0.165366	9.85035	6.83073e-23	4.63745e-21	up
ENSMUSG00000027230	Creb3l1	19.056	59.0491	39.0526	1.62694	0.608433	2.67399	0.00749543	0.0253176	up
ENSMUSG00000056476	Med12l	86.8121	265.753	176.282	1.62313	0.449258	3.61292	0.000302773	0.00159688	up
ENSMUSG00000000028	Cdc45	666.811	2052.12	1359.46	1.6214	0.242947	6.67388	2.4913e-11	5.32654e-10	up
ENSMUSG00000015981	Stk32c	89.8335	275.041	182.437	1.6195	0.442787	3.65751	0.000254673	0.00136944	up
ENSMUSG00000063245	NA	64.6355	198.875	131.755	1.61839	0.524316	3.08667	0.00202412	0.00826319	up
ENSMUSG00000037242	Clic4	1400.43	4299.36	2849.9	1.61836	0.160877	10.0596	8.33586e-24	6.12469e-22	up
ENSMUSG00000034612	Chst11	273.389	834.063	553.726	1.60934	0.24828	6.48198	9.05284e-11	1.75246e-09	up
ENSMUSG00000054203	Ifi205	57.1434	172.414	114.779	1.60909	0.458125	3.51233	0.000444197	0.00223346	up
ENSMUSG00000096138	Trav7-6	44.9093	136.85	90.8798	1.60834	0.491202	3.27429	0.00105929	0.00473607	up
ENSMUSG00000022817	Itgb5	117.387	357.189	237.288	1.60798	0.272053	5.91053	3.41014e-09	4.99492e-08	up
ENSMUSG00000016758	Bik	61.0053	185.481	123.243	1.60147	0.350602	4.56778	4.92922e-06	3.97137e-05	up
ENSMUSG00000026274	Pask	394.873	1196.32	795.598	1.60053	0.339574	4.71335	2.4368e-06	2.1143e-05	up
ENSMUSG00000042213	Zfand4	117.251	353.186	235.219	1.60008	0.39572	4.04345	5.26702e-05	0.000339254	up
ENSMUSG00000000223	Drp2	20.1913	62.4856	41.3385	1.59981	0.613452	2.60787	0.00911067	0.0298377	up
ENSMUSG00000025163	Cd7	946.361	2866.94	1906.65	1.59936	0.225326	7.09798	1.26597e-12	3.18718e-11	up
ENSMUSG00000041064	Pif1	306.542	926.461	616.501	1.59901	0.435671	3.67023	0.000242333	0.00131344	up
ENSMUSG00000032783	Troap	265.3	804.326	534.813	1.59864	0.363931	4.3927	1.1195e-05	8.39189e-05	up
ENSMUSG00000028873	Cdca8	966.537	2921.94	1944.24	1.59604	0.268018	5.95496	2.60137e-09	3.89798e-08	up
ENSMUSG00000039234	Sec24d	378.415	1138.94	758.677	1.59587	0.205981	7.74764	9.36142e-15	3.20053e-13	up
ENSMUSG00000032221	Mns1	498.138	1505.33	1001.73	1.59435	0.237083	6.72483	1.758e-11	3.86248e-10	up
ENSMUSG00000032336	Nptn	2206.42	6615.62	4411.02	1.5844	0.107968	14.6747	9.36292e-49	2.79425e-46	up
ENSMUSG00000037278	Tmem97	277.804	831.238	554.521	1.58025	0.19565	8.07692	6.6425e-16	2.5857e-14	up
ENSMUSG00000069300	H2bc11	42.014	125.408	83.7111	1.57772	0.560383	2.81544	0.00487106	0.0175719	up
ENSMUSG00000022351	Sqle	490.607	1465.23	977.918	1.5777	0.171359	9.20698	3.35416e-20	1.84801e-18	up
ENSMUSG00000000278	Scpep1	493.848	1469.65	981.751	1.57274	0.132654	11.8559	2.00554e-32	2.73613e-30	up
ENSMUSG00000008393	Carhsp1	955.388	2838.83	1897.11	1.57054	0.121228	12.9553	2.19376e-38	4.36466e-36	up
ENSMUSG00000034220	Gpc1	502.335	1492.23	997.28	1.57011	0.141007	11.1349	8.47927e-29	8.61457e-27	up
ENSMUSG00000032041	Tirap	159.339	472.526	315.933	1.56637	0.267069	5.86506	4.48979e-09	6.4835e-08	up
ENSMUSG00000027115	Kif18a	253.655	750.044	501.85	1.56466	0.203368	7.69373	1.42908e-14	4.68458e-13	up
ENSMUSG00000036896	C1qc	22.0749	65.4594	43.7671	1.56367	0.553936	2.82284	0.00475997	0.0172447	up
ENSMUSG00000050107	Haspin	342.674	1012.81	677.74	1.56318	0.296301	5.27567	1.32274e-07	1.48381e-06	up
ENSMUSG00000021485	Mxd3	377.921	1116.25	747.085	1.56215	0.304441	5.13122	2.87871e-07	3.00565e-06	up
ENSMUSG00000030677	Kif22	1063.81	3137.53	2100.67	1.56098	0.31809	4.90736	9.23102e-07	8.63712e-06	up
ENSMUSG00000054889	Dsp	194.195	571.397	382.796	1.56068	0.235807	6.61845	3.62974e-11	7.5796e-10	up
ENSMUSG00000031779	Ccl22	51.3988	151.46	101.429	1.55904	0.421751	3.69658	0.000218523	0.00119982	up
ENSMUSG00000056531	Ccdc18	82.6876	240.722	161.705	1.55888	0.624267	2.49714	0.0125198	0.0388196	up
ENSMUSG00000054717	Hmgb2	8575.04	25256.6	16915.8	1.55849	0.200734	7.76395	8.23222e-15	2.8623e-13	up
ENSMUSG00000020914	Top2a	7068.65	20808.6	13938.6	1.55771	0.530921	2.93398	0.00334649	0.0127057	up
ENSMUSG00000038843	Gcnt1	1467.44	4303.62	2885.53	1.5524	0.189343	8.19885	2.427e-16	9.90507e-15	up
ENSMUSG00000053063	Clec12a	25.6989	75.1118	50.4054	1.55056	0.557609	2.78073	0.00542369	0.0193029	up
ENSMUSG00000046591	Ticrr	909.981	2660.73	1785.36	1.54749	0.171552	9.02052	1.872e-19	9.85898e-18	up
ENSMUSG00000046949	Nqo2	326.384	954.041	640.213	1.54639	0.188653	8.19699	2.46471e-16	1.00304e-14	up
ENSMUSG00000000303	Cdh1	25.238	71.5589	48.3985	1.5454	0.64654	2.39026	0.0168363	0.0497689	up
ENSMUSG00000029135	Fosl2	492.984	1438.46	965.721	1.54513	0.616565	2.50603	0.0122094	0.0380878	up
ENSMUSG00000044258	Ctla2a	121.122	353.537	237.33	1.54458	0.491197	3.14452	0.0016636	0.00698856	up
ENSMUSG00000034959	Rubcnl	30.267	87.6193	58.9432	1.54377	0.527672	2.92562	0.00343772	0.0129798	up
ENSMUSG00000076752	Trgc2	86.5846	251.271	168.928	1.53835	0.447643	3.43656	0.00058916	0.00284549	up
ENSMUSG00000058435	Btnl4	43.8909	127.6	85.7454	1.53808	0.487253	3.15664	0.00159598	0.00674409	up
ENSMUSG00000001025	S100a6	1833.46	5319.87	3576.67	1.53722	0.155172	9.90652	3.90007e-23	2.71206e-21	up
ENSMUSG00000028312	Smc2	2034.27	5881.94	3958.11	1.532	0.218117	7.02374	2.16008e-12	5.27141e-11	up
ENSMUSG00000025790	Slco3a1	694.859	2007.79	1351.32	1.53151	0.222287	6.88981	5.58671e-12	1.29918e-10	up
ENSMUSG00000031609	Sap30	87.5073	252	169.754	1.52489	0.445406	3.42359	0.000618007	0.00296979	up
ENSMUSG00000109864	Eid3	25.095	71.7846	48.4398	1.52061	0.537106	2.83111	0.00463872	0.0168568	up
ENSMUSG00000021453	Gadd45g	696.316	1996.21	1346.26	1.51964	0.199939	7.60052	2.94951e-14	9.18515e-13	up
ENSMUSG00000028702	Rad54l	605.59	1742.45	1174.02	1.51923	0.210893	7.20382	5.85497e-13	1.55897e-11	up
ENSMUSG00000027654	Fam83d	150.766	431.98	291.373	1.51826	0.200442	7.57457	3.60327e-14	1.11004e-12	up
ENSMUSG00000043587	Pxylp1	275.264	785.122	530.193	1.51741	0.284163	5.33993	9.29839e-08	1.07246e-06	up
ENSMUSG00000023033	Scn8a	28.4902	81.5685	55.0294	1.51379	0.506355	2.98957	0.00279367	0.0108926	up
ENSMUSG00000026749	Nek6	216.694	615.228	415.961	1.51017	0.286414	5.27268	1.34443e-07	1.5046e-06	up
ENSMUSG00000034023	Fancd2	465.287	1327.42	896.355	1.50935	0.217679	6.93383	4.0961e-12	9.71467e-11	up
ENSMUSG00000038943	Prc1	1142.11	3249.09	2195.6	1.50832	0.272475	5.53561	3.10143e-08	3.89377e-07	up
ENSMUSG00000048922	Cdca2	606.658	1722.42	1164.54	1.50669	0.588978	2.55815	0.0105231	0.0335732	up
ENSMUSG00000019478	Rab4a	226.507	642.345	434.426	1.50389	0.303895	4.9487	7.471e-07	7.18269e-06	up
ENSMUSG00000019845	Tube1	376.844	1066.04	721.441	1.5006	0.244337	6.14154	8.17264e-10	1.33951e-08	up
ENSMUSG00000031438	Rnf128	56.0839	158.789	107.436	1.5004	0.328809	4.56315	5.03927e-06	4.0532e-05	up
ENSMUSG00000030346	Rad51ap1	457.538	1295.61	876.574	1.50036	0.290345	5.1675	2.3725e-07	2.52497e-06	up
ENSMUSG00000007646	Rad51c	113.778	323.584	218.681	1.49781	0.29426	5.09008	3.57908e-07	3.64913e-06	up
ENSMUSG00000028332	Hemgn	30.6214	86.3741	58.4977	1.49777	0.497886	3.00826	0.00262748	0.0103602	up
ENSMUSG00000030970	Ctbp2	18.2975	51.1481	34.7228	1.49768	0.553968	2.70355	0.00686023	0.0235158	up
ENSMUSG00000034773	Hrob	233.37	658.314	445.842	1.49638	0.383023	3.90677	9.35395e-05	0.000562297	up
ENSMUSG00000030978	Rrm1	4095.38	11522.8	7809.11	1.49246	0.223907	6.66554	2.63698e-11	5.62123e-10	up
ENSMUSG00000028970	Abcb1b	399.701	1121.28	760.49	1.49189	0.324036	4.60409	4.14279e-06	3.40479e-05	up
ENSMUSG00000010660	Plcd1	194.726	546.244	370.485	1.49183	0.324231	4.60113	4.20212e-06	3.44564e-05	up
ENSMUSG00000020422	Tns3	54.1067	153.74	103.923	1.49033	0.509012	2.92788	0.00341278	0.0129035	up
ENSMUSG00000045273	Cenph	266.848	749.297	508.072	1.48917	0.370866	4.01539	5.93471e-05	0.000377005	up
ENSMUSG00000020897	Aurkb	844.148	2367.47	1605.81	1.48825	0.315661	4.71471	2.42054e-06	2.10147e-05	up
ENSMUSG00000027496	Aurka	488.696	1370.69	929.692	1.48721	0.15327	9.70319	2.92213e-22	1.88556e-20	up
ENSMUSG00000108484	NA	41.0899	115.612	78.3509	1.48589	0.450643	3.29727	0.000976285	0.00441594	up
ENSMUSG00000025001	Hells	1839.51	5132.78	3486.15	1.48021	0.174224	8.49601	1.96211e-17	8.86663e-16	up
ENSMUSG00000044162	Tnip3	65.9514	183.709	124.83	1.47833	0.34135	4.33084	1.48541e-05	0.000108013	up
ENSMUSG00000017550	Atad5	1172.2	3265.06	2218.63	1.47781	0.175485	8.42133	3.72249e-17	1.65604e-15	up
ENSMUSG00000001473	Tubb6	66.8671	185.771	126.319	1.47359	0.292062	5.04549	4.52355e-07	4.51567e-06	up
ENSMUSG00000043051	Disc1	25.6346	69.6838	47.6592	1.4698	0.56163	2.61702	0.00887006	0.0292504	up
ENSMUSG00000034282	Evpl	33.8042	93.6837	63.744	1.46934	0.546773	2.6873	0.00720315	0.0245037	up
ENSMUSG00000039814	Xkr5	71.7598	198.624	135.192	1.46788	0.309061	4.74949	2.03926e-06	1.79107e-05	up
ENSMUSG00000006342	Susd2	323.592	894.354	608.973	1.46695	0.212584	6.90056	5.17962e-12	1.21437e-10	up
ENSMUSG00000022892	App	82.4908	226.756	154.624	1.46067	0.4793	3.04751	0.00230749	0.00924868	up
ENSMUSG00000031026	Trim66	22.4658	60.1596	41.3127	1.4602	0.526047	2.7758	0.00550657	0.0195494	up
ENSMUSG00000023456	Tpi1	4316.68	11870.2	8093.45	1.45929	0.174551	8.36022	6.26036e-17	2.7012e-15	up
ENSMUSG00000021306	Gpr137b	125.051	343.576	234.313	1.45643	0.310301	4.69362	2.68411e-06	2.30239e-05	up
ENSMUSG00000003779	Kif20a	1434.35	3934.25	2684.3	1.45573	0.4865	2.99226	0.00276924	0.0108091	up
ENSMUSG00000062070	Pgk1	7586.6	20795.9	14191.2	1.45472	0.12111	12.0115	3.09164e-33	4.42877e-31	up
ENSMUSG00000022803	Popdc2	47.7125	127.706	87.7095	1.44488	0.394464	3.66288	0.000249392	0.00134458	up
ENSMUSG00000027306	Nusap1	1068.25	2905.1	1986.68	1.44333	0.524802	2.75024	0.00595513	0.0207978	up
ENSMUSG00000075102	Olfr1221	73.8985	200.478	137.188	1.4425	0.418719	3.44503	0.000570995	0.00277365	up
ENSMUSG00000032216	Nedd4	564.448	1527.95	1046.2	1.4383	0.242032	5.94262	2.80496e-09	4.18989e-08	up
ENSMUSG00000039824	Myl6b	45.3563	122.801	84.0787	1.43794	0.358811	4.00752	6.136e-05	0.000387387	up
ENSMUSG00000001761	Smo	171.155	463.762	317.459	1.43737	0.353731	4.06346	4.83505e-05	0.000313687	up
ENSMUSG00000026070	Il18r1	3773.47	10217.4	6995.46	1.43711	0.162624	8.83698	9.83446e-19	5.01348e-17	up
ENSMUSG00000032640	Chsy1	1197.85	3241.76	2219.81	1.43627	0.142126	10.1056	5.21719e-24	3.91289e-22	up
ENSMUSG00000030203	Dusp16	336.818	910.138	623.478	1.43474	0.200824	7.1443	9.0458e-13	2.32224e-11	up
ENSMUSG00000021391	Cenpp	108.134	291.321	199.727	1.43042	0.335954	4.25777	2.0648e-05	0.000145993	up
ENSMUSG00000026604	Ptpn14	69.1866	186.6	127.893	1.43026	0.349774	4.08909	4.33064e-05	0.000284571	up
ENSMUSG00000024222	Fkbp5	3470.99	9348.99	6409.99	1.42955	0.165914	8.61621	6.9209e-18	3.29375e-16	up
ENSMUSG00000025920	Stau2	39.0145	105.329	72.1718	1.42922	0.463931	3.08068	0.00206531	0.00841215	up
ENSMUSG00000040328	Olfr56	214.391	574.655	394.523	1.42244	0.199788	7.11973	1.08136e-12	2.74167e-11	up
ENSMUSG00000043067	Dpy19l1	929.642	2490.43	1710.04	1.42183	0.146015	9.73756	2.085e-22	1.37007e-20	up
ENSMUSG00000072980	Oip5	123.613	330.974	227.294	1.4188	0.477179	2.97331	0.0029461	0.0114133	up
ENSMUSG00000038264	Sema7a	197.899	524.159	361.029	1.4184	0.546038	2.59762	0.00938726	0.0306106	up
ENSMUSG00000026153	Fam135a	24.3732	65.6392	45.0062	1.41833	0.506967	2.79767	0.00514728	0.0184451	up
ENSMUSG00000034206	Polq	519.095	1381.89	950.491	1.413	0.299491	4.718	2.38178e-06	2.06907e-05	up
ENSMUSG00000036181	H1f2	137.712	366.403	252.058	1.41087	0.292523	4.82309	1.41352e-06	1.27671e-05	up
ENSMUSG00000041238	Rbbp8	931.128	2469.73	1700.43	1.4079	0.155782	9.03758	1.60179e-19	8.49839e-18	up
ENSMUSG00000041362	Shtn1	62.2041	165.338	113.771	1.40786	0.347553	4.05077	5.1049e-05	0.000329404	up
ENSMUSG00000044966	Fbxo48	75.1008	198.073	136.587	1.40754	0.362022	3.888	0.000101074	0.000603539	up
ENSMUSG00000029603	Dtx1	3533.75	9361.94	6447.84	1.40579	0.126772	11.0891	1.41713e-28	1.41961e-26	up
ENSMUSG00000054206	Gzmm	53.3614	141.456	97.4088	1.40525	0.383741	3.66197	0.000250279	0.00134885	up
ENSMUSG00000024590	Lmnb1	6077.54	16089.5	11083.5	1.40454	0.197682	7.10507	1.20259e-12	3.03294e-11	up
ENSMUSG00000025278	Flnb	5087.2	13449.8	9268.52	1.4026	0.0934055	15.0162	5.75173e-51	1.79116e-48	up
ENSMUSG00000020689	Itgb3	2373.21	6272.29	4322.75	1.40204	0.213029	6.58143	4.65938e-11	9.4944e-10	up
ENSMUSG00000021069	Pygl	43.0451	113.857	78.4511	1.40013	0.426199	3.28515	0.00101929	0.00457867	up
ENSMUSG00000035365	Parpbp	248.55	651.548	450.049	1.40002	0.284781	4.91613	8.82697e-07	8.30596e-06	up
ENSMUSG00000092278	NA	72.3325	190.738	131.535	1.39874	0.354696	3.9435	8.03024e-05	0.000492647	up
ENSMUSG00000021823	Vcl	267.152	696.084	481.618	1.39753	0.209363	6.67513	2.4701e-11	5.29703e-10	up
ENSMUSG00000074476	Spc24	482.234	1274.31	878.273	1.39704	0.237082	5.89264	3.80081e-09	5.54446e-08	up
ENSMUSG00000025809	Itgb1	12176.9	32035.6	22106.3	1.39551	0.227876	6.12401	9.12475e-10	1.48368e-08	up
ENSMUSG00000030695	Aldoa	10111.9	26573.3	18342.6	1.39392	0.112752	12.3627	4.15973e-35	6.47698e-33	up
ENSMUSG00000027078	Ube2l6	359.052	941.522	650.287	1.39009	0.325818	4.26647	1.98589e-05	0.00014097	up
ENSMUSG00000019773	Fbxo5	757.287	1982.3	1369.79	1.38894	0.256685	5.41109	6.2644e-08	7.4471e-07	up
ENSMUSG00000024725	Ostf1	2495.65	6513.55	4504.6	1.38406	0.145704	9.49916	2.11598e-21	1.28985e-19	up
ENSMUSG00000027331	Knstrn	843.016	2198.36	1520.69	1.38305	0.23016	6.00908	1.86584e-09	2.87399e-08	up
ENSMUSG00000038718	Pbx3	112.948	294.458	203.703	1.38277	0.276792	4.9957	5.86212e-07	5.73991e-06	up
ENSMUSG00000074622	Mafb	50.8546	132.253	91.5541	1.3822	0.482726	2.86333	0.00419211	0.0154713	up
ENSMUSG00000037474	Dtl	1410.56	3670.17	2540.37	1.37956	0.246507	5.59643	2.18806e-08	2.80107e-07	up
ENSMUSG00000071714	Csf2rb2	38.7824	99.9013	69.3418	1.37945	0.454869	3.03262	0.00242439	0.00967661	up
ENSMUSG00000049608	Gpr55	773.918	2011.39	1392.65	1.3781	0.228348	6.03509	1.5887e-09	2.47102e-08	up
ENSMUSG00000035441	Myo1d	88.8694	230.993	159.931	1.37791	0.34296	4.01769	5.87723e-05	0.000373686	up
ENSMUSG00000023927	Satb1	10240	26604.8	18422.4	1.3775	0.163052	8.44822	2.95766e-17	1.32402e-15	up
ENSMUSG00000056394	Lig1	3393.67	8807.05	6100.36	1.3757	0.248842	5.52841	3.23155e-08	4.03592e-07	up
ENSMUSG00000020331	Hcn2	26.6677	69.3317	47.9997	1.37323	0.516814	2.6571	0.00788171	0.026485	up
ENSMUSG00000030188	Magohb	139.587	361.153	250.37	1.37245	0.22352	6.14015	8.24427e-10	1.3497e-08	up
ENSMUSG00000000628	Hk2	578.317	1492.58	1035.45	1.37022	0.172309	7.95211	1.83366e-15	6.91241e-14	up
ENSMUSG00000032815	Fanca	788.636	2033.6	1411.12	1.3654	0.264987	5.15272	2.56739e-07	2.70568e-06	up
ENSMUSG00000021109	Hif1a	8336.18	21473.9	14905.1	1.36526	0.174496	7.82402	5.11632e-15	1.82316e-13	up
ENSMUSG00000041801	Phlda3	97.1612	249.033	173.097	1.36133	0.306496	4.4416	8.92909e-06	6.83276e-05	up
ENSMUSG00000045392	Olfr1033	9842.65	25288.3	17565.5	1.36131	0.107994	12.6054	1.97187e-36	3.53088e-34	up
ENSMUSG00000073420	NA	49.7941	129.144	89.4689	1.36095	0.506671	2.68606	0.00722991	0.0245889	up
ENSMUSG00000036273	Lrrk2	37.3608	96.3331	66.847	1.36048	0.508016	2.67803	0.00740569	0.0251152	up
ENSMUSG00000060798	Intu	41.3735	105.986	73.6796	1.36003	0.395389	3.43972	0.000582306	0.00281809	up
ENSMUSG00000073421	H2-Ab1	304.958	782.909	543.934	1.35966	0.338676	4.01464	5.95369e-05	0.000378043	up
ENSMUSG00000033105	Lss	542.025	1383.88	962.955	1.34992	0.216923	6.22304	4.87598e-10	8.41547e-09	up
ENSMUSG00000034903	Cobll1	496.489	1260.71	878.597	1.34387	0.146582	9.16806	4.8162e-20	2.62327e-18	up
ENSMUSG00000026728	Vim	29561.4	75026.7	52294	1.3437	0.107258	12.5278	5.25935e-36	9.18783e-34	up
ENSMUSG00000070427	Il18bp	171.109	433.281	302.195	1.34292	0.247114	5.43442	5.4974e-08	6.60656e-07	up
ENSMUSG00000026827	Gpd2	654.708	1660.57	1157.64	1.34096	0.341432	3.92747	8.58435e-05	0.00052128	up
ENSMUSG00000057137	Tmem140	235.38	594.961	415.17	1.3398	0.299364	4.47548	7.624e-06	5.89707e-05	up
ENSMUSG00000055447	Cd47	7120.41	18014.4	12567.4	1.33923	0.159698	8.38599	5.03014e-17	2.19968e-15	up
ENSMUSG00000039168	Dap	1689.59	4269.82	2979.71	1.33777	0.11506	11.6267	3.01467e-31	3.69104e-29	up
ENSMUSG00000037649	H2-DMa	538.805	1359.73	949.266	1.33578	0.248714	5.37075	7.841e-08	9.17666e-07	up
ENSMUSG00000028927	Padi2	522.185	1313.51	917.846	1.33118	0.269713	4.93553	7.99336e-07	7.63366e-06	up
ENSMUSG00000047370	NA	139.46	350.698	245.079	1.33048	0.453569	2.93337	0.00335307	0.0127273	up
ENSMUSG00000117666	Gm550	22.4781	56.6533	39.5657	1.32942	0.539675	2.46337	0.0137637	0.0419231	up
ENSMUSG00000079502	Cfap77	32.1277	80.6058	56.3667	1.32381	0.445076	2.97435	0.00293609	0.0113859	up
ENSMUSG00000036594	H2-Aa	391.998	979.408	685.703	1.32109	0.405054	3.26152	0.00110817	0.00491776	up
ENSMUSG00000082292	NA	975.617	2435.61	1705.61	1.32014	0.211016	6.25612	3.94661e-10	6.87777e-09	up
ENSMUSG00000040852	Plekhh2	25.1306	63.0773	44.104	1.31843	0.545452	2.41714	0.0156431	0.0468507	up
ENSMUSG00000021675	F2rl2	68.3718	169.929	119.151	1.31684	0.38499	3.42046	0.000625147	0.00299877	up
ENSMUSG00000022769	Sdf2l1	546.176	1359.77	952.974	1.31539	0.247788	5.30852	1.10517e-07	1.25947e-06	up
ENSMUSG00000032397	Tipin	1034.82	2575.59	1805.21	1.31527	0.198826	6.61518	3.71103e-11	7.71561e-10	up
ENSMUSG00000021707	Dhfr	754.823	1876.04	1315.43	1.31336	0.190525	6.89337	5.44875e-12	1.2733e-10	up
ENSMUSG00000038507	Parp12	439.405	1091.61	765.507	1.31322	0.294327	4.46179	8.12793e-06	6.25982e-05	up
ENSMUSG00000078887	Gm6710	44.69	111.119	77.9047	1.31151	0.441299	2.97192	0.0029594	0.0114546	up
ENSMUSG00000025758	Plk4	740.956	1837.58	1289.27	1.31099	0.209892	6.246	4.21097e-10	7.30293e-09	up
ENSMUSG00000024660	Incenp	2943.11	7296.44	5119.77	1.30977	0.211966	6.17915	6.44457e-10	1.08355e-08	up
ENSMUSG00000005410	Mcm5	5370.55	13313.5	9342.05	1.30972	0.223544	1900-01-05 20:36:50	4.65905e-09	6.71438e-08	up
ENSMUSG00000035246	Pcyt1b	114.821	285.777	200.299	1.30949	0.309959	4.22472	2.39241e-05	0.000166527	up
ENSMUSG00000030064	Frmd4b	1181.59	2925.44	2053.51	1.30804	0.134831	9.70129	2.97706e-22	1.91239e-20	up
ENSMUSG00000025608	Podxl	33.2325	82.559	57.8958	1.30795	0.527827	2.478	0.0132122	0.0406234	up
ENSMUSG00000044934	Zfp367	829.486	2051.64	1440.56	1.30644	0.182669	7.15196	8.55503e-13	2.22415e-11	up
ENSMUSG00000063450	Syne2	684.811	1691.92	1188.36	1.30473	0.209421	6.23017	4.65922e-10	8.05107e-09	up
ENSMUSG00000034947	Tmem106a	136.346	335.956	236.151	1.30409	0.332774	3.91885	8.89722e-05	0.000538456	up
ENSMUSG00000023827	Agpat4	623.65	1539.63	1081.64	1.30398	0.184677	7.06084	1.65496e-12	4.08748e-11	up
ENSMUSG00000021714	Cenpk	176.048	431.606	303.827	1.30235	0.460882	2.82579	0.00471645	0.0171003	up
ENSMUSG00000050147	F2rl3	190.432	470.089	330.261	1.3019	0.319126	4.07957	4.51196e-05	0.000294325	up
ENSMUSG00000072214	Septin5	33.6259	83.2151	58.4205	1.30024	0.518925	2.50563	0.0122232	0.0381227	up
ENSMUSG00000026919	Lcn4	25.3295	62.2779	43.8037	1.29767	0.528789	2.45404	0.014126	0.0428856	up
ENSMUSG00000006715	Gmnn	749.168	1841.52	1295.34	1.29728	0.237149	5.47034	4.49172e-08	5.45287e-07	up
ENSMUSG00000041649	Klf8	57.0276	140.437	98.7322	1.29225	0.506778	2.54993	0.0107744	0.0342528	up
ENSMUSG00000022673	Mcm4	4669.91	11431.7	8050.81	1.29155	0.140254	9.20868	3.30146e-20	1.826e-18	up
ENSMUSG00000058258	Idi1	740.413	1809.45	1274.93	1.28894	0.218981	5.88606	3.95503e-09	5.75185e-08	up
ENSMUSG00000105096	Gbp10	1668.08	4075.24	2871.66	1.28889	0.495399	2.60173	0.00927553	0.0303084	up
ENSMUSG00000055629	B4galnt4	785.804	1918.75	1352.27	1.28727	0.192232	6.69642	2.13587e-11	4.62181e-10	up
ENSMUSG00000027454	Gins1	273.427	666.741	470.084	1.28505	0.305204	4.21046	2.54856e-05	0.000176367	up
ENSMUSG00000030577	Cd22	152.944	369.789	261.367	1.28425	0.527871	2.43289	0.0149789	0.0450879	up
ENSMUSG00000068606	Gm4841	103.201	250.958	177.08	1.28211	0.369996	3.4652	0.000529843	0.00260378	up
ENSMUSG00000035311	Gnptab	1910.63	4635.1	3272.87	1.27825	0.111195	11.4955	1.38941e-30	1.56718e-28	up
ENSMUSG00000039787	Cercam	154.061	373.42	263.741	1.27803	0.320221	3.99109	6.57709e-05	0.000411967	up
ENSMUSG00000030314	Atg7	660.051	1599.31	1129.68	1.27658	0.174078	7.33338	2.24419e-13	6.35336e-12	up
ENSMUSG00000023345	Poc1a	318.211	769.874	544.042	1.27618	0.268523	4.75258	2.00833e-06	1.76824e-05	up
ENSMUSG00000001700	Gramd3	1872.81	4531.53	3202.17	1.27473	0.151457	8.41641	3.88207e-17	1.72169e-15	up
ENSMUSG00000020715	Ern1	775.862	1874.31	1325.08	1.27328	0.159019	8.00708	1.17464e-15	4.51118e-14	up
ENSMUSG00000096458	Moap1	64.3601	155.767	110.064	1.27254	0.479626	2.65319	0.00797361	0.0267499	up
ENSMUSG00000060860	Ube2s	2620.58	6319.5	4470.04	1.26977	0.119657	10.6117	2.628e-26	2.33827e-24	up
ENSMUSG00000048332	Lhfp	64.2763	154.208	109.242	1.2663	0.444639	2.84793	0.00440051	0.0161344	up
ENSMUSG00000059498	Fcgr3	40.0705	96.2986	68.1845	1.26531	0.401257	3.15336	0.00161404	0.00680031	up
ENSMUSG00000026003	Acadl	1210.19	2909.32	2059.75	1.2653	0.115263	10.9775	4.90273e-28	4.84356e-26	up
ENSMUSG00000018395	Kif3a	188.162	452.172	320.167	1.26518	0.246414	5.13438	2.83081e-07	2.96211e-06	up
ENSMUSG00000030199	Etv6	2042.32	4892.4	3467.36	1.26084	0.246715	5.11053	3.21262e-07	3.31084e-06	up
ENSMUSG00000022422	Dscc1	247.495	592.034	419.765	1.26021	0.434425	2.90086	0.00372136	0.0139478	up
ENSMUSG00000030102	Itpr1	3124.84	7483.94	5304.39	1.25985	0.101059	12.4664	1.13792e-35	1.8999e-33	up
ENSMUSG00000038305	Spats2l	49.2893	117.871	83.58	1.25677	0.515245	2.43917	0.0147211	0.0444051	up
ENSMUSG00000040659	Efhd2	2516.72	6013.32	4265.02	1.25645	0.104912	11.9763	4.73202e-33	6.7115e-31	up
ENSMUSG00000029994	Anxa4	372.296	888.14	630.218	1.25529	0.158024	7.94364	1.96332e-15	7.36247e-14	up
ENSMUSG00000002835	Chaf1a	1725.7	4117.61	2921.65	1.25492	0.294335	4.26358	2.01176e-05	0.000142666	up
ENSMUSG00000022033	Pbk	221.353	531.34	376.346	1.25486	0.286867	4.37436	1.21788e-05	9.03012e-05	up
ENSMUSG00000008035	Mid1ip1	451.926	1078.59	765.26	1.2539	0.239295	5.23995	1.60618e-07	1.76853e-06	up
ENSMUSG00000039783	Kmo	32.2613	76.9019	54.5816	1.25077	0.439007	2.84909	0.00438441	0.0160837	up
ENSMUSG00000015846	Rxra	2231.91	5303.81	3767.86	1.24863	0.146282	8.53578	1.39213e-17	6.39177e-16	up
ENSMUSG00000038252	Ncapd2	5656.52	13418.2	9537.37	1.24625	0.253019	4.92553	8.41313e-07	7.98662e-06	up
ENSMUSG00000082163	Gm14276	88.3506	209.002	148.676	1.24004	0.301204	4.11696	3.83904e-05	0.000255431	up
ENSMUSG00000079553	Kifc1	1383.43	3265.7	2324.56	1.23902	0.217785	5.68917	1.27659e-08	1.71227e-07	up
ENSMUSG00000024754	Cemip2	635.663	1499.52	1067.59	1.23776	0.124963	9.90497	3.96089e-23	2.72787e-21	up
ENSMUSG00000048012	Zfp473	58.1286	131.335	94.7319	1.23597	0.436016	2.83469	0.00458705	0.0167157	up
ENSMUSG00000026879	Gsn	923.429	2174.78	1549.11	1.2352	0.144319	8.55879	1.14058e-17	5.28765e-16	up
ENSMUSG00000053897	Slc39a8	253.92	596.933	425.426	1.23408	0.292606	4.21755	2.46969e-05	0.000171158	up
ENSMUSG00000047712	Ust	68.1941	160.52	114.357	1.23372	0.44547	2.76949	0.00561447	0.0198487	up
ENSMUSG00000021676	Iqgap2	4476.01	10510.6	7493.31	1.2317	0.102352	12.034	2.35454e-33	3.40694e-31	up
ENSMUSG00000037548	H2-DMb2	94.1335	220.424	157.279	1.22817	0.305047	4.02617	5.66938e-05	0.000362239	up
ENSMUSG00000034201	Gas2l1	68.9245	160.107	114.516	1.22584	0.489664	2.50342	0.0123	0.038312	up
ENSMUSG00000024013	Fgd2	94.6309	221.275	157.953	1.22549	0.512475	2.39133	0.0167876	0.0496558	up
ENSMUSG00000021457	Syk	317.091	740.963	529.027	1.22528	0.316316	3.87358	0.00010725	0.000635643	up
ENSMUSG00000034413	Neurl1b	130.803	306.336	218.569	1.22496	0.327297	3.74265	0.000182091	0.00101575	up
ENSMUSG00000041308	Sntb2	1021.56	2384.06	1702.81	1.22408	0.154333	7.93147	2.16569e-15	8.05806e-14	up
ENSMUSG00000030530	Furin	4946.89	11536.4	8241.67	1.22168	0.152618	8.00478	1.1968e-15	4.58401e-14	up
ENSMUSG00000036752	Tubb4b	5283.73	12322.7	8803.23	1.22161	0.108205	11.2897	1.47541e-29	1.53154e-27	up
ENSMUSG00000020009	Ifngr1	5952.78	13879.3	9916.04	1.22137	0.22192	5.50367	3.71975e-08	4.58172e-07	up
ENSMUSG00000052912	Smarca5-ps	40.3303	94.1532	67.2418	1.22024	0.420142	2.90435	0.00368012	0.0138077	up
ENSMUSG00000027635	Dsn1	576.336	1341.32	958.83	1.21878	0.195944	6.22002	4.97076e-10	8.56873e-09	up
ENSMUSG00000026646	Suv39h2	127.841	295.424	211.633	1.21862	0.34419	3.54055	0.000399295	0.00203049	up
ENSMUSG00000028793	Rnf19b	2677.23	6227.69	4452.46	1.21803	0.227875	5.34517	9.03316e-08	1.04439e-06	up
ENSMUSG00000034926	Dhcr24	1053.04	2448.64	1750.84	1.21728	0.210189	5.79134	6.98261e-09	9.78727e-08	up
ENSMUSG00000035678	Tnfsf9	103.53	240.337	171.933	1.21421	0.297072	4.08726	4.36492e-05	0.000286494	up
ENSMUSG00000027353	Mcm8	221.778	513.249	367.513	1.21022	0.196181	6.16891	6.87606e-10	1.14935e-08	up
ENSMUSG00000028199	Cryz	101.796	235.123	168.46	1.21022	0.391228	3.09338	0.0019789	0.0081188	up
ENSMUSG00000056413	Adap1	1234.8	2855.51	2045.16	1.20916	0.110506	10.9421	7.25388e-28	7.02107e-26	up
ENSMUSG00000051235	Gen1	445.839	1027.64	736.737	1.20828	0.292892	4.12534	3.70181e-05	0.000247334	up
ENSMUSG00000041859	Mcm3	5517.31	12738.7	9127.98	1.20726	0.217791	5.54319	2.97015e-08	3.74207e-07	up
ENSMUSG00000073010	Gm5127	36.5627	84.1095	60.3361	1.20085	0.429148	2.79822	0.00513852	0.0184207	up
ENSMUSG00000051220	Ercc6l	422.726	970.522	696.624	1.19865	0.249863	4.79722	1.60884e-06	1.43952e-05	up
ENSMUSG00000036368	Rmdn2	91.2398	208.079	149.659	1.19645	0.333488	3.58768	0.000333633	0.00174236	up
ENSMUSG00000049916	2610318N02Rik	311.254	712.32	511.787	1.19451	0.367221	3.25283	0.00114262	0.00505031	up
ENSMUSG00000037466	Tedc1	674.632	1542.78	1108.7	1.19407	0.273237	4.3701	1.24188e-05	9.17952e-05	up
ENSMUSG00000051212	Gpr183	745.78	1704.34	1225.06	1.19339	0.274254	4.35141	1.35263e-05	9.91121e-05	up
ENSMUSG00000046876	Atxn1	1542.69	3523.25	2532.97	1.19073	0.183594	6.48569	8.83251e-11	1.71677e-09	up
ENSMUSG00000018932	Map2k3	1793.16	4080.2	2936.68	1.18617	0.105643	11.2281	2.96793e-29	3.03683e-27	up
ENSMUSG00000076609	Igkc	171.337	389.523	280.43	1.18588	0.220855	5.36948	7.89619e-08	9.23371e-07	up
ENSMUSG00000026708	Cenpl	465.824	1059.26	762.54	1.1858	0.189191	6.26775	3.66312e-10	6.43066e-09	up
ENSMUSG00000019979	Apaf1	1774.47	4031.35	2902.91	1.18473	0.120979	9.79282	1.20872e-22	8.05345e-21	up
ENSMUSG00000062190	Lancl2	250.577	568.427	409.502	1.18343	0.211148	5.60476	2.08548e-08	2.69382e-07	up
ENSMUSG00000035021	Baz1a	4431.83	10062.6	7247.21	1.18339	0.110143	10.7441	6.31611e-27	5.87521e-25	up
ENSMUSG00000037847	Nmrk1	188.75	428.42	308.585	1.18327	0.328422	3.60289	0.000314693	0.00165309	up
ENSMUSG00000057666	Gapdh	44028.3	99936.5	71982.4	1.18257	0.107865	10.9635	5.72349e-28	5.61569e-26	up
ENSMUSG00000034156	Tspoap1	1549.39	3515.17	2532.28	1.1818	0.285648	4.13727	3.51464e-05	0.000236483	up
ENSMUSG00000020937	Plcd3	44.2319	101.059	72.6455	1.18043	0.389315	3.03206	0.00242889	0.0096865	up
ENSMUSG00000024164	C3	169.631	380.678	275.154	1.18021	0.411939	2.86501	0.00416993	0.0154034	up
ENSMUSG00000037020	Wdr62	655.981	1480.04	1068.01	1.17613	0.270267	4.35174	1.35064e-05	9.90169e-05	up
ENSMUSG00000052459	Atp6v1a	1441.34	3242.87	2342.11	1.17032	0.191588	6.10851	1.00566e-09	1.61503e-08	up
ENSMUSG00000016624	Phf21b	133.634	299.315	216.474	1.16712	0.278406	4.19217	2.763e-05	0.000190014	up
ENSMUSG00000028832	Stmn1	4730.32	10616.1	7673.18	1.16623	0.260383	4.47891	7.50268e-06	5.81579e-05	up
ENSMUSG00000001156	Mxd1	5021.89	11261.3	8141.6	1.1651	0.162671	7.1623	7.93355e-13	2.07766e-11	up
ENSMUSG00000000673	Haao	72.6808	161.426	117.053	1.16013	0.475148	2.44161	0.0146221	0.0441901	up
ENSMUSG00000047702	Olfr1388	412.724	922.186	667.455	1.15969	0.296554	3.91055	9.20866e-05	0.000555194	up
ENSMUSG00000000791	Il12rb1	2087.25	4659.95	3373.6	1.15914	0.154339	7.51039	5.8951e-14	1.75932e-12	up
ENSMUSG00000058013	Septin11	3125.13	6979.59	5052.36	1.15906	0.184492	6.28245	3.3328e-10	5.90215e-09	up
ENSMUSG00000053110	Yap1	53.9814	120.93	87.4558	1.15874	0.405559	2.85715	0.00427466	0.0157496	up
ENSMUSG00000094627	NA	200.723	447.758	324.24	1.15779	0.282388	4.09999	4.13165e-05	0.000272369	up
ENSMUSG00000089862	Umad1	196.823	438.206	317.514	1.15724	0.255572	4.52805	5.95306e-06	4.71408e-05	up
ENSMUSG00000031391	L1cam	1320.8	2945.37	2133.09	1.15708	0.113437	10.2002	1.97826e-24	1.51543e-22	up
ENSMUSG00000078773	Rad54b	314.824	701.017	507.92	1.15667	0.412351	2.80507	0.00503051	0.0180788	up
ENSMUSG00000022555	Dgat1	832.433	1854.85	1343.64	1.15654	0.145656	7.94025	2.01771e-15	7.54666e-14	up
ENSMUSG00000006585	Cdt1	1877.05	4181.28	3029.16	1.1554	0.118436	9.75545	1.74816e-22	1.15403e-20	up
ENSMUSG00000006678	Pola1	1163.76	2591.26	1877.51	1.15469	0.288972	3.99586	6.44602e-05	0.000404819	up
ENSMUSG00000028937	Acot7	1733.74	3858.9	2796.32	1.15425	0.13426	8.59715	8.17199e-18	3.85078e-16	up
ENSMUSG00000006369	Fbln1	288.351	640.521	464.436	1.15106	0.376561	3.05677	0.00223736	0.00901554	up
ENSMUSG00000047293	Gpr15	208.565	462.87	335.717	1.15079	0.311409	3.69543	0.000219515	0.00120435	up
ENSMUSG00000029177	Cenpa	2221.56	4930.88	3576.22	1.15026	0.113801	10.1077	5.10786e-24	3.87143e-22	up
ENSMUSG00000076749	Trgc1	147.473	326.547	237.01	1.14753	0.348734	3.29057	0.00099985	0.00450177	up
ENSMUSG00000003824	Syce2	174.532	386.195	280.364	1.14739	0.303206	3.78419	0.000154208	0.000875906	up
ENSMUSG00000024772	Ehd1	1402.42	3103.55	2252.98	1.14647	0.192165	5.96605	2.43064e-09	3.66515e-08	up
ENSMUSG00000026873	Phf19	559.374	1237.98	898.675	1.14539	0.217977	5.25463	1.48325e-07	1.64583e-06	up
ENSMUSG00000062939	Stat4	2388.41	5278.53	3833.47	1.14427	0.120716	9.47908	2.56533e-21	1.54405e-19	up
ENSMUSG00000027858	Tspan2	212.917	465.375	339.146	1.14393	0.422158	2.70971	0.00673416	0.0231391	up
ENSMUSG00000028063	Lmna	888.242	1956.22	1422.23	1.13888	0.108068	10.5386	5.73556e-26	4.97951e-24	up
ENSMUSG00000020048	Hsp90b1	10654.9	23417.6	17036.3	1.13604	0.096996	11.7123	1.10268e-31	1.38561e-29	up
ENSMUSG00000062609	Kcnj15	150.143	329.829	239.986	1.13533	0.25147	4.51478	6.33823e-06	4.99149e-05	up
ENSMUSG00000027074	Slc43a3	1083.94	2375.45	1729.69	1.1309	0.229358	4.93069	8.19381e-07	7.80428e-06	up
ENSMUSG00000068101	Cenpm	254.366	557.342	405.854	1.13075	0.36787	3.07378	0.00211362	0.00858696	up
ENSMUSG00000041075	Fzd7	49.5277	108.404	78.9657	1.13053	0.351004	3.22085	0.00127812	0.00556675	up
ENSMUSG00000022881	Rfc4	540.48	1182.64	861.558	1.12981	0.264328	4.27427	1.91766e-05	0.000136601	up
ENSMUSG00000048027	Rgmb	157.701	344.945	251.323	1.12715	0.241945	4.65872	3.18189e-06	2.68279e-05	up
ENSMUSG00000040596	Pogk	1037.97	2266.22	1652.1	1.12641	0.149424	7.53831	4.76113e-14	1.44498e-12	up
ENSMUSG00000027490	E2f1	664.905	1451.69	1058.3	1.12627	0.240159	4.68969	2.73613e-06	2.3442e-05	up
ENSMUSG00000018398	Septin8	813.766	1775.32	1294.54	1.12448	0.137628	8.17044	3.07264e-16	1.23988e-14	up
ENSMUSG00000054115	Skp2	256.815	557.379	407.097	1.12077	0.210436	5.32595	1.00425e-07	1.15364e-06	up
ENSMUSG00000043091	Tuba1c	2691.36	5849.32	4270.34	1.1198	0.162331	6.89827	5.26378e-12	1.23209e-10	up
ENSMUSG00000025161	Slc16a3	825.202	1790.89	1308.05	1.11755	0.142498	7.84255	4.41505e-15	1.5851e-13	up
ENSMUSG00000026932	Nacc2	137.717	297.131	217.424	1.11646	0.378059	2.95314	0.00314561	0.0120419	up
ENSMUSG00000032113	Chek1	515.269	1115.27	815.269	1.11599	0.31019	3.59776	0.000320967	0.00168296	up
ENSMUSG00000048852	Gm12185	378.166	813.23	595.698	1.11453	0.278826	3.9972	6.40953e-05	0.000402881	up
ENSMUSG00000024742	Fen1	1665.87	3598.06	2631.96	1.11095	0.174516	6.36589	1.94156e-10	3.57172e-09	up
ENSMUSG00000060639	H4c9	174.052	375.722	274.887	1.11011	0.21219	5.23167	1.67983e-07	1.83972e-06	up
ENSMUSG00000029581	Fscn1	122.044	264.842	193.443	1.1099	0.404687	2.74262	0.0060951	0.0212232	up
ENSMUSG00000031700	Gpt2	300.069	647.395	473.732	1.10929	0.382828	2.89763	0.00375993	0.0140739	up
ENSMUSG00000026688	Mgst3	39.2485	84.2512	61.7498	1.10495	0.455637	2.42506	0.0153058	0.0459654	up
ENSMUSG00000037999	Arap2	4401.9	9463.21	6932.56	1.10418	0.178203	6.19619	5.78453e-10	9.80632e-09	up
ENSMUSG00000032400	Zwilch	566.204	1215.02	890.614	1.10373	0.329161	3.35316	0.000798959	0.00369964	up
ENSMUSG00000028367	Txn1	2560.95	5493.14	4027.05	1.10105	0.154609	7.12151	1.0675e-12	2.71616e-11	up
ENSMUSG00000047766	Lrrc49	58.137	122.56	90.3483	1.09862	0.424867	2.58581	0.00971512	0.0314649	up
ENSMUSG00000015749	Anp32e	6490.29	13896.4	10193.3	1.09857	0.127286	8.6307	6.09758e-18	2.94101e-16	up
ENSMUSG00000024521	Pmaip1	1054.68	2257.33	1656	1.09807	0.226869	4.84011	1.29764e-06	1.17949e-05	up
ENSMUSG00000053198	Prx	70.5859	151.117	110.852	1.09793	0.389907	2.81588	0.00486445	0.0175524	up
ENSMUSG00000009628	Tex15	175.335	374.078	274.707	1.09586	0.395888	2.7681	0.00563841	0.0199138	up
ENSMUSG00000079363	Gbp4	9782.07	20880.9	15331.5	1.09399	0.131795	8.3007	1.03502e-16	4.36076e-15	up
ENSMUSG00000037710	Cisd1	292.176	622.574	457.375	1.09172	0.195006	5.5984	2.16343e-08	2.77698e-07	up
ENSMUSG00000049932	H2ax	1454.49	3097.24	2275.86	1.09034	0.186446	5.84803	4.97433e-09	7.12573e-08	up
ENSMUSG00000039577	Nphp4	84.2178	179.329	131.774	1.08845	0.332306	3.27543	0.001055	0.00471834	up
ENSMUSG00000002297	Dbf4	1257.85	2667.13	1962.49	1.08488	0.140998	7.69426	1.42312e-14	4.67573e-13	up
ENSMUSG00000002870	Mcm2	4631.28	9824.36	7227.82	1.08486	0.155021	6.99815	2.59366e-12	6.28666e-11	up
ENSMUSG00000030189	Ybx3	3149.57	6663.18	4906.38	1.08095	0.107218	10.0818	6.64923e-24	4.96095e-22	up
ENSMUSG00000057406	Nsd2	4181.96	8847.51	6514.74	1.08095	0.189765	5.69622	1.22491e-08	1.64604e-07	up
ENSMUSG00000021510	Zfp729a	8833.43	18683.4	13758.4	1.08073	0.10111	10.6887	1.15005e-26	1.03613e-24	up
ENSMUSG00000093930	Hmgcs1	1221.08	2581.06	1901.07	1.07981	0.11508	9.38309	6.40682e-21	3.7157e-19	up
ENSMUSG00000026836	Acvr1	109.156	230.614	169.885	1.07914	0.288412	3.74167	0.000182799	0.0010193	up
ENSMUSG00000019726	Lyst	1728.13	3648.63	2688.38	1.07845	0.174636	6.1754	6.59943e-10	1.10699e-08	up
ENSMUSG00000021831	Ero1a	2081.97	4373.65	3227.81	1.07076	0.13409	7.98541	1.40061e-15	5.33612e-14	up
ENSMUSG00000018899	Irf1	9772.1	20525.5	15148.8	1.07068	0.211623	5.05937	4.20635e-07	4.23446e-06	up
ENSMUSG00000048376	F2r	2076.71	4361.24	3218.98	1.07055	0.160255	6.68029	2.38473e-11	5.12162e-10	up
ENSMUSG00000059743	Fdps	818.773	1718.81	1268.79	1.06952	0.137449	7.78121	7.18329e-15	2.50977e-13	up
ENSMUSG00000013155	Enkd1	187.795	394.194	290.995	1.06889	0.315794	3.38477	0.000712372	0.00335682	up
ENSMUSG00000028018	Gstcd	522.532	1093.5	808.017	1.06493	0.161911	6.57722	4.79315e-11	9.73928e-10	up
ENSMUSG00000022364	Tbc1d31	318.219	665.349	491.784	1.06485	0.250394	4.25272	2.11193e-05	0.000148812	up
ENSMUSG00000049307	Fut4	45.6559	95.6683	70.6621	1.06474	0.389802	2.7315	0.00630465	0.0218625	up
ENSMUSG00000028884	Rpa2	1683.53	3517.51	2600.52	1.06307	0.147669	7.19901	6.06507e-13	1.61191e-11	up
ENSMUSG00000050555	Hyls1	227.992	476.292	352.142	1.06306	0.218814	4.85829	1.18407e-06	1.08799e-05	up
ENSMUSG00000051517	Arhgef39	143.188	299.079	221.134	1.06196	0.380695	2.78953	0.00527839	0.018842	up
ENSMUSG00000022314	Rad21	8297.57	17312.8	12805.2	1.06115	0.0903437	11.7457	7.42852e-32	9.50121e-30	up
ENSMUSG00000027203	Dut	1961.94	4087.37	3024.65	1.05865	0.151922	6.96841	3.2055e-12	7.71745e-11	up
ENSMUSG00000041235	Chd7	4448.73	9256.07	6852.4	1.05682	0.153353	6.8914	5.5247e-12	1.28685e-10	up
ENSMUSG00000018334	Ksr1	2392.27	4976.02	3684.14	1.05663	0.142631	7.40814	1.28079e-13	3.71402e-12	up
ENSMUSG00000048537	Phldb1	196.494	409.548	303.021	1.05609	0.318992	3.31072	0.000930549	0.00423313	up
ENSMUSG00000011752	Pgam1	3562.05	7398.19	5480.12	1.05452	0.114636	9.1988	3.61957e-20	1.9866e-18	up
ENSMUSG00000014633	Cmc2	211.413	439.683	325.548	1.0545	0.249137	4.23261	2.30991e-05	0.000161491	up
ENSMUSG00000032575	Manf	1752.81	3637.1	2694.95	1.05341	0.138461	7.60797	2.78424e-14	8.7274e-13	up
ENSMUSG00000109916	NA	58.5347	121.438	89.9863	1.053	0.364176	2.89146	0.00383452	0.0143269	up
ENSMUSG00000020844	Nxn	262.23	543.613	402.921	1.05168	0.200061	5.25677	1.46605e-07	1.628e-06	up
ENSMUSG00000033762	Recql4	525.308	1087.65	806.477	1.05007	0.342271	3.06793	0.00215545	0.0087291	up
ENSMUSG00000030579	Tyrobp	60.7936	125.682	93.2379	1.04955	0.398693	2.63247	0.00847663	0.0281409	up
ENSMUSG00000026663	Atf6	1506.48	3102.89	2304.68	1.04262	0.119347	8.73603	2.41455e-18	1.20939e-16	up
ENSMUSG00000045751	Mms22l	998.905	2058.33	1528.62	1.04224	0.206423	5.04904	4.44029e-07	4.43874e-06	up
ENSMUSG00000028362	Tnfsf8	1806.73	3718.5	2762.61	1.04148	0.0972198	10.7126	8.88027e-27	8.10254e-25	up
ENSMUSG00000027018	Hat1	1466.98	3017.25	2242.12	1.04067	0.197932	5.25772	1.45852e-07	1.62215e-06	up
ENSMUSG00000021591	Glrx	1467.5	3018.24	2242.87	1.04052	0.242803	4.28546	1.82363e-05	0.000130552	up
ENSMUSG00000020658	Efr3b	63.1982	129.889	96.5438	1.03983	0.34304	3.03122	0.0024357	0.00971092	up
ENSMUSG00000037613	Tnfrsf23	78.4566	161.203	119.83	1.03851	0.349188	2.97407	0.00293877	0.0113932	up
ENSMUSG00000057789	Bak1	3092.19	6348.88	4720.54	1.03767	0.106087	9.78125	1.3553e-22	8.98829e-21	up
ENSMUSG00000040549	Ckap5	2884.58	5919.46	4402.02	1.03686	0.142729	7.26456	3.74255e-13	1.02705e-11	up
ENSMUSG00000005413	Hmox1	213.777	438.915	326.346	1.03647	0.333376	3.10901	0.00187718	0.00776066	up
ENSMUSG00000032193	Ldlr	810.645	1662.68	1236.66	1.03647	0.241032	4.30011	1.70712e-05	0.000122887	up
ENSMUSG00000007080	Pole	2217.38	4547.71	3382.54	1.03603	0.197552	5.24434	1.56846e-07	1.73099e-06	up
ENSMUSG00000025324	Atp10a	2218.56	4535.73	3377.14	1.03179	0.187521	5.50224	3.7499e-08	4.61489e-07	up
ENSMUSG00000039470	Zdhhc2	1089.87	2227.06	1658.46	1.03129	0.225016	4.58319	4.57927e-06	3.71871e-05	up
ENSMUSG00000037606	Osbpl5	1015.84	2074.36	1545.1	1.02948	0.169162	6.08577	1.15934e-09	1.84119e-08	up
ENSMUSG00000035168	Tanc1	105.547	217.295	161.421	1.02904	0.393234	2.61686	0.00887432	0.0292577	up
ENSMUSG00000030652	Coq7	238.708	486.898	362.803	1.02818	0.241497	4.25751	2.06719e-05	0.00014609	up
ENSMUSG00000027160	Ccdc34	319.055	650.66	484.858	1.02792	0.267892	3.83708	0.000124508	0.000724146	up
ENSMUSG00000007891	Ctsd	6801.72	13854	10327.9	1.02635	0.0824924	12.4418	1.54981e-35	2.4945e-33	up
ENSMUSG00000064326	Siva1	286.818	583.791	435.305	1.02483	0.216241	4.73929	2.14467e-06	1.87675e-05	up
ENSMUSG00000024610	Cd74	2004.66	4078.44	3041.55	1.02481	0.170629	6.00608	1.9006e-09	2.91501e-08	up
ENSMUSG00000043740	B430306N03Rik	358.225	728.062	543.144	1.02361	0.274892	3.7237	0.000196327	0.00108965	up
ENSMUSG00000030325	Klrb1c	59.1398	120.295	89.7176	1.02295	0.414129	2.47013	0.0135063	0.0413769	up
ENSMUSG00000006527	Sfmbt1	927.987	1884.87	1406.43	1.0225	0.163558	6.25162	4.06218e-10	7.07056e-09	up
ENSMUSG00000025395	Prim1	1329.09	2697.86	2013.47	1.02099	0.23094	4.42102	9.82355e-06	7.4299e-05	up
ENSMUSG00000010663	Fads1	423.437	859.382	641.41	1.02089	0.244625	4.1733	3.00223e-05	0.000204405	up
ENSMUSG00000023004	Tuba1b	19390	39339	29364.5	1.02065	0.202632	5.03693	4.73047e-07	4.71219e-06	up
ENSMUSG00000098090	2700099C18Rik	229.348	464.786	347.067	1.01941	0.277053	3.67949	0.000233703	0.00127147	up
ENSMUSG00000026670	Uap1	945.578	1915.77	1430.67	1.01832	0.134137	7.59162	3.1593e-14	9.77471e-13	up
ENSMUSG00000044244	Il20rb	227.903	462.021	344.962	1.0179	0.270701	3.76024	0.00016975	0.000954347	up
ENSMUSG00000078853	Igtp	8388.43	16976.5	12682.5	1.0171	0.16549	6.146	7.94606e-10	1.30386e-08	up
ENSMUSG00000031697	Orc6	966.96	1956	1461.48	1.01665	0.243168	4.18087	2.90397e-05	0.00019866	up
ENSMUSG00000024270	Slc39a6	848.682	1717.07	1282.88	1.01617	0.14921	6.81029	9.73993e-12	2.20767e-10	up
ENSMUSG00000063524	Eno1	23836.4	48194.7	36015.5	1.01569	0.0835946	12.1502	5.72166e-34	8.62766e-32	up
ENSMUSG00000028551	Cdkn2c	702.821	1420.77	1061.79	1.01555	0.173767	5.84433	5.08616e-09	7.27865e-08	up
ENSMUSG00000033970	Rfc3	749.572	1514.9	1132.24	1.01509	0.15034	6.75198	1.45842e-11	3.23906e-10	up
ENSMUSG00000049103	Ccr2	1761.47	3558.99	2660.23	1.01487	0.307724	3.29797	0.000973861	0.00440776	up
ENSMUSG00000032872	Cyb5r4	1724.92	3480.34	2602.63	1.01265	0.144699	6.99831	2.59063e-12	6.28666e-11	up
ENSMUSG00000053581	Zfand2a	983.88	1979.57	1481.72	1.01097	0.285726	3.53825	0.000402787	0.0020468	up
ENSMUSG00000024301	Kifc5b	490.146	986.3	738.223	1.00927	0.24484	4.12216	3.75331e-05	0.000250191	up
ENSMUSG00000062248	Cks2	855.393	1721.46	1288.42	1.00905	0.170691	5.91156	3.3889e-09	4.96889e-08	up
ENSMUSG00000027854	Sike1	2361.3	4748.39	3554.84	1.00786	0.16389	6.14959	7.76849e-10	1.27957e-08	up
ENSMUSG00000032014	Oaf	68.7956	138.794	103.795	1.00674	0.363437	2.77004	0.00560493	0.0198297	up
ENSMUSG00000025328	Padi3	106.209	213.491	159.85	1.00661	0.375992	2.67722	0.0074237	0.0251424	up
ENSMUSG00000034593	Myo5a	1802.37	3618.04	2710.21	1.00645	0.127135	7.91638	2.4453e-15	9.07485e-14	up
ENSMUSG00000019487	Trip10	134.876	269.741	202.308	1.00519	0.388984	2.58413	0.00976238	0.0315736	up
ENSMUSG00000037885	Stk35	895.068	1796.14	1345.6	1.00517	0.12256	8.20149	2.37428e-16	9.7176e-15	up
ENSMUSG00000027508	Pag1	4488.22	9008.62	6748.42	1.00509	0.0950923	10.5696	4.12177e-26	3.64471e-24	up
ENSMUSG00000026675	Hsd17b7	321.625	645.817	483.721	1.00436	0.225831	4.44741	8.69102e-06	6.66363e-05	up
ENSMUSG00000038301	Snx10	774.645	1552.56	1163.6	1.00368	0.135128	7.42762	1.10573e-13	3.23257e-12	up
ENSMUSG00000028614	Ndc1	576.903	1154.32	865.612	1.00279	0.2066	4.85375	1.2115e-06	1.11035e-05	up
ENSMUSG00000043931	Gimap7	1121.1	2241.78	1681.44	0.999833	0.171701	5.82312	5.77601e-09	8.15186e-08	up
ENSMUSG00000035455	Fignl1	722.665	1444.58	1083.62	0.999221	0.270655	3.69187	0.000222614	0.00121948	up
ENSMUSG00000040078	NA	133.2	265.833	199.517	0.998214	0.340773	2.92927	0.00339763	0.0128626	up
ENSMUSG00000031732	Phlpp2	538.344	1073.71	806.029	0.996592	0.151461	6.57987	4.7085e-11	9.58086e-10	up
ENSMUSG00000034303	Ccdc15	171.961	342.701	257.331	0.99644	0.2845	3.50243	0.00046104	0.00231004	up
ENSMUSG00000024378	Stard4	1444.63	2879.8	2162.21	0.995587	0.175625	5.66882	1.43784e-08	1.91244e-07	up
ENSMUSG00000113836	NA	154.962	309.121	232.041	0.994392	0.280794	3.54135	0.000398081	0.00202504	up
ENSMUSG00000026134	Prim2	743.768	1481.53	1112.65	0.993884	0.232202	4.28026	1.86674e-05	0.000133306	up
ENSMUSG00000037977	6430571L13Rik	389.166	772.194	580.68	0.987918	0.225646	4.37817	1.19679e-05	8.87829e-05	up
ENSMUSG00000032012	Nectin1	150.176	297.827	224.001	0.987841	0.295929	3.3381	0.000843547	0.00387799	up
ENSMUSG00000050232	Cxcr3	827.122	1639.79	1233.46	0.987641	0.127254	7.76118	8.4146e-15	2.91157e-13	up
ENSMUSG00000042410	Agps	2179.28	4319.6	3249.44	0.98726	0.16048	6.15192	7.65483e-10	1.26331e-08	up
ENSMUSG00000029730	Mcm7	5645.75	11186.8	8416.25	0.986412	0.149665	6.59079	4.37507e-11	8.97892e-10	up
ENSMUSG00000020869	Lrrc59	2742.24	5428.19	4085.22	0.985023	0.117463	8.38584	5.03662e-17	2.19968e-15	up
ENSMUSG00000027834	Serpini1	153.689	302.791	228.24	0.983535	0.356327	2.76021	0.00577648	0.0202658	up
ENSMUSG00000005883	Spo11	166.801	330.053	248.427	0.981745	0.305255	3.21615	0.00129924	0.00564446	up
ENSMUSG00000024937	Ehbp1l1	3988.97	7863.89	5926.43	0.979103	0.128692	7.60808	2.78187e-14	8.7274e-13	up
ENSMUSG00000022957	Itsn1	432.55	851.679	642.115	0.978543	0.185916	5.26337	1.41441e-07	1.57799e-06	up
ENSMUSG00000038375	Trp53inp2	262.919	515.293	389.106	0.97315	0.338713	2.87308	0.0040649	0.0150542	up
ENSMUSG00000017670	Elmo2	2364.01	4635.04	3499.52	0.971309	0.120841	8.03791	9.13874e-16	3.53817e-14	up
ENSMUSG00000017417	Plxdc1	436.991	856.604	646.798	0.969997	0.157315	6.16597	7.00518e-10	1.16839e-08	up
ENSMUSG00000062825	Actg1	73791.3	144453	109122	0.969077	0.137494	7.04813	1.81344e-12	4.47119e-11	up
ENSMUSG00000116815	NA	109.305	213.625	161.465	0.964246	0.353992	2.72392	0.00645121	0.0223113	up
ENSMUSG00000040322	Slc25a24	1015.73	1981.16	1498.45	0.963897	0.134959	7.14217	9.18722e-13	2.35433e-11	up
ENSMUSG00000021932	Rnaseh2b	947.618	1848.08	1397.85	0.963477	0.194028	4.96567	6.84649e-07	6.62676e-06	up
ENSMUSG00000004317	Clcn5	406.728	793.103	599.916	0.963359	0.156239	6.16595	7.00628e-10	1.16839e-08	up
ENSMUSG00000032601	Prkar2a	821.636	1599.63	1210.63	0.963272	0.235225	4.0951	4.21983e-05	0.000277799	up
ENSMUSG00000108090	NA	134.963	262.998	198.981	0.961935	0.277168	3.47058	0.000519332	0.00255975	up
ENSMUSG00000022945	Chaf1b	1381.93	2686.1	2034.01	0.958577	0.167937	5.70795	1.14342e-08	1.54233e-07	up
ENSMUSG00000055884	Fancm	898.471	1747.68	1323.08	0.958448	0.220571	4.3453	1.39086e-05	0.000101395	up
ENSMUSG00000042272	Sestd1	155.561	302.307	228.934	0.957444	0.378616	2.5288	0.0114453	0.0361052	up
ENSMUSG00000048534	Jaml	823.969	1600.23	1212.1	0.95676	0.352145	2.71694	0.00658877	0.022694	up
ENSMUSG00000026509	Capn2	6112.69	11845.9	8979.29	0.954549	0.0944435	10.1071	5.13896e-24	3.87451e-22	up
ENSMUSG00000028933	Xrcc2	248.167	481.616	364.891	0.954472	0.221683	4.30557	1.66555e-05	0.000120076	up
ENSMUSG00000074506	NA	358.423	694.273	526.348	0.954374	0.326029	2.92726	0.00341959	0.0129228	up
ENSMUSG00000008136	Fhl2	201.826	389.979	295.903	0.953232	0.367666	2.59266	0.00952368	0.0309428	up
ENSMUSG00000044703	Phf11a	285.201	550.914	418.057	0.950421	0.345504	2.75082	0.00594459	0.0207749	up
ENSMUSG00000034659	Tmem109	1547.21	2987.51	2267.36	0.949302	0.124112	7.64874	2.02956e-14	6.53335e-13	up
ENSMUSG00000021266	Wars	2864.04	5523.13	4193.59	0.94756	0.109918	8.62059	6.66115e-18	3.1807e-16	up
ENSMUSG00000031584	Gsr	1248.45	2406.44	1827.44	0.945909	0.15479	6.11092	9.9061e-10	1.59265e-08	up
ENSMUSG00000024789	Jak2	6142.19	11810.2	8976.19	0.943242	0.122041	7.72892	1.08462e-14	3.61404e-13	up
ENSMUSG00000026617	Bpnt1	358.568	690.496	524.532	0.942876	0.247991	3.80205	0.000143501	0.00082292	up
ENSMUSG00000078921	Tgtp2	3735.55	7173.31	5454.43	0.941342	0.17117	5.49947	3.8094e-08	4.68007e-07	up
ENSMUSG00000030560	Ctsc	2271.73	4361.81	3316.77	0.941292	0.108908	8.64304	5.47369e-18	2.66703e-16	up
ENSMUSG00000000732	Icosl	601.634	1154.6	878.115	0.939988	0.203436	4.62057	3.82693e-06	3.16883e-05	up
ENSMUSG00000028906	Epb41	4440.9	8513.24	6477.07	0.938816	0.0991694	9.46679	2.88577e-21	1.72244e-19	up
ENSMUSG00000022500	Litaf	803.545	1539.5	1171.52	0.937475	0.24943	3.75848	0.000170951	0.000959966	up
ENSMUSG00000054843	Atrnl1	331.336	634.267	482.801	0.936683	0.19621	4.77389	1.80701e-06	1.60182e-05	up
ENSMUSG00000037788	Vopp1	864.288	1654.11	1259.2	0.936219	0.178426	5.24711	1.54505e-07	1.70778e-06	up
ENSMUSG00000015950	Ncf1	1306.28	2497.75	1902.02	0.934968	0.185107	5.05095	4.39609e-07	4.40686e-06	up
ENSMUSG00000069516	Lyz2	367.489	702.448	534.968	0.934547	0.371916	2.51279	0.0119781	0.0375133	up
ENSMUSG00000074682	Zcchc3	225.286	430.416	327.851	0.934165	0.36148	2.58427	0.00975842	0.0315694	up
ENSMUSG00000029191	Rfc1	2661.73	5084.43	3873.08	0.93382	0.115049	8.11671	4.79007e-16	1.90077e-14	up
ENSMUSG00000023953	Polh	777.51	1484.34	1130.92	0.93302	0.166531	5.60269	2.11048e-08	2.71861e-07	up
ENSMUSG00000038633	Degs1	1700.74	3244.1	2472.42	0.931827	0.119836	7.77586	7.49359e-15	2.61182e-13	up
ENSMUSG00000027342	Pcna	7390.1	14091.4	10740.8	0.9311	0.0985322	9.44971	3.39771e-21	2.01959e-19	up
ENSMUSG00000021196	Pfkp	6211.99	11822.1	9017.05	0.928333	0.128684	7.21403	5.43193e-13	1.45444e-11	up
ENSMUSG00000033577	Myo6	662.872	1260.99	961.931	0.928316	0.167824	5.53148	3.17541e-08	3.9762e-07	up
ENSMUSG00000033904	Ccp110	1005.89	1912.37	1459.13	0.9267	0.160294	5.78124	7.41537e-09	1.03231e-07	up
ENSMUSG00000027597	Ahcy	4767.03	9060.86	6913.94	0.926648	0.0989724	9.36269	7.77304e-21	4.47184e-19	up
ENSMUSG00000014932	Yes1	106.427	202.607	154.517	0.926339	0.297962	3.10892	0.00187773	0.00776066	up
ENSMUSG00000022070	Bora	817.589	1553.19	1185.39	0.925905	0.199244	4.6471	3.36627e-06	2.82164e-05	up
ENSMUSG00000070462	Tlnrd1	506.967	963.089	735.028	0.92586	0.216236	4.28171	1.85464e-05	0.000132639	up
ENSMUSG00000027907	S100a11	2394.31	4539.5	3466.91	0.922936	0.09741	9.47476	2.67375e-21	1.60257e-19	up
ENSMUSG00000051278	Zgrf1	804.231	1521.53	1162.88	0.920804	0.292358	3.14957	0.00163511	0.00687898	up
ENSMUSG00000073598	1700066B19Rik	56.5247	106.912	81.7185	0.92071	0.348308	2.64338	0.00820827	0.0274087	up
ENSMUSG00000063229	Ldha	20584.4	38923.6	29754	0.919076	0.117087	7.8495	4.1769e-15	1.50337e-13	up
ENSMUSG00000109511	Nup62	2223.12	4200.66	3211.89	0.918249	0.145846	6.29602	3.05391e-10	5.44797e-09	up
ENSMUSG00000052428	Tmco1	886.477	1675.26	1280.87	0.918136	0.148984	6.16267	7.15301e-10	1.18871e-08	up
ENSMUSG00000039384	Dusp10	1209.38	2284.92	1747.15	0.917696	0.128177	7.1596	8.09145e-13	2.11515e-11	up
ENSMUSG00000050075	Gpr171	807.9	1525.39	1166.65	0.917173	0.131607	6.96904	3.19116e-12	7.69586e-11	up
ENSMUSG00000000915	Hip1r	4765.56	8981.48	6873.52	0.914609	0.185889	4.92019	8.646e-07	8.16978e-06	up
ENSMUSG00000061175	Fnip2	172.426	325.362	248.894	0.914257	0.280365	3.26095	0.00111041	0.00492616	up
ENSMUSG00000001020	S100a4	2943.36	5543.74	4243.55	0.913443	0.163176	5.5979	2.1696e-08	2.78228e-07	up
ENSMUSG00000092074	Dynlt1a	189.059	355.04	272.049	0.913041	0.243288	3.75293	0.000174781	0.000979169	up
ENSMUSG00000048120	Entpd1	1196.17	2248.57	1722.37	0.912779	0.263543	3.46349	0.000533223	0.00261769	up
ENSMUSG00000046157	Tmem229b	1956.14	3675.14	2815.64	0.910475	0.173018	5.2623	1.42265e-07	1.58348e-06	up
ENSMUSG00000026896	Ifih1	1755	3297.13	2526.07	0.909777	0.289691	3.14051	0.00168655	0.00706635	up
ENSMUSG00000022177	Haus4	857.655	1610.59	1234.12	0.908611	0.156014	5.82392	5.7484e-09	8.12088e-08	up
ENSMUSG00000020307	Cdc34	1637.51	3073.35	2355.43	0.908202	0.123976	7.32561	2.37813e-13	6.69288e-12	up
ENSMUSG00000031669	Gins3	366.475	686.767	526.621	0.907585	0.268684	3.37788	0.000730459	0.00342851	up
ENSMUSG00000030917	Tmem159	71.7894	134.532	103.161	0.906139	0.362078	2.50261	0.0123281	0.0383747	up
ENSMUSG00000021377	Dek	7523.16	14092.9	10808	0.905591	0.105173	8.61048	7.27526e-18	3.43954e-16	up
ENSMUSG00000028282	Casp8ap2	2011.75	3768.17	2889.96	0.904985	0.178485	5.07036	3.97066e-07	4.01409e-06	up
ENSMUSG00000028480	Glipr2	5505.18	10303	7904.11	0.904182	0.0882614	10.2444	1.25454e-24	9.76699e-23	up
ENSMUSG00000034987	Hrh2	419.058	784.329	601.694	0.903953	0.233585	3.86991	0.000108877	0.000643958	up
ENSMUSG00000114277	NA	125.295	234.764	180.03	0.90389	0.376094	2.40336	0.0162452	0.0482405	up
ENSMUSG00000031974	Abcb10	220.261	412.226	316.244	0.903149	0.207203	4.35875	1.30804e-05	9.61562e-05	up
ENSMUSG00000025574	Tk1	1566.88	2929.07	2247.97	0.902423	0.229487	3.93234	8.41221e-05	0.000512133	up
ENSMUSG00000029923	Rab19	829.625	1547.77	1188.7	0.899942	0.133082	6.7623	1.35818e-11	3.0258e-10	up
ENSMUSG00000032477	Cdc25a	1114.64	2080.05	1597.34	0.899861	0.165821	5.4267	5.74061e-08	6.88152e-07	up
ENSMUSG00000035901	Dennd5a	4565.89	8515	6540.45	0.899182	0.128345	7.00596	2.45304e-12	5.96602e-11	up
ENSMUSG00000041891	Lman1	1286.49	2397.58	1842.03	0.89819	0.123897	7.24947	4.18392e-13	1.14161e-11	up
ENSMUSG00000016496	Cd274	3478.84	6481.05	4979.94	0.897657	0.114153	7.86363	3.73166e-15	1.35675e-13	up
ENSMUSG00000028931	Kcnab2	10853	20218.5	15535.7	0.897541	0.123827	7.24835	4.21867e-13	1.14672e-11	up
ENSMUSG00000028693	Nasp	3149.34	5862.54	4505.94	0.896597	0.117263	7.64601	2.07319e-14	6.64395e-13	up
ENSMUSG00000035181	Heatr5a	755.826	1407.57	1081.7	0.896252	0.161955	5.53397	3.13054e-08	3.92688e-07	up
ENSMUSG00000113149	NA	129.327	240.609	184.968	0.896108	0.276168	3.2448	0.00117535	0.00517579	up
ENSMUSG00000002881	Nab1	2548.56	4740.94	3644.75	0.895429	0.107843	8.30306	1.01468e-16	4.30037e-15	up
ENSMUSG00000018340	Anxa6	19581.6	36409.7	27995.7	0.894801	0.106775	8.38028	5.28017e-17	2.29904e-15	up
ENSMUSG00000030876	Mettl9	701.948	1302.15	1002.05	0.89153	0.135444	6.58229	4.63264e-11	9.45336e-10	up
ENSMUSG00000031527	Eri1	1925.92	3572.31	2749.11	0.891499	0.0985574	9.04548	1.49013e-19	7.93533e-18	up
ENSMUSG00000019866	Crybg1	5995.16	11120.6	8557.88	0.891375	0.13325	6.68948	2.2396e-11	4.83896e-10	up
ENSMUSG00000027330	Cdc25b	3814.93	7070.2	5442.56	0.890139	0.124591	7.14451	9.0317e-13	2.32224e-11	up
ENSMUSG00000058755	Osm	1074.7	1990.89	1532.79	0.889303	0.114964	7.73549	1.03005e-14	3.46826e-13	up
ENSMUSG00000031262	Cenpi	437.262	806.377	621.819	0.889202	0.370211	2.40188	0.0163112	0.0484064	up
ENSMUSG00000031787	Katnb1	820.747	1520.43	1170.59	0.888693	0.13194	6.73558	1.63283e-11	3.60782e-10	up
ENSMUSG00000027811	4930579G24Rik	274.69	508.452	391.571	0.887297	0.185335	4.78754	1.68838e-06	1.50317e-05	up
ENSMUSG00000025792	Slc25a10	293.138	541.88	417.509	0.886445	0.210576	4.20962	2.55806e-05	0.000176854	up
ENSMUSG00000003037	Rab8a	5005.93	9252.1	7129.01	0.886033	0.108593	8.15922	3.37193e-16	1.35302e-14	up
ENSMUSG00000030243	Recql	1617.61	2977.65	2297.63	0.880978	0.259564	3.39407	0.000688625	0.00325886	up
ENSMUSG00000042042	Csgalnact2	728.539	1339.2	1033.87	0.878237	0.159459	5.5076	3.63754e-08	4.49593e-07	up
ENSMUSG00000022419	Deptor	135.56	249.909	192.734	0.877478	0.285781	3.07045	0.00213735	0.00866862	up
ENSMUSG00000001467	Cyp51	1098.14	2015.03	1556.59	0.876369	0.211522	4.14317	3.42543e-05	0.000230914	up
ENSMUSG00000028977	Casz1	246.939	454.893	350.916	0.876187	0.298219	2.93807	0.00330266	0.0125693	up
ENSMUSG00000025366	Esyt1	16682.4	30577.3	23629.8	0.874124	0.102221	8.55133	1.21683e-17	5.62293e-16	up
ENSMUSG00000040548	Tex2	2474.27	4534.82	3504.54	0.873821	0.0907159	9.6325	5.82913e-22	3.72778e-20	up
ENSMUSG00000042462	Dctpp1	516.964	947.082	732.023	0.873476	0.238121	3.6682	0.000244266	0.00132241	up
ENSMUSG00000070713	Gm10282	194.66	356.333	275.497	0.872773	0.276373	3.15795	0.00158882	0.00671975	up
ENSMUSG00000033596	Rfwd3	3593.98	6575.1	5084.54	0.871446	0.131129	6.64573	3.01717e-11	6.38419e-10	up
ENSMUSG00000016619	Nup50	2810.83	5140.04	3975.44	0.870781	0.0963941	9.03355	1.66191e-19	8.78483e-18	up
ENSMUSG00000020849	Ywhae	8577.53	15678.8	12128.1	0.87011	0.11926	7.2959	2.96673e-13	8.22019e-12	up
ENSMUSG00000029777	Gars	3635.73	6641.6	5138.66	0.869216	0.130235	6.6742	2.4858e-11	5.32273e-10	up
ENSMUSG00000026767	Mindy3	1380.26	2520.98	1950.62	0.869099	0.176023	4.93742	7.91643e-07	7.56523e-06	up
ENSMUSG00000004880	Lbr	6843.58	12497.8	9670.67	0.868883	0.109356	7.94544	1.93508e-15	7.27558e-14	up
ENSMUSG00000012609	Ttll5	407.999	744.041	576.02	0.868479	0.281073	3.08987	0.00200246	0.00818752	up
ENSMUSG00000022013	Dnajc15	726.324	1324.49	1025.41	0.867739	0.132893	6.5296	6.59463e-11	1.31388e-09	up
ENSMUSG00000060090	Rp2	470.752	859.603	665.177	0.867605	0.178946	4.84841	1.24455e-06	1.13628e-05	up
ENSMUSG00000023272	Creld2	900.764	1643.49	1272.12	0.867208	0.145607	5.95581	2.58792e-09	3.88188e-08	up
ENSMUSG00000059182	Skap2	416.675	759.712	588.194	0.8665	0.224668	3.85681	0.000114878	0.000673611	up
ENSMUSG00000034573	Ptpn13	4896.84	8926.2	6911.52	0.866173	0.215937	4.01123	6.04033e-05	0.000382527	up
ENSMUSG00000018548	Trim37	832.914	1517.02	1174.97	0.865065	0.249261	3.47052	0.000519455	0.00255975	up
ENSMUSG00000038187	Btbd10	527.747	960.355	744.051	0.864514	0.180456	4.79071	1.66193e-06	1.48146e-05	up
ENSMUSG00000037447	Arid5a	4669.22	8499.91	6584.57	0.864356	0.17654	4.8961	9.77595e-07	9.10022e-06	up
ENSMUSG00000001829	Clpb	700.52	1276.1	988.312	0.864145	0.160954	5.36891	7.92149e-08	9.25574e-07	up
ENSMUSG00000028967	Errfi1	405.469	737.22	571.344	0.863816	0.311009	2.77747	0.00547844	0.0194591	up
ENSMUSG00000018425	Dhx40	1888.53	3432.06	2660.29	0.861628	0.128494	6.70557	2.00615e-11	4.36087e-10	up
ENSMUSG00000026107	Nabp1	2910.93	5290.1	4100.52	0.861529	0.157162	5.4818	4.21024e-08	5.12855e-07	up
ENSMUSG00000043154	Ppp2r3a	349.376	633.263	491.319	0.861298	0.227073	3.79304	0.000148812	0.000850312	up
ENSMUSG00000040451	Sgms1	1152.54	2092.51	1622.53	0.860244	0.12828	6.70596	2.00081e-11	4.35587e-10	up
ENSMUSG00000047044	D030056L22Rik	433.882	787.338	610.61	0.860095	0.159982	5.37619	7.60798e-08	8.94047e-07	up
ENSMUSG00000024054	Smchd1	8888.64	16129.3	12509	0.859621	0.123738	6.94709	3.72905e-12	8.8883e-11	up
ENSMUSG00000018189	Uchl5	954.093	1731.7	1342.89	0.859564	0.123588	6.95506	3.5241e-12	8.44192e-11	up
ENSMUSG00000020250	Txnrd1	2988.64	5417.09	4202.87	0.858069	0.0998255	8.59569	8.27641e-18	3.8872e-16	up
ENSMUSG00000016757	Ttll12	1272.55	2304.67	1788.61	0.856898	0.117422	7.29762	2.92911e-13	8.14335e-12	up
ENSMUSG00000040177	2310057M21Rik	384.492	699.747	542.119	0.856475	0.262998	3.25659	0.00112761	0.0049901	up
ENSMUSG00000058927	NA	855.188	1547.95	1201.57	0.856167	0.147426	5.80744	6.34359e-09	8.92652e-08	up
ENSMUSG00000027959	Sass6	423.279	763.782	593.53	0.8534	0.232076	3.67725	0.000235763	0.00128074	up
ENSMUSG00000036777	Anln	556.923	1003.22	780.073	0.851418	0.299145	2.84617	0.00442487	0.0162106	up
ENSMUSG00000028438	Kif24	206.506	371.351	288.929	0.84984	0.33611	2.52846	0.0114564	0.0361243	up
ENSMUSG00000031838	Ifi30	820.544	1477.86	1149.2	0.848659	0.200752	4.2274	2.36407e-05	0.000164714	up
ENSMUSG00000032902	Slc16a1	1325.81	2385.11	1855.46	0.847068	0.128419	6.59612	4.22072e-11	8.69953e-10	up
ENSMUSG00000048895	Cdk5r1	220.431	394.104	307.267	0.845787	0.301444	2.80579	0.00501941	0.0180434	up
ENSMUSG00000021180	Rps6ka5	650.604	1167.85	909.228	0.845148	0.182025	4.64303	3.43333e-06	2.87449e-05	up
ENSMUSG00000032402	Smad3	2993.69	5371.44	4182.56	0.843246	0.116493	7.23862	4.53285e-13	1.22979e-11	up
ENSMUSG00000033538	Casp4	343.62	616.082	479.851	0.842405	0.284531	2.96068	0.00306965	0.0118032	up
ENSMUSG00000046879	Irgm1	3758.55	6738.06	5248.3	0.842184	0.207867	4.05156	5.08781e-05	0.000328449	up
ENSMUSG00000020956	Dtd2	207.236	371.84	289.538	0.84213	0.212784	3.95767	7.56845e-05	0.000466916	up
ENSMUSG00000110720	NA	25623.2	45916.4	35769.8	0.841552	0.148905	5.65159	1.58972e-08	2.1008e-07	up
ENSMUSG00000033222	Ttf2	1463.9	2615.47	2039.68	0.836936	0.169191	4.94669	7.54851e-07	7.24263e-06	up
ENSMUSG00000031373	Car5b	370.763	661.875	516.319	0.836785	0.248694	3.36472	0.000766213	0.00357344	up
ENSMUSG00000015217	Hmgb3	1403.99	2506.82	1955.4	0.836459	0.165392	5.05744	4.24919e-07	4.27456e-06	up
ENSMUSG00000017929	B4galt5	2396.46	4278.13	3337.29	0.835973	0.144399	5.78933	7.06696e-09	9.88616e-08	up
ENSMUSG00000024472	Dcp2	2499.1	4459.05	3479.07	0.835643	0.183114	4.56351	5.03064e-06	4.04853e-05	up
ENSMUSG00000024795	Kif20b	987.848	1760.74	1374.29	0.835142	0.175539	4.75758	1.95932e-06	1.72722e-05	up
ENSMUSG00000027641	Rbl1	2634.62	4699.45	3667.04	0.834988	0.0973819	8.57437	9.96346e-18	4.64907e-16	up
ENSMUSG00000048264	Dip2c	481.894	858.309	670.101	0.833818	0.208827	3.99286	6.52822e-05	0.000409443	up
ENSMUSG00000079508	Apoo	187.21	333.555	260.383	0.833387	0.247418	3.36833	0.000756242	0.0035329	up
ENSMUSG00000021699	Pde4d	2183.35	3885.23	3034.29	0.831786	0.175496	4.73964	2.14099e-06	1.87582e-05	up
ENSMUSG00000053175	Bcl3	2060.1	3666.05	2863.07	0.831276	0.113914	7.29742	2.93331e-13	8.14335e-12	up
ENSMUSG00000061533	Cep128	458.724	815.146	636.935	0.830413	0.158979	5.2234	1.75669e-07	1.91949e-06	up
ENSMUSG00000017314	Mpp2	417.055	737.653	577.354	0.82982	0.221703	3.74293	0.000181885	0.001015	up
ENSMUSG00000005615	Pcyt1a	639.469	1136.42	887.943	0.829663	0.165798	5.00405	5.61374e-07	5.51556e-06	up
ENSMUSG00000038732	Mboat1	570.344	1014.05	792.195	0.829458	0.177346	4.67706	2.91019e-06	2.47998e-05	up
ENSMUSG00000078919	Dpm1	640.893	1138.65	889.772	0.829171	0.17175	4.82779	1.38059e-06	1.25012e-05	up
ENSMUSG00000118665	NA	817.497	1450.79	1134.14	0.828742	0.160771	5.15479	2.53918e-07	2.68441e-06	up
ENSMUSG00000024065	Ehd3	1622.95	2879.15	2251.05	0.82673	0.108575	7.61437	2.6499e-14	8.37965e-13	up
ENSMUSG00000030254	Rad18	862.996	1530.25	1196.62	0.826598	0.126663	6.52594	6.75772e-11	1.3445e-09	up
ENSMUSG00000026069	Il1rl1	1887.28	3347.01	2617.15	0.826571	0.100244	8.24562	1.64312e-16	6.80278e-15	up
ENSMUSG00000054091	1810037I17Rik	1210.83	2145.5	1678.16	0.825678	0.120982	6.82481	8.80425e-12	2.0115e-10	up
ENSMUSG00000031232	Magt1	1581.5	2799.36	2190.43	0.823799	0.129973	6.33824	2.32402e-10	4.23557e-09	up
ENSMUSG00000020492	Ska2	579.457	1025.9	802.68	0.823566	0.278531	2.95682	0.00310834	0.0119215	up
ENSMUSG00000041773	Enc1	539.248	954.12	746.684	0.823466	0.195738	4.20699	2.58797e-05	0.00017875	up
ENSMUSG00000027514	Zbp1	7266.12	12856.3	10061.2	0.82328	0.241136	3.41417	0.000639765	0.0030559	up
ENSMUSG00000101878	NA	1134.13	2005.12	1569.63	0.822175	0.207095	3.97004	7.18618e-05	0.000445637	up
ENSMUSG00000028896	Rcc1	1631.23	2883.56	2257.39	0.821868	0.182257	4.50939	6.5013e-06	5.10867e-05	up
ENSMUSG00000034993	Vat1	233.633	412.38	323.006	0.820551	0.343249	2.39054	0.0168235	0.0497413	up
ENSMUSG00000004099	Dnmt1	10685.9	18855.8	14770.9	0.819269	0.19235	4.25925	2.05111e-05	0.000145169	up
ENSMUSG00000032294	Pkm	31585.3	55695	43640.2	0.818285	0.0938874	8.71561	2.89208e-18	1.42368e-16	up
ENSMUSG00000002233	Rhoc	346.89	611.314	479.102	0.818191	0.206611	3.96005	7.49325e-05	0.000462676	up
ENSMUSG00000026385	Dbi	1122.81	1973.87	1548.34	0.813768	0.214257	3.79809	0.000145815	0.000834687	up
ENSMUSG00000019066	Rab3d	586.701	1030.15	808.426	0.811139	0.163895	4.94915	7.454e-07	7.17116e-06	up
ENSMUSG00000038764	Ptpn3	437.002	766.627	601.815	0.809953	0.21199	3.82071	0.000133065	0.000767376	up
ENSMUSG00000001729	Akt1	6401.81	11222.6	8812.21	0.809874	0.128963	6.2799	3.38789e-10	5.97679e-09	up
ENSMUSG00000030031	Kbtbd8	231.693	404.958	318.326	0.809207	0.310089	2.6096	0.00906485	0.0297256	up
ENSMUSG00000032265	Tent5a	743.364	1302.16	1022.76	0.809078	0.258295	3.13238	0.00173393	0.00724789	up
ENSMUSG00000032051	Fdx1	423.803	741.746	582.775	0.808167	0.174239	4.63827	3.51346e-06	2.933e-05	up
ENSMUSG00000047757	Fancb	150.592	263.959	207.275	0.807457	0.322913	2.50054	0.0124005	0.0385497	up
ENSMUSG00000039697	Ncoa7	2572.19	4500.84	3536.52	0.807267	0.214547	3.76265	0.000168121	0.000947415	up
ENSMUSG00000082519	NA	239.95	419.736	329.843	0.806163	0.22706	3.55043	0.0003846	0.00197328	up
ENSMUSG00000025487	Psmd13	3051.85	5332.06	4191.96	0.805193	0.123814	6.50325	7.86036e-11	1.54246e-09	up
ENSMUSG00000019795	Pcmt1	1621.82	2831.93	2226.88	0.804841	0.14677	5.48368	4.16577e-08	5.08302e-07	up
ENSMUSG00000082585	NA	1784.66	3115.64	2450.15	0.80376	0.145841	5.51122	3.56351e-08	4.41968e-07	up
ENSMUSG00000022369	Mtbp	1060.31	1849.61	1454.96	0.802624	0.119661	6.7075	1.97986e-11	4.31683e-10	up
ENSMUSG00000057388	Mrpl18	1623.13	2830.91	2227.02	0.802253	0.148158	5.41483	6.13462e-08	7.31711e-07	up
ENSMUSG00000027293	Ehd4	1139.95	1986.65	1563.3	0.801105	0.196144	4.08427	4.42153e-05	0.000289217	up
ENSMUSG00000026275	Ppp1r7	1744.36	3032.42	2388.39	0.799259	0.254655	3.13859	0.0016976	0.00711057	up
ENSMUSG00000031633	Slc25a4	3723.67	6479.17	5101.42	0.799097	0.15017	5.32128	1.03037e-07	1.17977e-06	up
ENSMUSG00000025314	Ptprj	1431.88	2490.16	1961.02	0.798465	0.145357	5.49314	3.94849e-08	4.8385e-07	up
ENSMUSG00000029860	Zyx	6354.82	11050.4	8702.61	0.79809	0.134564	5.93093	3.0123e-09	4.46239e-08	up
ENSMUSG00000038623	Tm6sf1	348.36	606.106	477.233	0.797902	0.207416	3.84687	0.000119638	0.000697237	up
ENSMUSG00000034487	Poglut3	169.469	294.468	231.969	0.795897	0.307878	2.5851	0.00973497	0.0315149	up
ENSMUSG00000026434	Nucks1	5279.68	9165.48	7222.58	0.795695	0.150592	5.28377	1.26551e-07	1.42969e-06	up
ENSMUSG00000104713	Gbp6	7499.13	13015.3	10257.2	0.795426	0.23933	3.32355	0.000888783	0.00405712	up
ENSMUSG00000022360	Atad2	3412.2	5919.42	4665.81	0.794818	0.196354	4.04788	5.1683e-05	0.000333195	up
ENSMUSG00000015619	Gata3	5043.91	8741.63	6892.77	0.793555	0.0909929	8.72106	2.75607e-18	1.36611e-16	up
ENSMUSG00000044702	Palb2	300.781	520.727	410.754	0.788089	0.248832	3.16715	0.00153939	0.0065494	up
ENSMUSG00000074802	Gas2l3	299.637	514.734	407.185	0.787706	0.327496	2.40524	0.0161619	0.0480392	up
ENSMUSG00000066324	Bpnt2	2045.67	3525.16	2785.41	0.785411	0.130345	6.02564	1.68438e-09	2.61133e-08	up
ENSMUSG00000031628	Casp3	3073.04	5288.37	4180.7	0.783169	0.121039	6.47037	9.77624e-11	1.88485e-09	up
ENSMUSG00000059323	Tonsl	1129.1	1940.27	1534.68	0.782055	0.226803	3.44817	0.000564404	0.00274498	up
ENSMUSG00000001525	Tubb5	28180.2	48358.9	38269.6	0.779096	0.167111	4.66216	3.12911e-06	2.64451e-05	up
ENSMUSG00000026709	Dars2	400.049	686.386	543.218	0.778754	0.176721	4.40669	1.04962e-05	7.91775e-05	up
ENSMUSG00000003814	Calr	16684.8	28617.8	22651.3	0.77834	0.108886	7.14823	8.79035e-13	2.26886e-11	up
ENSMUSG00000021366	Hivep1	3236.39	5550.38	4393.39	0.77809	0.140452	5.53988	3.02676e-08	3.81005e-07	up
ENSMUSG00000004642	Slbp	3077.89	5277.66	4177.77	0.777921	0.0923068	8.42756	3.52957e-17	1.57511e-15	up
ENSMUSG00000025507	Pidd1	1283.49	2196.69	1740.09	0.775522	0.242984	3.19166	0.00141456	0.00608697	up
ENSMUSG00000033530	Ttc7b	582.96	996.825	789.892	0.775086	0.189651	4.08691	4.37161e-05	0.000286606	up
ENSMUSG00000029131	Dnajb6	3735.38	6389.91	5062.65	0.774661	0.126215	6.13764	8.37557e-10	1.36652e-08	up
ENSMUSG00000026229	Psmd1	4194.99	7176.54	5685.76	0.774654	0.127334	6.08364	1.17481e-09	1.86163e-08	up
ENSMUSG00000020424	Castor1	1022.89	1747.77	1385.33	0.772951	0.134455	5.74878	8.98887e-09	1.23103e-07	up
ENSMUSG00000020024	Cep83	1308.96	2235.04	1772	0.77257	0.159532	4.84272	1.28073e-06	1.16708e-05	up
ENSMUSG00000095595	Fam177a	1698.36	2899.78	2299.07	0.7719	0.142634	5.41174	6.24167e-08	7.42624e-07	up
ENSMUSG00000019214	Chtf18	773.562	1320.36	1046.96	0.771688	0.285094	2.70678	0.00679388	0.0233331	up
ENSMUSG00000032555	Topbp1	6635.65	11326.3	8980.99	0.771455	0.137163	5.62439	1.8617e-08	2.42885e-07	up
ENSMUSG00000079415	Cntf	91.0814	155.45	123.266	0.771283	0.322903	2.38859	0.0169133	0.0499062	up
ENSMUSG00000041712	Ubr7	1840.38	3138.85	2489.62	0.770043	0.0985231	7.81586	5.45904e-15	1.93566e-13	up
ENSMUSG00000034088	Hdlbp	6680.26	11392.1	9036.19	0.769987	0.0877416	8.77562	1.69967e-18	8.57316e-17	up
ENSMUSG00000030493	Faap24	383.792	654.135	518.964	0.7686	0.207921	3.6966	0.000218503	0.00119982	up
ENSMUSG00000032374	Plod2	235.416	402.162	318.789	0.768381	0.249771	3.07635	0.00209554	0.00852318	up
ENSMUSG00000033470	Cysltr2	315.785	536.786	426.285	0.766927	0.275267	2.78612	0.00533427	0.0190235	up
ENSMUSG00000028687	Mutyh	298.594	508.103	403.348	0.766657	0.231627	3.30989	0.000933338	0.00424312	up
ENSMUSG00000026355	Mcm6	7877.44	13400.8	10639.1	0.766488	0.155686	4.92328	8.51057e-07	8.06309e-06	up
ENSMUSG00000069094	Pde7a	1519	2579.93	2049.47	0.765008	0.194654	3.93008	8.49166e-05	0.000516312	up
ENSMUSG00000068566	Myadm	708.005	1203.1	955.551	0.764771	0.119957	6.37537	1.82518e-10	3.37801e-09	up
ENSMUSG00000049091	Sephs2	1029.04	1747.64	1388.34	0.764271	0.126066	6.06248	1.34036e-09	2.10533e-08	up
ENSMUSG00000021427	Ssr1	4179.28	7092.71	5635.99	0.763103	0.101959	7.48438	7.18834e-14	2.13637e-12	up
ENSMUSG00000016664	Pacsin2	2094.53	3553.35	2823.94	0.762325	0.113181	6.73542	1.63454e-11	3.60782e-10	up
ENSMUSG00000073542	Cep76	384.438	651.95	518.194	0.762149	0.166032	4.59037	4.42461e-06	3.60128e-05	up
ENSMUSG00000042363	Lgalsl	388.099	658.308	523.203	0.761945	0.241121	3.16001	0.00157762	0.00668899	up
ENSMUSG00000037331	Larp1	12041.2	20418	16229.6	0.761852	0.0808686	9.42086	4.47418e-21	2.62675e-19	up
ENSMUSG00000033880	Lgals3bp	4029.71	6828.48	5429.09	0.760945	0.189329	4.01916	5.84056e-05	0.000371519	up
ENSMUSG00000029287	Tgfbr3	666.757	1128.48	897.619	0.759254	0.210261	3.61101	0.000305004	0.00160632	up
ENSMUSG00000003038	Hmgn2	10584.3	17906.7	14245.5	0.758559	0.188184	4.03095	5.55526e-05	0.000355581	up
ENSMUSG00000032116	Stt3a	3816.51	6455.79	5136.15	0.75839	0.121074	6.26385	3.75585e-10	6.5693e-09	up
ENSMUSG00000046516	Cox17	1080.27	1825.77	1453.02	0.757269	0.124728	6.07135	1.26843e-09	2.00113e-08	up
ENSMUSG00000018362	Kpna2	2208.63	3733.22	2970.92	0.756993	0.137503	5.50527	3.68604e-08	4.55176e-07	up
ENSMUSG00000040010	Slc7a5	3193.91	5398.42	4296.16	0.756842	0.142831	5.29887	1.16522e-07	1.3216e-06	up
ENSMUSG00000093661	Eif4e3	987.083	1667.69	1327.38	0.756805	0.254631	2.97217	0.00295708	0.0114518	up
ENSMUSG00000066150	Slc31a1	581.267	981.783	781.525	0.756052	0.160767	4.70279	2.56626e-06	2.21456e-05	up
ENSMUSG00000047446	Arl4a	734.191	1238.62	986.406	0.755501	0.213469	3.53916	0.000401399	0.00204047	up
ENSMUSG00000056608	Chd9	13583.7	22911.5	18247.6	0.754209	0.157931	4.77557	1.79199e-06	1.59146e-05	up
ENSMUSG00000029772	Ahcyl2	10862.2	18312.1	14587.2	0.753524	0.257363	2.92786	0.003413	0.0129035	up
ENSMUSG00000036109	Mbnl3	3270.18	5510.52	4390.35	0.752969	0.171453	4.39168	1.12477e-05	8.42254e-05	up
ENSMUSG00000021938	Pspc1	1514.58	2552.99	2033.79	0.752534	0.14751	5.10156	3.36861e-07	3.45916e-06	up
ENSMUSG00000029840	Mtpn	4970.34	8370.98	6670.66	0.752178	0.116881	6.4354	1.23147e-10	2.34585e-09	up
ENSMUSG00000031245	Hmgn5	1437.12	2417.69	1927.4	0.750677	0.159981	4.69228	2.70183e-06	2.3162e-05	up
ENSMUSG00000050721	Plekho2	1834.94	3086.15	2460.55	0.750311	0.117241	6.39975	1.55627e-10	2.93336e-09	up
ENSMUSG00000095677	Dynlt1f	868.044	1460.01	1164.03	0.749971	0.129698	5.78243	7.36304e-09	1.02703e-07	up
ENSMUSG00000031960	Aars	4171.92	7010.14	5591.03	0.748703	0.152029	4.92474	8.44717e-07	8.01363e-06	up
ENSMUSG00000055799	Tcf7l1	315.261	529.877	422.569	0.748331	0.183391	4.08052	4.49346e-05	0.000293386	up
ENSMUSG00000022744	Cldnd1	2428.45	4078.13	3253.29	0.747928	0.0993106	7.5312	5.02757e-14	1.51941e-12	up
ENSMUSG00000053128	Rnf26	1222.83	2051.67	1637.25	0.746328	0.18592	4.01425	5.96359e-05	0.00037846	up
ENSMUSG00000026174	Cnot9	2315.73	3882.74	3099.24	0.745501	0.111589	6.68078	2.37676e-11	5.11218e-10	up
ENSMUSG00000017631	Abr	3930.35	6579.56	5254.95	0.743383	0.118327	6.28243	3.33322e-10	5.90215e-09	up
ENSMUSG00000036086	Zranb3	297.46	497.185	397.323	0.743379	0.269327	2.76014	0.00577771	0.0202658	up
ENSMUSG00000072663	Spef2	259.185	434.196	346.691	0.742172	0.256995	2.88789	0.00387836	0.0144606	up
ENSMUSG00000032279	Idh3a	2150.78	3596.85	2873.82	0.74184	0.144861	5.12103	3.03866e-07	3.1497e-06	up
ENSMUSG00000028393	Alad	764.611	1278.5	1021.56	0.741687	0.166771	4.44734	8.69412e-06	6.66363e-05	up
ENSMUSG00000000088	Cox5a	1510.14	2525.04	2017.59	0.74167	0.131366	5.64584	1.64378e-08	2.16426e-07	up
ENSMUSG00000004460	Dnajb11	3360.76	5618.65	4489.7	0.741379	0.0964091	7.68992	1.47225e-14	4.81508e-13	up
ENSMUSG00000038010	Ccdc138	170.247	284.979	227.613	0.741293	0.258011	2.8731	0.00406463	0.0150542	up
ENSMUSG00000027479	Mapre1	6060.89	10129.6	8095.22	0.740998	0.100534	7.37062	1.69842e-13	4.86596e-12	up
ENSMUSG00000040111	Gramd1b	5695.06	9517.87	7606.47	0.740915	0.195547	3.78894	0.000151292	0.000862075	up
ENSMUSG00000037408	Cnnm4	484.086	808.458	646.272	0.740602	0.167091	4.43232	9.32262e-06	7.09976e-05	up
ENSMUSG00000026662	Sephs1	1757.28	2934.68	2345.98	0.739857	0.131747	5.61576	1.95702e-08	2.54164e-07	up
ENSMUSG00000100153	Ppp1ccb	882.415	1472.72	1177.57	0.739361	0.286053	2.5847	0.00974649	0.0315451	up
ENSMUSG00000027242	Wdr76	1755.32	2930.34	2342.83	0.739221	0.195457	3.78201	0.000155565	0.000883262	up
ENSMUSG00000039231	Suv39h1	1576.44	2630.27	2103.35	0.738433	0.143048	5.16212	2.44174e-07	2.59287e-06	up
ENSMUSG00000019731	Slc35e1	2493.1	4160.11	3326.6	0.738363	0.118918	6.20902	5.33154e-10	9.09218e-09	up
ENSMUSG00000038368	Focad	748.861	1249.39	999.125	0.737425	0.183446	4.01985	5.8235e-05	0.000370763	up
ENSMUSG00000005481	Ddx39a	3706.4	6167.78	4937.09	0.734786	0.121189	6.06317	1.33465e-09	2.09867e-08	up
ENSMUSG00000020532	Acaca	1647.66	2739.65	2193.65	0.734206	0.288776	2.54248	0.011007	0.0348606	up
ENSMUSG00000024145	Pigf	187.527	311.847	249.687	0.733524	0.252018	2.9106	0.00360735	0.0135666	up
ENSMUSG00000028251	Tstd3	393.253	654.188	523.721	0.733465	0.210626	3.48231	0.000497112	0.00246177	up
ENSMUSG00000118537	Shld3	209.951	349.107	279.529	0.733249	0.285238	2.57066	0.0101505	0.0325586	up
ENSMUSG00000022636	Alcam	451.468	748.026	599.747	0.732243	0.224281	3.26484	0.00109525	0.00486193	up
ENSMUSG00000018986	Slfn3	430.747	715.12	572.933	0.731923	0.217865	3.35953	0.000780761	0.0036313	up
ENSMUSG00000029390	Tmed2	6597.89	10956.9	8777.38	0.731814	0.112253	6.51931	7.0631e-11	1.3975e-09	up
ENSMUSG00000031813	Mvb12a	975.195	1619.94	1297.57	0.731477	0.162527	4.50065	6.7746e-06	5.30017e-05	up
ENSMUSG00000028890	Mtf1	948.831	1574.29	1261.56	0.731243	0.166681	4.38708	1.14881e-05	8.5667e-05	up
ENSMUSG00000076437	Selenoh	1123.04	1863.28	1493.16	0.730518	0.207545	3.5198	0.000431869	0.00217759	up
ENSMUSG00000053113	Socs3	5295.78	8786.6	7041.19	0.730271	0.22895	3.18965	0.00142443	0.00611844	up
ENSMUSG00000037572	Wdhd1	1861.42	3086.8	2474.11	0.730224	0.245946	2.96904	0.00298732	0.0115502	up
ENSMUSG00000051457	Spn	17383.9	28804.2	23094.1	0.728516	0.0772369	9.43223	4.01449e-21	2.36657e-19	up
ENSMUSG00000106918	Mrpl33	985.552	1632.79	1309.17	0.727845	0.156444	4.65243	3.28044e-06	2.75776e-05	up
ENSMUSG00000051344	Plekhm3	302	499.54	400.77	0.727603	0.225648	3.2245	0.00126191	0.00550956	up
ENSMUSG00000111619	NA	1315.53	2177.23	1746.38	0.7269	0.221643	3.2796	0.00103955	0.00465773	up
ENSMUSG00000031226	Pbdc1	800.54	1324.25	1062.39	0.726614	0.162912	4.46017	8.18937e-06	6.30375e-05	up
ENSMUSG00000031668	Eif2ak3	1292.01	2137.24	1714.62	0.72627	0.117141	6.19996	5.6478e-10	9.59724e-09	up
ENSMUSG00000034327	Kctd9	854.821	1412.75	1133.79	0.725715	0.190615	3.80724	0.000140528	0.000807163	up
ENSMUSG00000043004	Gng2	2971.54	4911.85	3941.7	0.725667	0.203627	3.56371	0.000365652	0.00188823	up
ENSMUSG00000029722	Agfg2	1042.71	1723.86	1383.29	0.72503	0.204471	3.54587	0.000391313	0.0019977	up
ENSMUSG00000038024	Dennd4c	1124.48	1857.12	1490.8	0.724125	0.145184	4.98762	6.11261e-07	5.96073e-06	up
ENSMUSG00000020593	Lpin1	1190.72	1966.88	1578.8	0.724117	0.129984	5.57083	2.5353e-08	3.21969e-07	up
ENSMUSG00000030556	Lrrc28	401.808	662.051	531.93	0.724096	0.277499	2.60937	0.009071	0.029735	up
ENSMUSG00000019370	Calm3	5983.7	9880.68	7932.19	0.723566	0.150357	4.81233	1.49181e-06	1.34235e-05	up
ENSMUSG00000033287	Kctd17	930.683	1536.62	1233.65	0.723172	0.161341	4.48226	7.38574e-06	5.73445e-05	up
ENSMUSG00000018965	Ywhah	5074.42	8374.35	6724.39	0.722637	0.101546	7.11632	1.10843e-12	2.8004e-11	up
ENSMUSG00000038482	Tfdp1	4091.14	6746.41	5418.77	0.721598	0.183644	3.92934	8.51802e-05	0.000517475	up
ENSMUSG00000028066	Pmf1	1291.66	2128.74	1710.2	0.720735	0.20208	3.56658	0.000361671	0.0018724	up
ENSMUSG00000037991	Rmi2	367.86	606.018	486.939	0.720441	0.250476	2.87629	0.00402378	0.0149289	up
ENSMUSG00000041995	Zbed3	273.447	448.403	360.925	0.718867	0.224007	3.20912	0.0013314	0.00576725	up
ENSMUSG00000030878	Cdr2	269.154	443.03	356.092	0.718607	0.232431	3.09169	0.00199018	0.00814599	up
ENSMUSG00000024675	Ms4a4c	1201.49	1975.46	1588.48	0.71801	0.166052	4.324	1.53228e-05	0.000111026	up
ENSMUSG00000030245	Golt1b	863.953	1418.16	1141.06	0.715831	0.126128	5.67544	1.3833e-08	1.85021e-07	up
ENSMUSG00000026421	Csrp1	3505.55	5756.23	4630.89	0.715531	0.124071	5.76712	8.06371e-09	1.11823e-07	up
ENSMUSG00000022035	Ccdc25	1010.97	1659.32	1335.14	0.714661	0.131662	5.42798	5.69941e-08	6.83786e-07	up
ENSMUSG00000033184	Tmed7	2594.87	4255.15	3425.01	0.713755	0.123317	5.78798	7.12386e-09	9.95603e-08	up
ENSMUSG00000042726	Trafd1	2609.35	4277.52	3443.44	0.713072	0.1971	3.61782	0.000297092	0.00157158	up
ENSMUSG00000021693	Kif2a	2126.92	3485.63	2806.27	0.712596	0.108186	6.58677	4.49496e-11	9.19861e-10	up
ENSMUSG00000051615	Rap2a	573.089	938.811	755.95	0.712421	0.193908	3.67402	0.000238768	0.0012951	up
ENSMUSG00000028613	Lrp8	753.039	1233.64	993.339	0.71192	0.196235	3.62789	0.000285751	0.00151776	up
ENSMUSG00000058799	Nap1l1	10930.8	17895.3	14413	0.711166	0.14481	4.91103	9.06003e-07	8.48822e-06	up
ENSMUSG00000041147	Brca2	830.432	1358.76	1094.6	0.710566	0.205495	3.45784	0.000544533	0.00266317	up
ENSMUSG00000025474	Tubgcp2	1869.97	3059.46	2464.71	0.710119	0.139617	5.08619	3.65338e-07	3.71695e-06	up
ENSMUSG00000106831	NA	464.587	759.254	611.92	0.709351	0.159236	4.4547	8.4011e-06	6.45978e-05	up
ENSMUSG00000020974	Pole2	595.068	972.891	783.979	0.709112	0.206653	3.43142	0.000600431	0.0028931	up
ENSMUSG00000030649	Anapc15	826.072	1350.64	1088.36	0.708526	0.195383	3.62635	0.000287455	0.00152567	up
ENSMUSG00000022686	B3gnt5	312.08	510.431	411.256	0.708444	0.223438	3.17065	0.00152099	0.00647494	up
ENSMUSG00000017548	Suz12	5468.41	8927.93	7198.17	0.707351	0.100071	7.06846	1.5666e-12	3.88935e-11	up
ENSMUSG00000031432	Prps1	1323.18	2161.65	1742.41	0.707107	0.193654	3.6514	0.000260815	0.00140037	up
ENSMUSG00000035198	Tubg1	1372.84	2238.05	1805.44	0.705109	0.149626	4.71248	2.44724e-06	2.11888e-05	up
ENSMUSG00000014786	Slc9a5	449.369	732.717	591.043	0.705077	0.237559	2.96801	0.00299739	0.0115828	up
ENSMUSG00000028811	Yars	1745.68	2845.94	2295.81	0.704575	0.179581	3.92344	8.72944e-05	0.000528749	up
ENSMUSG00000026623	Lpgat1	1545.09	2515.2	2030.14	0.703652	0.151422	4.64695	3.36883e-06	2.82214e-05	up
ENSMUSG00000063052	Lrrc40	685.7	1115.39	900.544	0.702854	0.183727	3.82553	0.000130489	0.000754341	up
ENSMUSG00000039621	Prex1	10973.9	17860.6	14417.3	0.702724	0.0997227	7.04678	1.8311e-12	4.50695e-11	up
ENSMUSG00000020687	Cdc27	2587.54	4208.56	3398.05	0.702132	0.10924	6.42742	1.29788e-10	2.46254e-09	up
ENSMUSG00000090115	Usp49	774.494	1258.43	1016.46	0.700521	0.218614	3.20438	0.00135356	0.00585085	up
ENSMUSG00000023036	Pcdhgc4	241.119	392.071	316.595	0.699969	0.265119	2.64021	0.00828551	0.0276087	up
ENSMUSG00000043421	Hilpda	289.737	470.325	380.031	0.699934	0.240038	2.91593	0.00354634	0.0133617	up
ENSMUSG00000020840	Blmh	2278.02	3700.38	2989.2	0.699699	0.143154	4.88772	1.02011e-06	9.45828e-06	up
ENSMUSG00000045414	Dipk2a	637.053	1033.63	835.342	0.699	0.214479	3.25905	0.00111784	0.00495301	up
ENSMUSG00000027865	Gdap2	644.597	1045.89	845.244	0.698548	0.185918	3.75729	0.000171764	0.000963776	up
ENSMUSG00000105504	Gbp5	3327.83	5399.14	4363.48	0.698214	0.252851	2.76136	0.00575609	0.0202197	up
ENSMUSG00000026024	Als2	798.163	1294.38	1046.27	0.696963	0.175984	3.96038	7.48308e-05	0.000462247	up
ENSMUSG00000008333	Snrpb2	1468.91	2378.13	1923.52	0.695758	0.158766	4.38229	1.17436e-05	8.72941e-05	up
ENSMUSG00000026974	Zmynd19	1024.67	1659.27	1341.97	0.695753	0.12179	5.71271	1.1119e-08	1.50264e-07	up
ENSMUSG00000026429	Ube2t	271.082	438.698	354.89	0.694248	0.186454	3.72342	0.000196541	0.00109042	up
ENSMUSG00000038291	Snx25	1192.33	1928.16	1560.24	0.693485	0.139153	4.9836	6.24108e-07	6.06949e-06	up
ENSMUSG00000028671	Gale	383.783	620.193	501.988	0.693052	0.21215	3.2668	0.00108769	0.00483438	up
ENSMUSG00000047557	Lxn	325.38	526.053	425.716	0.692409	0.199998	3.46208	0.000536009	0.00262956	up
ENSMUSG00000047989	Ino80c	1576.08	2546.25	2061.16	0.692244	0.14001	4.94426	7.64332e-07	7.32869e-06	up
ENSMUSG00000069844	Sco1	497.322	802.499	649.911	0.690922	0.148823	4.64257	3.44109e-06	2.8793e-05	up
ENSMUSG00000020152	Actr2	14375.6	23196	18785.8	0.690277	0.0977086	7.06465	1.61027e-12	3.98396e-11	up
ENSMUSG00000058729	Lin9	646.006	1041.96	843.981	0.688707	0.149971	4.59228	4.38438e-06	3.57259e-05	up
ENSMUSG00000020340	Cyfip2	13798.2	22218.5	18008.4	0.687313	0.0920541	7.4664	8.24201e-14	2.43437e-12	up
ENSMUSG00000040747	Cd53	12291.7	19786.1	16038.9	0.686848	0.153006	4.48904	7.15446e-06	5.56696e-05	up
ENSMUSG00000091625	Lsm5	584.134	939.17	761.652	0.685255	0.166707	4.11054	3.94737e-05	0.000261304	up
ENSMUSG00000000339	Rtca	982.146	1578.39	1280.27	0.684167	0.13213	5.178	2.24282e-07	2.40122e-06	up
ENSMUSG00000032803	Cdv3	4820.91	7745.14	6283.03	0.684104	0.101861	6.71607	1.86697e-11	4.09561e-10	up
ENSMUSG00000021814	Anxa7	1668.12	2680.42	2174.27	0.684057	0.117366	5.82839	5.59641e-09	7.92963e-08	up
ENSMUSG00000031928	Mre11a	1551.32	2490.64	2020.98	0.683156	0.14741	4.6344	3.57977e-06	2.98141e-05	up
ENSMUSG00000036943	Rab8b	6806.89	10926.7	8866.79	0.68288	0.0897267	7.61067	2.72683e-14	8.58503e-13	up
ENSMUSG00000068735	Trp53i11	4201.39	6742.09	5471.74	0.682381	0.160918	4.24056	2.22966e-05	0.000156338	up
ENSMUSG00000038005	Hpf1	1485.43	2384.08	1934.75	0.682309	0.133147	5.1245	2.98334e-07	3.10584e-06	up
ENSMUSG00000025132	Arhgdia	18196.8	29175.8	23686.3	0.68107	0.103014	6.61146	3.80555e-11	7.90065e-10	up
ENSMUSG00000096727	Psmb9	4078.22	6538.96	5308.59	0.680933	0.116309	5.85452	4.78391e-09	6.87357e-08	up
ENSMUSG00000020571	Pdia6	4150.92	6654.63	5402.78	0.68083	0.109637	6.20988	5.30241e-10	9.05328e-09	up
ENSMUSG00000020716	Nf1	803.053	1287.3	1045.18	0.680654	0.196112	3.47074	0.000519019	0.00255936	up
ENSMUSG00000020368	Canx	9021.43	14457.4	11739.4	0.680398	0.150249	4.52848	5.941e-06	4.70713e-05	up
ENSMUSG00000039703	Nploc4	3170.09	5079.84	4124.96	0.680332	0.125854	5.40572	6.45495e-08	7.66725e-07	up
ENSMUSG00000006360	Crip1	5743.74	9201.81	7472.77	0.68006	0.118644	5.73192	9.92973e-09	1.34956e-07	up
ENSMUSG00000002221	Paxip1	2523.58	4042.71	3283.14	0.679721	0.133243	5.10136	3.37226e-07	3.46043e-06	up
ENSMUSG00000018509	Cenpv	206.426	330.916	268.671	0.67969	0.217257	3.12851	0.00175696	0.00732826	up
ENSMUSG00000030452	Nipa2	985.591	1579.01	1282.3	0.679417	0.172124	3.94725	7.90528e-05	0.000485814	up
ENSMUSG00000074656	Eif2s2	4396.03	7036.59	5716.31	0.678709	0.104823	6.47478	9.49495e-11	1.83309e-09	up
ENSMUSG00000025903	Lypla1	2558.63	4093.6	3326.11	0.678681	0.13906	4.88048	1.05829e-06	9.79329e-06	up
ENSMUSG00000035764	Fbxo45	948.205	1517.6	1232.9	0.678411	0.139338	4.86881	1.12271e-06	1.03493e-05	up
ENSMUSG00000063406	Tmed5	2467.28	3948.12	3207.7	0.678186	0.149476	4.5371	5.70335e-06	4.52886e-05	up
ENSMUSG00000038372	Gmds	433.995	694.077	564.036	0.677606	0.193078	3.5095	0.000448951	0.00225499	up
ENSMUSG00000031107	Rbmx2	366.767	586.844	476.805	0.677327	0.23455	2.88777	0.00387985	0.0144623	up
ENSMUSG00000074922	Fam122a	229.29	366.388	297.839	0.676851	0.194327	3.48306	0.000495718	0.002458	up
ENSMUSG00000038047	Haus6	1513.73	2419.52	1966.63	0.676815	0.130402	5.19023	2.1004e-07	2.25887e-06	up
ENSMUSG00000024235	Map3k8	2240.5	3579.53	2910.02	0.676598	0.147977	4.57231	4.82375e-06	3.89736e-05	up
ENSMUSG00000030528	Blm	1097.85	1754.72	1426.28	0.676519	0.2471	2.73783	0.00618453	0.0215032	up
ENSMUSG00000019564	Arid3a	1006.07	1607.5	1306.79	0.676099	0.201527	3.35488	0.000793982	0.00368084	up
ENSMUSG00000023908	Pkmyt1	1353.39	2162.64	1758.01	0.675949	0.214743	3.14772	0.00164551	0.00692071	up
ENSMUSG00000022474	Pmm1	378.561	603.959	491.26	0.674624	0.155123	4.34895	1.36788e-05	9.99732e-05	up
ENSMUSG00000051355	Commd1	609.181	972.113	790.647	0.673514	0.183786	3.66467	0.000247661	0.00133827	up
ENSMUSG00000021486	Prelid1	7558.02	12053	9805.49	0.673335	0.133328	5.05023	4.41289e-07	4.42061e-06	up
ENSMUSG00000056629	LOC114841036	806.292	1283.75	1045.02	0.671534	0.248218	2.70542	0.0068218	0.0234009	up
ENSMUSG00000021929	Kpna3	1858.26	2958.09	2408.18	0.671096	0.136151	4.92905	8.26284e-07	7.85958e-06	up
ENSMUSG00000028691	Prdx1	5308.47	8451.59	6880.03	0.671022	0.109726	6.11545	9.62865e-10	1.55502e-08	up
ENSMUSG00000097715	NA	329.907	525.639	427.773	0.669966	0.234435	2.85779	0.00426607	0.015722	up
ENSMUSG00000040274	Cdk6	5103.72	8119.78	6611.75	0.669834	0.11947	5.60669	2.0623e-08	2.66869e-07	up
ENSMUSG00000047879	Usp14	1403.26	2232.4	1817.83	0.669714	0.137816	4.85948	1.17696e-06	1.08215e-05	up
ENSMUSG00000028645	Slc2a1	1698.45	2698.54	2198.49	0.668426	0.106683	6.26553	3.71565e-10	6.5149e-09	up
ENSMUSG00000083161	NA	2656.04	4220.96	3438.5	0.668338	0.122357	5.46218	4.70315e-08	5.70472e-07	up
ENSMUSG00000023988	Bysl	962.508	1529.62	1246.06	0.668259	0.146167	4.57188	4.83366e-06	3.90215e-05	up
ENSMUSG00000032491	Nradd	181.423	287.933	234.678	0.667563	0.272822	2.44688	0.0144099	0.0436316	up
ENSMUSG00000016477	E2f3	1143.83	1816.52	1480.17	0.667556	0.197981	3.37181	0.000746751	0.00349354	up
ENSMUSG00000029440	Psmd9	774.252	1229.92	1002.08	0.667154	0.177858	3.75104	0.000176104	0.000985043	up
ENSMUSG00000027642	Rpn2	6097.18	9680.87	7889.02	0.667088	0.104475	6.38515	1.71226e-10	3.18069e-09	up
ENSMUSG00000078440	Dohh	662.719	1052.45	857.587	0.667014	0.169399	3.93753	8.23263e-05	0.000502866	up
ENSMUSG00000021728	Emb	4634.65	7357.78	5996.22	0.667008	0.179405	3.71789	0.000200896	0.00111242	up
ENSMUSG00000030536	Iqgap1	17312	27460.1	22386	0.665576	0.0735036	9.05501	1.36552e-19	7.29893e-18	up
ENSMUSG00000057561	Eif1a	1571.84	2493.16	2032.5	0.665479	0.104229	6.3848	1.71619e-10	3.18069e-09	up
ENSMUSG00000063354	Slc39a4	624.533	989.401	806.967	0.664809	0.143307	4.63906	3.49997e-06	2.92515e-05	up
ENSMUSG00000022533	Atp13a3	5268.72	8352.67	6810.69	0.664609	0.111204	5.97646	2.28032e-09	3.44574e-08	up
ENSMUSG00000043439	Epop	376.032	595.819	485.925	0.663458	0.188807	3.51395	0.000441502	0.00222225	up
ENSMUSG00000004096	Cwc15	2630.33	4163.22	3396.78	0.662652	0.110726	5.9846	2.16917e-09	3.29369e-08	up
ENSMUSG00000027940	Tpm3	26899.5	42557.4	34728.4	0.661817	0.112681	5.87336	4.27039e-09	6.18537e-08	up
ENSMUSG00000025289	Prdx4	891.267	1409.88	1150.57	0.661525	0.157964	4.18782	2.81644e-05	0.000193596	up
ENSMUSG00000028655	Mfsd2a	232.529	368.309	300.419	0.660882	0.251907	2.62351	0.00870283	0.0287851	up
ENSMUSG00000040253	Gbp7	7847.47	12402.6	10125	0.660326	0.218342	3.02427	0.00249233	0.00990599	up
ENSMUSG00000024974	Smc3	4476.58	7072.98	5774.78	0.659966	0.0891464	7.40317	1.32973e-13	3.84817e-12	up
ENSMUSG00000022186	Oxct1	1927.36	3044.91	2486.13	0.659923	0.197591	3.33985	0.000838247	0.0038561	up
ENSMUSG00000004530	Coro1c	4334.15	6846.66	5590.41	0.65974	0.211897	3.1135	0.00184883	0.00766064	up
ENSMUSG00000074918	Inafm2	432.925	684.174	558.55	0.659712	0.175221	3.76504	0.000166523	0.000939523	up
ENSMUSG00000028394	Pole3	1058.6	1672.05	1365.33	0.658823	0.127337	5.17386	2.29308e-07	2.44954e-06	up
ENSMUSG00000000751	Rpa1	6690.81	10556.9	8623.85	0.657905	0.136203	4.83034	1.36297e-06	1.23573e-05	up
ENSMUSG00000046862	Pramel12	866.548	1364.8	1115.67	0.654792	0.166099	3.94217	8.07476e-05	0.000494531	up
ENSMUSG00000047714	Ppp1r2	1280.02	2013.9	1646.96	0.654458	0.133271	4.91073	9.07401e-07	8.49577e-06	up
ENSMUSG00000061436	Hipk2	2800.64	4403.37	3602.01	0.65292	0.184566	3.53759	0.000403797	0.0020512	up
ENSMUSG00000035726	Supt16	4963.76	7804.7	6384.23	0.652844	0.134602	4.85017	1.23354e-06	1.12695e-05	up
ENSMUSG00000029363	Rfc5	1465.48	2302.39	1883.93	0.65195	0.214654	3.03721	0.00238779	0.00954651	up
ENSMUSG00000020089	Ppa1	1797.06	2823.71	2310.39	0.651937	0.11241	5.79963	6.64601e-09	9.33373e-08	up
ENSMUSG00000001247	Lsr	326.513	512.348	419.431	0.650713	0.186949	3.4807	0.000500114	0.00247295	up
ENSMUSG00000021670	Hmgcr	3551.46	5575.14	4563.3	0.650604	0.107719	6.03982	1.54289e-09	2.40793e-08	up
ENSMUSG00000007041	Clic1	10252.4	16078.8	13165.6	0.649201	0.0939222	6.91211	4.77511e-12	1.12321e-10	up
ENSMUSG00000026790	Odf2	3231.82	5068.89	4150.35	0.649038	0.11506	5.64088	1.6918e-08	2.21932e-07	up
ENSMUSG00000005667	Mthfd2	1800.42	2822.66	2311.54	0.649007	0.166011	3.90941	9.25225e-05	0.000557587	up
ENSMUSG00000026791	Slc2a8	280.816	440.663	360.739	0.648688	0.222529	2.91507	0.00355604	0.0133877	up
ENSMUSG00000001229	Dpp9	2564.28	4020.34	3292.31	0.648575	0.104405	6.21211	5.22794e-10	8.93679e-09	up
ENSMUSG00000020290	Xpo1	6735.1	10552.6	8643.86	0.64788	0.102798	6.30245	2.92985e-10	5.23971e-09	up
ENSMUSG00000025980	Hspd1	6570.01	10293.8	8431.92	0.647852	0.121794	5.31924	1.04204e-07	1.19132e-06	up
ENSMUSG00000066877	Nck2	1556.34	2438.48	1997.41	0.647677	0.111189	5.82499	5.71175e-09	8.07707e-08	up
ENSMUSG00000023206	Il15ra	502.103	786.89	644.496	0.647664	0.191066	3.38973	0.000699603	0.00330317	up
ENSMUSG00000036781	Rps27l	1076.58	1686.41	1381.5	0.647485	0.194756	3.3246	0.000885464	0.00404791	up
ENSMUSG00000030662	Ipo5	5824.83	9124.27	7474.55	0.647476	0.141993	4.55991	5.11751e-06	4.10231e-05	up
ENSMUSG00000031545	Gpat4	2623.45	4107.39	3365.42	0.646852	0.109699	5.89661	3.71054e-09	5.4183e-08	up
ENSMUSG00000026784	Pdss1	253.087	395.783	324.435	0.646466	0.203844	3.17138	0.00151717	0.00646444	up
ENSMUSG00000037470	Uggt1	5650.7	8845.37	7248.03	0.646448	0.0992837	6.51111	7.45961e-11	1.47189e-09	up
ENSMUSG00000022906	Parp9	3839.36	6007.59	4923.47	0.645998	0.232775	2.77521	0.00551667	0.0195755	up
ENSMUSG00000056724	Nbeal2	7829.99	12244.4	10037.2	0.645196	0.112018	5.75975	8.42383e-09	1.16254e-07	up
ENSMUSG00000042502	Cd2bp2	4720.08	7379.38	6049.73	0.644521	0.12138	5.30997	1.09644e-07	1.25052e-06	up
ENSMUSG00000033054	Npat	1337.56	2089.71	1713.63	0.643998	0.160967	4.00081	6.31267e-05	0.00039784	up
ENSMUSG00000032508	Myd88	2353.35	3676.6	3014.98	0.643791	0.124114	5.18711	2.13581e-07	2.29352e-06	up
ENSMUSG00000025393	Atp5b	22476.3	35101.7	28789	0.643097	0.0815191	7.88892	3.04819e-15	1.11676e-13	up
ENSMUSG00000023571	C1qtnf12	478.297	745.84	612.069	0.642631	0.196045	3.27798	0.00104554	0.00468041	up
ENSMUSG00000032330	Cox7a2	1281.06	1999.33	1640.19	0.642221	0.121688	5.27759	1.30891e-07	1.47193e-06	up
ENSMUSG00000031902	Nfatc3	8751.62	13656.9	11204.3	0.642093	0.0878838	7.30616	2.74892e-13	7.67608e-12	up
ENSMUSG00000027215	Cd82	9987.47	15583.7	12785.6	0.641843	0.108719	5.90367	3.55505e-09	5.20186e-08	up
ENSMUSG00000038991	Txndc5	3002.69	4685.38	3844.03	0.641795	0.103556	6.19757	5.73426e-10	9.73262e-09	up
ENSMUSG00000040312	Cchcr1	922.686	1435.8	1179.24	0.639878	0.191712	3.3377	0.000844741	0.00388223	up
ENSMUSG00000025630	Hprt	2909.87	4533.34	3721.6	0.639689	0.112144	5.70417	1.16909e-08	1.57546e-07	up
ENSMUSG00000031995	St14	614.806	957.664	786.235	0.63958	0.187061	3.4191	0.000628283	0.00301109	up
ENSMUSG00000020328	Nudcd2	739.356	1152.08	945.72	0.63925	0.151495	4.2196	2.44733e-05	0.000169855	up
ENSMUSG00000032369	Plscr1	534.908	833.164	684.036	0.639136	0.190288	3.35877	0.000782889	0.00363736	up
ENSMUSG00000034731	Dgkh	1622.77	2525.06	2073.91	0.638162	0.104395	6.11294	9.78149e-10	1.57484e-08	up
ENSMUSG00000009207	Lnpk	736.126	1145.3	940.714	0.637885	0.152452	4.18416	2.86218e-05	0.000196269	up
ENSMUSG00000028560	Usp1	3705.11	5761.82	4733.46	0.637128	0.132821	4.79688	1.61157e-06	1.44106e-05	up
ENSMUSG00000016257	Prelid3b	1997.9	3107.1	2552.5	0.63705	0.111601	5.70829	1.14118e-08	1.54075e-07	up
ENSMUSG00000020973	Dnaaf2	284.118	442.138	363.128	0.636977	0.197944	3.21796	0.00129105	0.00561626	up
ENSMUSG00000027774	Gfm1	1396.46	2171.8	1784.13	0.636923	0.123453	5.15923	2.47972e-07	2.62737e-06	up
ENSMUSG00000008859	Rala	1007.36	1565.72	1286.54	0.63677	0.1558	4.08709	4.36822e-05	0.000286514	up
ENSMUSG00000026311	Asb1	815.763	1266.62	1041.19	0.636589	0.185932	3.42377	0.000617582	0.00296874	up
ENSMUSG00000012483	Rpa3	491.471	763.63	627.551	0.636186	0.212821	2.9893	0.00279616	0.0108993	up
ENSMUSG00000042312	S100a13	1052.77	1635.41	1344.09	0.635415	0.110777	5.73598	9.6953e-09	1.32272e-07	up
ENSMUSG00000029247	Paics	3894.2	6048.39	4971.3	0.63524	0.101643	6.24969	4.11276e-10	7.14992e-09	up
ENSMUSG00000020212	Mdm1	501.774	779.112	640.443	0.634595	0.227518	2.78921	0.00528369	0.0188562	up
ENSMUSG00000005899	Smpd4	1996.85	3099.69	2548.27	0.634551	0.14476	4.38348	1.16801e-05	8.69178e-05	up
ENSMUSG00000016487	Ppfibp1	930.485	1445.05	1187.77	0.634341	0.180559	3.5132	0.000442739	0.00222769	up
ENSMUSG00000027463	Slc52a3	212.441	329.711	271.076	0.634141	0.249627	2.54035	0.0110742	0.0350426	up
ENSMUSG00000022391	Rangap1	5058.17	7848.52	6453.34	0.633726	0.101933	6.21711	5.06407e-10	8.70862e-09	up
ENSMUSG00000030522	Mtmr10	639.065	991.971	815.518	0.633541	0.238935	2.65152	0.00801304	0.0268633	up
ENSMUSG00000059005	Hnrnpa3	12978.6	20112.2	16545.4	0.631985	0.146153	4.32415	1.53122e-05	0.000111006	up
ENSMUSG00000024423	Impact	1129.06	1748.3	1438.68	0.631248	0.149645	4.2183	2.46155e-05	0.000170676	up
ENSMUSG00000073079	Srp54a	2549.21	3946.05	3247.63	0.630528	0.171139	3.68431	0.000229326	0.00125337	up
ENSMUSG00000041220	Elovl6	1011.47	1565.15	1288.31	0.630149	0.160336	3.93018	8.48835e-05	0.000516312	up
ENSMUSG00000023088	Abcc1	2924.29	4525.94	3725.12	0.630048	0.117169	5.37726	7.56291e-08	8.90211e-07	up
ENSMUSG00000026202	Tuba4a	4281.37	6622.92	5452.14	0.629549	0.135307	4.65275	3.2754e-06	2.75514e-05	up
ENSMUSG00000021840	Mapk1ip1l	4570.55	7071.93	5821.24	0.629505	0.107255	5.86924	4.37806e-09	6.32853e-08	up
ENSMUSG00000007721	Ccdc124	1546.14	2391.19	1968.66	0.629182	0.133194	4.72382	2.31456e-06	2.01312e-05	up
ENSMUSG00000018068	Ints2	963.623	1490.89	1227.26	0.628913	0.238368	2.63841	0.0083295	0.0277295	up
ENSMUSG00000027533	Fabp5	1110.73	1717.16	1413.94	0.628671	0.123769	5.07938	3.78673e-07	3.84443e-06	up
ENSMUSG00000029201	Ugdh	1522.07	2346.75	1934.41	0.625343	0.134357	4.65434	3.25027e-06	2.73561e-05	up
ENSMUSG00000020936	Nmt1	3609.98	5566.22	4588.1	0.624774	0.129411	4.82783	1.38029e-06	1.25012e-05	up
ENSMUSG00000048109	Rbm15	1785.87	2751.96	2268.92	0.624114	0.118891	5.24944	1.5256e-07	1.69019e-06	up
ENSMUSG00000028719	Cmpk1	1965.97	3028.13	2497.05	0.623607	0.114196	5.46083	4.73919e-08	5.74356e-07	up
ENSMUSG00000000568	Hnrnpd	9112.18	14036.1	11574.2	0.623273	0.0920313	6.7724	1.26663e-11	2.84396e-10	up
ENSMUSG00000037458	Azin1	3748.34	5772.15	4760.25	0.622723	0.140463	4.43335	9.27786e-06	7.06943e-05	up
ENSMUSG00000030751	Psma1	3228.34	4969.06	4098.7	0.622342	0.116184	5.35653	8.48363e-08	9.84829e-07	up
ENSMUSG00000056267	Cep70	313.687	483.104	398.395	0.621577	0.224843	2.76449	0.00570116	0.0200809	up
ENSMUSG00000032932	Hspa13	607.277	933.987	770.632	0.621221	0.158177	3.92737	8.58792e-05	0.00052128	up
ENSMUSG00000037049	Smpd1	892.74	1372.78	1132.76	0.620791	0.163964	3.78613	0.000153009	0.000870474	up
ENSMUSG00000017697	Ada	283.645	435.896	359.77	0.619668	0.196182	3.15863	0.00158511	0.00671148	up
ENSMUSG00000050350	Gpr18	819.752	1258.83	1039.29	0.618893	0.213228	2.90249	0.00370209	0.0138828	up
ENSMUSG00000028932	Psmc2	3162.11	4850.01	4006.06	0.616968	0.109951	5.61129	2.00829e-08	2.6035e-07	up
ENSMUSG00000017707	Serinc3	15448.3	23686.5	19567.4	0.616633	0.252801	2.4392	0.0147197	0.0444051	up
ENSMUSG00000040550	Otud6b	944.762	1448.54	1196.65	0.616463	0.11847	5.20355	1.95512e-07	2.12175e-06	up
ENSMUSG00000068227	Il2rb	52230.9	80031.8	66131.3	0.615673	0.176363	3.49095	0.000481309	0.00239568	up
ENSMUSG00000019849	Prep	2254.08	3453	2853.54	0.615461	0.093427	6.58761	4.46957e-11	9.15974e-10	up
ENSMUSG00000027422	Rrbp1	4270.29	6538.46	5404.37	0.614738	0.0860882	7.14079	9.27991e-13	2.37383e-11	up
ENSMUSG00000021998	Lcp1	44713.2	68437.4	56575.3	0.614082	0.119641	5.13272	2.85581e-07	2.98609e-06	up
ENSMUSG00000038622	Med30	631.839	966.637	799.238	0.613211	0.157903	3.88347	0.000102977	0.000612601	up
ENSMUSG00000020267	Hint1	2502.79	3826.99	3164.89	0.612598	0.105705	5.79538	6.81655e-09	9.56387e-08	up
ENSMUSG00000014959	Gorasp2	2626.47	4015.28	3320.87	0.612557	0.0968846	6.32254	2.57298e-10	4.6479e-09	up
ENSMUSG00000078920	Ifi47	5690.86	8699.42	7195.14	0.612324	0.201945	3.03213	0.00242832	0.0096865	up
ENSMUSG00000060288	Ppih	865.939	1323.26	1094.6	0.611251	0.167082	3.65838	0.000253811	0.00136583	up
ENSMUSG00000024939	Fam89b	942.574	1439.65	1191.11	0.611134	0.123252	4.95841	7.10736e-07	6.86533e-06	up
ENSMUSG00000006736	Tspan31	1111.37	1696.34	1403.85	0.610282	0.178289	3.423	0.000619341	0.00297521	up
ENSMUSG00000032011	Thy1	13843.9	21129.4	17486.6	0.610013	0.171834	3.55002	0.000385208	0.00197499	up
ENSMUSG00000020898	Ctc1	1483.36	2261.8	1872.58	0.609107	0.199856	3.04773	0.00230577	0.0092444	up
ENSMUSG00000029687	Ezh2	3409.44	5200.11	4304.78	0.609103	0.154282	3.94797	7.88151e-05	0.00048456	up
ENSMUSG00000027823	Gmps	2392.07	3647.14	3019.61	0.608651	0.130913	4.6493	3.3307e-06	2.79346e-05	up
ENSMUSG00000029554	Mad1l1	837.46	1277.37	1057.42	0.608444	0.153358	3.96747	7.26389e-05	0.000449871	up
ENSMUSG00000022102	Dok2	5539.1	8438.89	6989	0.607399	0.11445	5.30709	1.1139e-07	1.26841e-06	up
ENSMUSG00000021428	Riok1	2187.73	3331.38	2759.56	0.606879	0.11405	5.32115	1.03112e-07	1.17977e-06	up
ENSMUSG00000005732	Ranbp1	2842.04	4326.87	3584.45	0.606461	0.145108	4.17938	2.92306e-05	0.00019987	up
ENSMUSG00000001175	Calm1	16606.9	25279.5	20943.2	0.606171	0.0902861	6.71389	1.89506e-11	4.14454e-10	up
ENSMUSG00000027828	Ssr3	5581.44	8493.08	7037.26	0.605743	0.10235	5.91837	3.25147e-09	4.79191e-08	up
ENSMUSG00000031897	Psmb10	2906.11	4420.99	3663.55	0.605623	0.154842	3.91124	9.18234e-05	0.000554073	up
ENSMUSG00000035476	Tab3	942.052	1433.13	1187.59	0.605574	0.178405	3.39438	0.00068784	0.00325621	up
ENSMUSG00000006740	Kif5b	5405.28	8223.67	6814.47	0.605528	0.136091	4.44945	8.60918e-06	6.6056e-05	up
ENSMUSG00000023072	Cep89	635.522	966.549	801.035	0.605364	0.165823	3.65066	0.000261566	0.00140335	up
ENSMUSG00000037405	Icam1	2439.47	3709.26	3074.36	0.604617	0.2191	2.75955	0.00578817	0.0202976	up
ENSMUSG00000042699	Dhx9	12030.3	18288.1	15159.2	0.604271	0.0780553	7.74158	9.81915e-15	3.33316e-13	up
ENSMUSG00000052798	Nup107	2200.82	3344.54	2772.68	0.603436	0.140171	4.30499	1.66997e-05	0.000120333	up
ENSMUSG00000024338	Psmb8	10099.4	15341.1	12720.2	0.603128	0.0882617	6.83341	8.29201e-12	1.89749e-10	up
ENSMUSG00000028965	Tnfrsf9	5116.72	7769.02	6442.87	0.602504	0.0882891	6.82422	8.84042e-12	2.01654e-10	up
ENSMUSG00000031328	Flna	52043.3	78954.8	65499	0.601323	0.172318	3.4896	0.000483737	0.00240525	up
ENSMUSG00000051510	Mafg	1008.46	1527.12	1267.79	0.601213	0.236822	2.53867	0.0111276	0.0351959	up
ENSMUSG00000025555	Farp1	1016.48	1541.07	1278.77	0.600252	0.230108	2.60857	0.00909216	0.0297976	up
ENSMUSG00000075284	Wipf1	10819.5	16401.3	13610.4	0.60017	0.0960572	6.24805	4.15609e-10	7.21648e-09	up
ENSMUSG00000025027	Xpnpep1	2426.39	3677.75	3052.07	0.600155	0.181807	3.30106	0.000963211	0.00436369	up
ENSMUSG00000026104	Stat1	20019.2	30335	25177.1	0.599624	0.130026	4.61156	3.99656e-06	3.30165e-05	up
ENSMUSG00000032314	Etfa	1460.17	2211.96	1836.07	0.599355	0.114186	5.24893	1.52988e-07	1.69232e-06	up
ENSMUSG00000045538	Ddx28	497.129	753.061	625.095	0.599117	0.191937	3.12143	0.00179976	0.00748679	up
ENSMUSG00000059714	Flot1	1309.09	1983.08	1646.08	0.598932	0.126454	4.73635	2.17603e-06	1.90071e-05	up
ENSMUSG00000024012	Mtch1	2776.8	4205.57	3491.18	0.598529	0.124661	4.80124	1.57683e-06	1.41352e-05	up
ENSMUSG00000030056	Isy1	2206.47	3341.3	2773.89	0.598517	0.136224	4.39361	1.11484e-05	8.36128e-05	up
ENSMUSG00000069014	Gm5641	21745.3	32916.1	27330.7	0.598069	0.145878	4.09978	4.13541e-05	0.000272492	up
ENSMUSG00000024981	Acsl5	5333.4	8065.76	6699.58	0.597006	0.202737	2.94473	0.00323235	0.0123377	up
ENSMUSG00000041133	Smc1a	7213.56	10908	9060.77	0.596692	0.163408	3.65156	0.000260655	0.00140003	up
ENSMUSG00000027248	Pdia3	15040.2	22740.2	18890.2	0.596448	0.0895548	6.66014	2.73569e-11	5.81435e-10	up
ENSMUSG00000015733	Capza2	4591.28	6935.46	5763.37	0.59508	0.116147	5.1235	2.99919e-07	3.12007e-06	up
ENSMUSG00000027397	Slc20a1	3833.96	5791.04	4812.5	0.594932	0.100436	5.9235	3.15162e-09	4.64953e-08	up
ENSMUSG00000035150	Eif2s3x	6632.48	10003.9	8318.21	0.592899	0.132452	4.47631	7.59424e-06	5.88041e-05	up
ENSMUSG00000006589	Aprt	2174.37	3278.49	2726.43	0.592261	0.115142	5.14375	2.6931e-07	2.82008e-06	up
ENSMUSG00000031967	Afg3l1	1948.46	2935.84	2442.15	0.591523	0.112943	5.23734	1.62905e-07	1.78959e-06	up
ENSMUSG00000022982	Sod1	4590.47	6915.58	5753.03	0.591235	0.0815118	7.25336	4.06563e-13	1.11145e-11	up
ENSMUSG00000038644	Pold1	3009.25	4533.86	3771.55	0.591188	0.165346	3.57546	0.000349612	0.00181515	up
ENSMUSG00000047749	Zc3hav1l	422.357	636.14	529.248	0.590973	0.204034	2.89645	0.00377415	0.0141235	up
ENSMUSG00000024217	Snrpc	2213.71	3333.9	2773.81	0.590603	0.110931	5.32406	1.01474e-07	1.16382e-06	up
ENSMUSG00000024805	Pcgf5	1814.3	2730.59	2272.44	0.590514	0.20762	2.8442	0.00445226	0.0162784	up
ENSMUSG00000067367	Lyar	1268.39	1909.88	1589.14	0.590337	0.155037	3.80772	0.000140256	0.000805925	up
ENSMUSG00000046034	Otulin	1579.88	2378.38	1979.13	0.590117	0.103595	5.69639	1.22369e-08	1.64595e-07	up
ENSMUSG00000022136	Dnajc3	4147.96	6242.4	5195.18	0.589757	0.0955888	6.16972	6.84091e-10	1.14481e-08	up
ENSMUSG00000066232	Ipo7	3987.69	5998.95	4993.32	0.589262	0.101976	5.77842	7.54032e-09	1.04869e-07	up
ENSMUSG00000021820	Camk2g	2494.66	3751.78	3123.22	0.58886	0.111612	5.27594	1.3208e-07	1.48381e-06	up
ENSMUSG00000073987	Ggh	266.653	400.961	333.807	0.588001	0.192707	3.05127	0.00227874	0.0091488	up
ENSMUSG00000021178	Psmc1	4031.54	6060.05	5045.79	0.587983	0.116896	5.02996	4.90571e-07	4.8734e-06	up
ENSMUSG00000024414	Mrpl27	683.973	1027.92	855.949	0.587742	0.195212	3.01079	0.00260572	0.0102841	up
ENSMUSG00000025134	Alyref	2199.5	3302.62	2751.06	0.586825	0.162354	3.61449	0.000300945	0.00158903	up
ENSMUSG00000026864	Hspa5	17099.1	25657.9	21378.5	0.585487	0.135947	4.30673	1.65688e-05	0.00011951	up
ENSMUSG00000031672	Got2	5907.63	8863.13	7385.38	0.585209	0.132201	4.42665	9.57058e-06	7.26542e-05	up

## Sheet: down
Supplementary table 1: 1.5-fold-change downregulated genes in Zfp335fl/f Foxp3Cre+ vs Foxp3Cre+ Treg cells
GeneID	symbol	wt_average_counts	ko_average_counts	baseMean	log2FoldChange	lfcSE	stat	pvalue	padj	regulated
ENSMUSG00000068246	Apol9b	2217.5	57.945	1137.72	-5.26941	0.182299	-28.9053	1.02471e-183	3.66976e-180	down
ENSMUSG00000032420	Nt5e	12942.9	2419.75	7681.35	-2.4196	0.101575	-23.8209	2.03088e-125	2.64476e-122	down
ENSMUSG00000038776	Ephx1	7266.85	1651.63	4459.24	-2.13745	0.103606	-20.6306	1.4595e-94	1.30671e-91	down
ENSMUSG00000021756	Il6st	17427.3	5905.83	11666.5	-1.5612	0.0848202	-18.406	1.1762e-75	8.86795e-73	down
ENSMUSG00000060429	Sntb1	2025.47	371.393	1198.43	-2.44646	0.135812	-18.0136	1.52492e-72	1.09223e-69	down
ENSMUSG00000050600	Zfp831	5748	1883.78	3815.89	-1.60928	0.0938621	-17.1452	6.82914e-66	3.9131e-63	down
ENSMUSG00000046169	Adamts6	8082.82	2883.26	5483.04	-1.48716	0.0873023	-17.0346	4.54599e-65	2.50467e-62	down
ENSMUSG00000030029	Lrig1	9265.58	2091.57	5678.57	-2.14806	0.128239	-16.7504	5.62486e-63	2.77849e-60	down
ENSMUSG00000047180	Neurl3	5711.87	924.357	3318.12	-2.62795	0.1603	-16.394	2.11085e-60	8.8935e-58	down
ENSMUSG00000030844	Rgs10	7094.27	2456.82	4775.54	-1.5302	0.0942233	-16.2402	2.6218e-59	1.07306e-56	down
ENSMUSG00000042105	Inpp5f	4362.27	1384.52	2873.39	-1.65588	0.102763	-16.1136	2.04748e-58	8.14726e-56	down
ENSMUSG00000037235	Mxd4	11903.9	3248.41	7576.13	-1.87362	0.117896	-15.8921	7.18808e-57	2.64024e-54	down
ENSMUSG00000038560	Sp6	918.237	98.8708	508.554	-3.21615	0.209666	-15.3394	4.17073e-53	1.42252e-50	down
ENSMUSG00000019872	Smpdl3a	4514.46	1471.72	2993.09	-1.61714	0.105772	-15.2889	9.0603e-53	3.01835e-50	down
ENSMUSG00000024544	Ldlrad4	2331.76	471.151	1401.45	-2.30766	0.151343	-15.2479	1.70022e-52	5.53539e-50	down
ENSMUSG00000058297	Spock2	3559.16	592.686	2075.92	-2.58536	0.169874	-15.2192	2.63551e-52	8.38972e-50	down
ENSMUSG00000035891	Cerk	4663.13	1731.78	3197.46	-1.42912	0.0987274	-14.4754	1.73208e-47	5.06367e-45	down
ENSMUSG00000025321	Itgb8	1901.35	276.23	1088.79	-2.78198	0.192699	-14.437	3.02865e-47	8.67708e-45	down
ENSMUSG00000003418	St8sia6	3366.68	470.86	1918.77	-2.84033	0.19814	-14.335	1.32327e-46	3.57658e-44	down
ENSMUSG00000027947	Il6ra	13917.7	5451.27	9684.51	-1.35221	0.0946204	-14.2909	2.49371e-46	6.61527e-44	down
ENSMUSG00000045903	Npas4	718.54	20.9208	369.73	-5.10077	0.362873	-14.0566	7.01379e-45	1.79415e-42	down
ENSMUSG00000024063	Lbh	18595.7	7692.15	13143.9	-1.27346	0.0922064	-13.811	2.18833e-43	5.4048e-41	down
ENSMUSG00000043924	Ncmap	1173.59	81.5884	627.59	-3.86117	0.281342	-13.7241	7.2808e-43	1.73829e-40	down
ENSMUSG00000039834	Zfp335	3543.94	1373.3	2458.62	-1.36791	0.103499	-13.2167	7.03169e-40	1.57389e-37	down
ENSMUSG00000041538	H2-Ob	1421.02	281.285	851.151	-2.33862	0.177922	-13.1441	1.84044e-39	3.93497e-37	down
ENSMUSG00000021127	Zfp36l1	26215.3	9210.03	17712.7	-1.50908	0.114928	-13.1306	2.19834e-39	4.63106e-37	down
ENSMUSG00000032348	Gsta4	1700.18	338.719	1019.45	-2.32769	0.178753	-13.0218	9.19751e-39	1.90948e-36	down
ENSMUSG00000035473	Galm	924.71	193.615	559.162	-2.25498	0.173813	-12.9736	1.72685e-38	3.4841e-36	down
ENSMUSG00000021959	Lats2	3528.33	996.71	2262.52	-1.82412	0.143335	-12.7263	4.22639e-37	7.86273e-35	down
ENSMUSG00000023830	Igf2r	16263.2	7959.92	12111.5	-1.03076	0.0810487	-12.7178	4.70863e-37	8.64758e-35	down
ENSMUSG00000030336	Cd27	10066.1	4313.23	7189.64	-1.22281	0.0966272	-12.6549	1.05085e-36	1.90549e-34	down
ENSMUSG00000054469	Lclat1	4172.9	1375.69	2774.3	-1.60074	0.127642	-12.5408	4.46262e-36	7.89222e-34	down
ENSMUSG00000000244	Tspan32	12114.3	5344.89	8729.6	-1.18051	0.0946471	-12.4727	1.05186e-35	1.79379e-33	down
ENSMUSG00000003948	Mmd	2620.83	933.497	1777.17	-1.48886	0.119442	-12.4652	1.15622e-35	1.90378e-33	down
ENSMUSG00000038332	Sesn1	4514.89	1440.72	2977.8	-1.6479	0.132292	-12.4566	1.28793e-35	2.09654e-33	down
ENSMUSG00000028337	Coro2a	17633.4	8703.93	13168.7	-1.01856	0.0823888	-12.3628	4.15241e-35	6.47698e-33	down
ENSMUSG00000030157	Clec2d	4961.11	1540.81	3250.96	-1.68688	0.137916	-12.2312	2.11663e-34	3.22561e-32	down
ENSMUSG00000039114	Nrn1	1054.62	185.641	620.133	-2.50591	0.207031	-12.104	1.00571e-33	1.48523e-31	down
ENSMUSG00000053137	Mapk11	3442.21	1402.06	2422.14	-1.2963	0.109542	-11.8338	2.61168e-32	3.46411e-30	down
ENSMUSG00000026475	Rgs16	3320.32	842.382	2081.35	-1.9787	0.167773	-11.7939	4.19588e-32	5.46417e-30	down
ENSMUSG00000028634	Hivep3	4687.26	1522.1	3104.68	-1.62302	0.137875	-11.7717	5.46231e-32	7.04933e-30	down
ENSMUSG00000040276	Pacsin1	4897.91	1763.98	3330.95	-1.47348	0.126367	-11.6603	2.03306e-31	2.53249e-29	down
ENSMUSG00000024669	Cd5	23181.5	12349.9	17765.7	-0.908479	0.078189	-11.619	3.29912e-31	4.00508e-29	down
ENSMUSG00000029050	Ski	13115.7	6911.45	10013.6	-0.924226	0.0796375	-11.6054	3.86783e-31	4.61722e-29	down
ENSMUSG00000028073	Pear1	4549.38	1453.62	3001.5	-1.64669	0.142675	-11.5416	8.14359e-31	9.40782e-29	down
ENSMUSG00000002625	Akap8l	6709.21	2945.3	4827.25	-1.1878	0.104342	-11.3837	5.03932e-30	5.46881e-28	down
ENSMUSG00000007872	Id3	2619.26	497.655	1558.46	-2.39571	0.210618	-11.3747	5.59118e-30	6.02208e-28	down
ENSMUSG00000036805	Noxa1	252.904	15.5127	134.208	-4.0285	0.369038	-10.9162	9.64303e-28	9.2709e-26	down
ENSMUSG00000034353	Ramp1	920.158	271.3	595.729	-1.76307	0.162254	-10.8661	1.67156e-27	1.59634e-25	down
ENSMUSG00000033545	Znrf1	10785.9	4790.81	7788.33	-1.17082	0.107843	-10.8567	1.85354e-27	1.75841e-25	down
ENSMUSG00000026399	Cd55	1240.82	307.914	774.368	-2.01081	0.186425	-10.7861	4.00246e-27	3.77206e-25	down
ENSMUSG00000028599	Tnfrsf1b	16038.5	6181.09	11109.8	-1.3756	0.127776	-10.7657	4.99972e-27	4.68111e-25	down
ENSMUSG00000002489	Tiam1	11097.6	5624.8	8361.19	-0.980341	0.0927952	-10.5646	4.34958e-26	3.82256e-24	down
ENSMUSG00000076431	Sox4	1409.01	458.723	933.868	-1.61879	0.153733	-10.5299	6.28974e-26	5.42774e-24	down
ENSMUSG00000041272	Tox	4569.37	1621.17	3095.27	-1.49517	0.142102	-10.5218	6.85612e-26	5.88107e-24	down
ENSMUSG00000040721	Zfhx2	3156.22	1021.76	2088.99	-1.62703	0.154713	-10.5164	7.25905e-26	6.15301e-24	down
ENSMUSG00000040899	Ccr6	1992.61	421.456	1207.03	-2.24157	0.213273	-10.5103	7.742e-26	6.52377e-24	down
ENSMUSG00000004105	Angptl2	2064.74	945.125	1504.93	-1.12735	0.107425	-10.4943	9.17125e-26	7.68294e-24	down
ENSMUSG00000030854	Ptpn5	645.3	30.2581	337.779	-4.48183	0.430066	-10.4213	1.98283e-25	1.64185e-23	down
ENSMUSG00000118623	NA	491.858	52.2436	272.051	-3.23694	0.311212	-10.4011	2.45154e-25	2.01829e-23	down
ENSMUSG00000015396	Cd83	3779.28	950.707	2364.99	-1.99112	0.191777	-10.3825	2.97949e-25	2.41136e-23	down
ENSMUSG00000042262	Ccr8	2384.93	1027.1	1706.01	-1.21527	0.117573	-10.3364	4.82559e-25	3.86182e-23	down
ENSMUSG00000025810	Nrp1	5919.15	2711.07	4315.11	-1.12655	0.109421	-10.2956	7.37903e-25	5.80795e-23	down
ENSMUSG00000094910	D430019H16Rik	304.233	23.499	163.866	-3.69095	0.36071	-10.2325	1.41861e-24	1.09846e-22	down
ENSMUSG00000027009	Itga4	14217.2	6434.91	10326	-1.14362	0.113528	-10.0734	7.23948e-24	5.37334e-22	down
ENSMUSG00000046280	She	974.056	248.275	611.166	-1.97675	0.196504	-10.0596	8.33728e-24	6.12469e-22	down
ENSMUSG00000028459	Cd72	692.64	138.318	415.479	-2.32628	0.231587	-10.0449	9.67076e-24	7.06804e-22	down
ENSMUSG00000040785	Ttc3	3945.96	2036.38	2991.17	-0.95475	0.0955245	-9.99482	1.60582e-23	1.16179e-21	down
ENSMUSG00000031933	Izumo1r	15023.8	8411.6	11717.7	-0.836845	0.0837463	-9.99261	1.64193e-23	1.18194e-21	down
ENSMUSG00000006014	Prg4	902.49	38.1469	470.319	-4.56597	0.458396	-9.96076	2.26329e-23	1.62108e-21	down
ENSMUSG00000046999	1110032F04Rik	1821.63	556.041	1188.84	-1.71135	0.172254	-9.93507	2.92958e-23	2.08787e-21	down
ENSMUSG00000037868	Egr2	1738.57	646.258	1192.41	-1.42802	0.143787	-9.93149	3.03697e-23	2.14308e-21	down
ENSMUSG00000010609	Psen2	4073.15	1312.35	2692.75	-1.63376	0.164597	-9.92585	3.2135e-23	2.25654e-21	down
ENSMUSG00000071724	Smpd5	730.53	156.688	443.609	-2.22499	0.224618	-9.90566	3.93351e-23	2.72211e-21	down
ENSMUSG00000001288	Rarg	4231.78	1687.54	2959.66	-1.32731	0.13476	-9.84943	6.89342e-23	4.65793e-21	down
ENSMUSG00000066952	Myo1h	513.209	107.897	310.553	-2.25146	0.228615	-9.8483	6.97143e-23	4.68853e-21	down
ENSMUSG00000042675	Ypel3	5233.61	2069.62	3651.62	-1.33867	0.136191	-9.8294	8.41199e-23	5.63092e-21	down
ENSMUSG00000028649	Macf1	55050	29963.8	42506.9	-0.877512	0.0902338	-9.72487	2.36218e-22	1.5381e-20	down
ENSMUSG00000037225	Fgf2	557.073	61.8652	309.469	-3.17293	0.326265	-9.72503	2.35832e-22	1.5381e-20	down
ENSMUSG00000027646	Src	1006.05	177.088	591.57	-2.51541	0.262834	-9.57037	1.06526e-21	6.69289e-20	down
ENSMUSG00000015202	Cnksr3	1251.72	511.866	881.794	-1.28982	0.134876	-9.56299	1.14399e-21	7.15619e-20	down
ENSMUSG00000025348	Itga7	910.357	323.148	616.752	-1.49345	0.156629	-9.53494	1.49968e-21	9.22015e-20	down
ENSMUSG00000107476	Zfp862-ps	1765.35	741.474	1253.41	-1.25176	0.131418	-9.52502	1.65012e-21	1.01017e-19	down
ENSMUSG00000095041	NA	8439.07	4361.48	6400.27	-0.952277	0.100363	-9.48833	2.34774e-21	1.42506e-19	down
ENSMUSG00000033209	Ttc28	3835.14	1507.09	2671.12	-1.34727	0.143466	-9.39091	5.94821e-21	3.46374e-19	down
ENSMUSG00000033629	Hacd3	4251.86	2238.17	3245.02	-0.92574	0.0995056	-9.3034	1.3603e-20	7.76344e-19	down
ENSMUSG00000001741	Il16	10763.9	6004.08	8384	-0.842258	0.0911321	-9.24216	2.4156e-20	1.36773e-18	down
ENSMUSG00000028047	Thbs3	445.324	60.9218	253.123	-2.85947	0.309436	-9.24091	2.44404e-20	1.37297e-18	down
ENSMUSG00000062906	Hdac10	1741.5	832.485	1286.99	-1.06511	0.115348	-9.23389	2.60986e-20	1.4604e-18	down
ENSMUSG00000018474	Chd3	44992.6	24125.3	34559	-0.899135	0.0974131	-9.23013	2.70314e-20	1.50671e-18	down
ENSMUSG00000038893	Fam117a	3040.9	1319.61	2180.25	-1.20499	0.130716	-9.2184	3.01563e-20	1.67438e-18	down
ENSMUSG00000054850	Smim10l2a	478.419	48.9335	263.676	-3.28751	0.35874	-9.16404	4.99887e-20	2.71246e-18	down
ENSMUSG00000022475	Hdac7	18743	8169.14	13456.1	-1.19812	0.130852	-9.15629	5.37129e-20	2.90354e-18	down
ENSMUSG00000040746	Rnf167	5134.17	2738.99	3936.58	-0.906428	0.0995419	-9.106	8.54783e-20	4.6033e-18	down
ENSMUSG00000025223	Ldb1	20309.2	10969.6	15639.4	-0.888642	0.0977661	-9.08947	9.95237e-20	5.33961e-18	down
ENSMUSG00000039942	Ptger4	5544.81	2769.32	4157.07	-1.00154	0.112015	-8.94111	3.85273e-19	2.01424e-17	down
ENSMUSG00000034858	Fam214a	2428.27	1203.79	1816.03	-1.01229	0.113474	-8.92087	4.62619e-19	2.40109e-17	down
ENSMUSG00000107705	NA	2502.96	1104.21	1803.58	-1.18039	0.132684	-8.89625	5.77659e-19	2.9766e-17	down
ENSMUSG00000027130	Slc12a6	9576.6	5341.68	7459.14	-0.842132	0.0949945	-8.86506	7.64598e-19	3.92576e-17	down
ENSMUSG00000045411	2410002F23Rik	6028.11	3032.49	4530.3	-0.991295	0.112012	-8.84987	8.76235e-19	4.48288e-17	down
ENSMUSG00000041354	Rgl2	7005.95	3388.96	5197.45	-1.04798	0.119873	-8.74236	2.28282e-18	1.14742e-16	down
ENSMUSG00000029149	Krtcap3	815.292	280.938	548.115	-1.53647	0.175957	-8.73205	2.50096e-18	1.2483e-16	down
ENSMUSG00000025997	Ikzf2	24632	11955.8	18293.9	-1.04278	0.119518	-8.72492	2.66372e-18	1.32492e-16	down
ENSMUSG00000007207	Stx1a	1381.4	574.427	977.916	-1.26572	0.145164	-8.71925	2.80052e-18	1.38336e-16	down
ENSMUSG00000075033	Nxpe3	3795.8	2025.01	2910.4	-0.906336	0.104139	-8.70311	3.229e-18	1.58409e-16	down
ENSMUSG00000057346	Apol9a	636.296	23.6334	329.965	-4.88758	0.562618	-8.68721	3.71446e-18	1.81603e-16	down
ENSMUSG00000063765	Chadl	179.569	3.63122	91.6002	-5.51695	0.638652	-8.63843	5.69931e-18	2.76754e-16	down
ENSMUSG00000011158	Brf1	5280.48	3031.21	4155.85	-0.800907	0.0927332	-8.63668	5.78695e-18	2.80061e-16	down
ENSMUSG00000020491	2810021J22Rik	1018.03	345.942	681.987	-1.5575	0.180646	-8.62183	6.58904e-18	3.15679e-16	down
ENSMUSG00000025357	Dgka	41530.3	26320.7	33925.5	-0.657981	0.0763728	-8.61538	6.97075e-18	3.30649e-16	down
ENSMUSG00000076617	Ighm	18446.6	6548.85	12497.7	-1.49405	0.174112	-8.58097	9.40799e-18	4.40423e-16	down
ENSMUSG00000022969	Il10rb	2252.3	1218.74	1735.52	-0.886349	0.103914	-8.52967	1.46765e-17	6.69556e-16	down
ENSMUSG00000031402	Mpp1	2554.15	1000.38	1777.27	-1.35192	0.159048	-8.50008	1.89459e-17	8.61585e-16	down
ENSMUSG00000074994	Qser1	1027.57	422.082	724.827	-1.28294	0.151822	-8.45031	2.90525e-17	1.30463e-15	down
ENSMUSG00000029406	Pitpnm2	12837.2	5693.45	9265.33	-1.17313	0.139727	-8.39584	4.62558e-17	2.04511e-15	down
ENSMUSG00000017493	Igfbp4	8186.83	4147.23	6167.03	-0.981154	0.116871	-8.39521	4.65048e-17	2.04979e-15	down
ENSMUSG00000079110	Capn3	2216.48	513.292	1364.89	-2.11071	0.251662	-8.38708	4.98363e-17	2.18989e-15	down
ENSMUSG00000027333	Smox	1345.31	422.335	883.823	-1.67071	0.199503	-8.37434	5.55339e-17	2.41068e-15	down
ENSMUSG00000032020	Ubash3b	5525.84	1988.84	3757.34	-1.47425	0.176461	-8.35451	6.57027e-17	2.81794e-15	down
ENSMUSG00000038855	Itpkb	13189.3	7761.99	10475.6	-0.764869	0.091592	-8.35082	6.77907e-17	2.89881e-15	down
ENSMUSG00000063849	Ppcdc	3550.75	1583.19	2566.97	-1.16618	0.140162	-8.32021	8.78062e-17	3.73242e-15	down
ENSMUSG00000024299	Adamts10	8227.33	4731.04	6479.19	-0.798329	0.0963627	-8.28462	1.18483e-16	4.97732e-15	down
ENSMUSG00000055692	Tmem191c	1102.96	341.431	722.193	-1.69523	0.20492	-8.27267	1.30992e-16	5.48674e-15	down
ENSMUSG00000028093	Acp6	1312.29	474.284	893.288	-1.46815	0.177949	-8.2504	1.57869e-16	6.57403e-15	down
ENSMUSG00000015377	Dennd6b	2123.92	993.11	1558.52	-1.09672	0.132977	-8.2474	1.61876e-16	6.72138e-15	down
ENSMUSG00000059430	Actg2	1107.36	123.198	615.277	-3.17051	0.385517	-8.22403	1.96771e-16	8.12319e-15	down
ENSMUSG00000023393	Slc17a9	3317.03	892.038	2104.53	-1.8946	0.2304	-8.2231	1.98311e-16	8.16323e-15	down
ENSMUSG00000034168	Irf2bpl	4478.28	1922.36	3200.32	-1.22002	0.1489	-8.19357	2.5358e-16	1.02905e-14	down
ENSMUSG00000058756	Thra	638.055	176.66	407.357	-1.85268	0.226294	-8.18704	2.67727e-16	1.08339e-14	down
ENSMUSG00000104213	Ighd	440.999	123.417	282.208	-1.83793	0.225352	-8.15583	3.46791e-16	1.38765e-14	down
ENSMUSG00000073422	H2-Ke6	2262.96	992.096	1627.53	-1.19058	0.146181	-8.14453	3.80765e-16	1.51935e-14	down
ENSMUSG00000052142	Rasal3	22519.6	13679.7	18099.7	-0.719181	0.088532	-8.12341	4.53275e-16	1.80366e-14	down
ENSMUSG00000029714	Gigyf1	8053.3	4665.22	6359.26	-0.787739	0.0970739	-8.11483	4.86454e-16	1.92482e-14	down
ENSMUSG00000041849	Card6	3602.89	1889.77	2746.33	-0.931122	0.114759	-8.11373	4.90877e-16	1.93182e-14	down
ENSMUSG00000037907	Ankrd13b	1987.61	826.423	1407.02	-1.26636	0.15651	-8.09122	5.90718e-16	2.31837e-14	down
ENSMUSG00000040710	St8sia4	3958.46	1709.28	2833.87	-1.21143	0.149734	-8.09056	5.93931e-16	2.32461e-14	down
ENSMUSG00000022657	Cd96	5074.5	2766.92	3920.71	-0.875003	0.108243	-8.0837	6.28318e-16	2.4525e-14	down
ENSMUSG00000094626	Tmem121b	344.006	37.7184	190.862	-3.18923	0.398674	-7.9996	1.24826e-15	4.76835e-14	down
ENSMUSG00000027239	Mdk	660.93	209.389	435.159	-1.65971	0.208247	-7.9699	1.588e-15	6.01802e-14	down
ENSMUSG00000019699	Akt3	1742.05	838.56	1290.3	-1.0551	0.132999	-7.93318	2.13602e-15	7.96837e-14	down
ENSMUSG00000008999	Bmp7	549.34	137.627	343.484	-1.99736	0.252372	-7.91437	2.485e-15	9.19834e-14	down
ENSMUSG00000036826	Igflr1	1062.92	445.874	754.396	-1.25288	0.158386	-7.91031	2.56739e-15	9.47882e-14	down
ENSMUSG00000027660	Skil	8310.19	4777.31	6543.75	-0.798644	0.101092	-7.90016	2.78543e-15	1.02574e-13	down
ENSMUSG00000030337	E130112N10Rik	4216.14	1505.99	2861.06	-1.48526	0.188216	-7.89125	2.99179e-15	1.09891e-13	down
ENSMUSG00000009995	Taz	2103.56	1072.15	1587.86	-0.972312	0.123526	-7.87131	3.50958e-15	1.28252e-13	down
ENSMUSG00000000538	Tom1l2	2546.03	1199.79	1872.91	-1.08572	0.138609	-7.83296	4.76502e-15	1.70332e-13	down
ENSMUSG00000023008	Fmnl3	4896.91	2229	3562.96	-1.13571	0.145451	-7.80818	5.80207e-15	2.05222e-13	down
ENSMUSG00000057706	Mex3b	1129.11	463.485	796.299	-1.28436	0.164691	-7.79863	6.25853e-15	2.20821e-13	down
ENSMUSG00000051339	2900026A02Rik	1700.9	551.476	1126.19	-1.62493	0.209302	-7.76358	8.25645e-15	2.86377e-13	down
ENSMUSG00000047898	Ccr4	3138.32	1117.04	2127.68	-1.49029	0.19213	-7.7567	8.71698e-15	3.00893e-13	down
ENSMUSG00000056737	Capg	11568.4	7229.24	9398.82	-0.678341	0.0874928	-7.75311	8.967e-15	3.08039e-13	down
ENSMUSG00000003847	Nfat5	8339.02	4471.4	6405.21	-0.899309	0.116003	-7.75249	9.01059e-15	3.08796e-13	down
ENSMUSG00000027510	Rbm38	11431.9	6216.27	8824.1	-0.87898	0.113491	-7.74494	9.56263e-15	3.26154e-13	down
ENSMUSG00000054871	Tmem158	527.201	129.323	328.262	-2.02598	0.261631	-7.74363	9.66204e-15	3.28762e-13	down
ENSMUSG00000027589	Pcmtd2	2732.02	1491.38	2111.7	-0.87335	0.112933	-7.73332	1.04776e-14	3.51501e-13	down
ENSMUSG00000039263	Npepl1	5151.93	2701.14	3926.53	-0.931508	0.120571	-7.72578	1.11173e-14	3.695e-13	down
ENSMUSG00000055862	Izumo4	1756.32	680.911	1218.62	-1.36771	0.177271	-7.71533	1.20668e-14	3.98287e-13	down
ENSMUSG00000037280	Galnt6	11056.1	6537.08	8796.57	-0.758162	0.0983639	-7.70773	1.28079e-14	4.21778e-13	down
ENSMUSG00000038065	Mturn	1202.81	498.29	850.551	-1.27123	0.165515	1899-12-22 07:40:04	1.58464e-14	5.17084e-13	down
ENSMUSG00000059824	Dbp	1506.46	441.129	973.797	-1.77276	0.230967	-7.67537	1.64947e-14	5.37016e-13	down
ENSMUSG00000071064	Zfp827	1986.32	761.755	1374.04	-1.38293	0.180465	-7.66319	1.8137e-14	5.8781e-13	down
ENSMUSG00000022359	Wdyhv1	1289.03	622.699	955.864	-1.04892	0.136915	-7.66113	1.84311e-14	5.95994e-13	down
ENSMUSG00000086564	Cd101	1808.82	548.525	1178.67	-1.72171	0.224985	-7.65255	1.97039e-14	6.35716e-13	down
ENSMUSG00000039987	Phtf2	2384.02	1161.48	1772.75	-1.03841	0.135799	-7.64665	2.06278e-14	6.6254e-13	down
ENSMUSG00000033083	Tbc1d4	10887.4	3517.89	7202.65	-1.62987	0.213204	-7.64465	2.09515e-14	6.69933e-13	down
ENSMUSG00000039304	Tnfsf10	3571.15	2148.46	2859.8	-0.733037	0.0959679	-7.63836	2.20007e-14	7.00354e-13	down
ENSMUSG00000061411	Nol4l	972.307	346.526	659.416	-1.4886	0.194917	-7.6371	2.22168e-14	7.05668e-13	down
ENSMUSG00000056498	Tmem154	4317.79	2192.38	3255.09	-0.977994	0.128356	-7.6194	2.54861e-14	8.07718e-13	down
ENSMUSG00000027953	Slc50a1	2764.8	1544.91	2154.85	-0.839419	0.110468	-7.59877	2.98957e-14	9.28972e-13	down
ENSMUSG00000024793	Tnfrsf25	6489.47	3719.3	5104.39	-0.803017	0.105682	-7.59845	2.99693e-14	9.29244e-13	down
ENSMUSG00000019189	Rnf145	7081.33	4072.49	5576.91	-0.798059	0.105327	-7.57699	3.53666e-14	1.09187e-12	down
ENSMUSG00000038861	Pi4kb	2417.14	1268.14	1842.64	-0.931154	0.123091	-7.56476	3.8859e-14	1.19454e-12	down
ENSMUSG00000029455	Aldh2	1211.95	574.088	893.02	-1.07749	0.142652	-7.55329	4.24414e-14	1.29632e-12	down
ENSMUSG00000039981	Zc3h12d	4901.55	2878.28	3889.91	-0.768087	0.101786	-7.54611	4.48452e-14	1.36682e-12	down
ENSMUSG00000056069	Otulinl	4991.02	2681.23	3836.13	-0.89622	0.118864	-7.53988	4.70403e-14	1.43069e-12	down
ENSMUSG00000030134	Rasgef1a	344.703	93.6186	219.161	-1.88123	0.249674	-7.53476	4.89239e-14	1.48168e-12	down
ENSMUSG00000045071	E130308A19Rik	815.526	344.339	579.932	-1.24523	0.16561	-7.51905	5.51749e-14	1.65976e-12	down
ENSMUSG00000029449	Rhof	5489.15	2953.56	4221.35	-0.894385	0.11897	-7.51776	5.57209e-14	1.66988e-12	down
ENSMUSG00000027219	Slc28a2	5698.13	2166.86	3932.49	-1.39512	0.185709	-7.51241	5.80506e-14	1.73607e-12	down
ENSMUSG00000022263	Trio	2001.82	729.075	1365.45	-1.458	0.194827	-7.48358	7.23261e-14	2.14507e-12	down
ENSMUSG00000110195	Pde2a	1476.15	202.36	839.257	-2.86902	0.383567	-7.47985	7.44065e-14	2.20222e-12	down
ENSMUSG00000002763	Pex6	1949.54	1086.92	1518.23	-0.842742	0.112886	-7.46545	8.30165e-14	2.44694e-12	down
ENSMUSG00000032549	Rab6b	1649.6	578.733	1114.17	-1.51088	0.203324	-7.43088	1.07881e-13	3.1668e-12	down
ENSMUSG00000037706	Cd81	3042.63	1617.92	2330.27	-0.911009	0.122741	-7.42219	1.15201e-13	3.36102e-12	down
ENSMUSG00000008496	Pou2f2	7451.01	3693.48	5572.24	-1.0124	0.136452	-7.41946	1.17603e-13	3.41716e-12	down
ENSMUSG00000001751	Naglu	1088.18	455.361	771.769	-1.25716	0.169858	-7.40125	1.34911e-13	3.89637e-12	down
ENSMUSG00000040940	Arhgef1	92810.3	50634.7	71722.5	-0.87416	0.1186	-7.37066	1.69783e-13	4.86596e-12	down
ENSMUSG00000031530	Dusp4	7641.89	4802.69	6222.29	-0.670157	0.0909447	-7.36884	1.7212e-13	4.92139e-12	down
ENSMUSG00000042349	Ikbke	19071.5	10960.9	15016.2	-0.799076	0.108552	-7.36123	1.82229e-13	5.20005e-12	down
ENSMUSG00000015476	Prrt1	293.714	75.7274	184.721	-1.95985	0.266816	-7.34534	2.05238e-13	5.845e-12	down
ENSMUSG00000109378	NA	3012.35	1114.39	2063.37	-1.43473	0.195399	-7.34258	2.09509e-13	5.9548e-12	down
ENSMUSG00000025212	Sfxn3	3391.21	1581.57	2486.39	-1.10053	0.150038	-7.33502	2.21685e-13	6.28838e-12	down
ENSMUSG00000018001	Cyth3	3887.01	1632.81	2759.91	-1.25108	0.170641	-7.33166	2.27312e-13	6.42257e-12	down
ENSMUSG00000037509	Arhgef4	1173.7	573.222	873.463	-1.03409	0.141084	-7.32956	2.30908e-13	6.51134e-12	down
ENSMUSG00000044167	Foxo1	11144.6	6955.31	9049.93	-0.680148	0.0928981	-7.32144	2.45319e-13	6.87709e-12	down
ENSMUSG00000021375	Kif13a	1265.8	409.983	837.891	-1.62573	0.222302	-7.31318	2.6089e-13	7.29932e-12	down
ENSMUSG00000024064	Galnt14	249.512	30.8319	140.172	-3.01812	0.41311	-7.30585	2.75529e-13	7.67889e-12	down
ENSMUSG00000045826	Ptprcap	12337.7	7896.72	10117.2	-0.643733	0.0884951	-7.27423	3.48402e-13	9.6163e-12	down
ENSMUSG00000022550	Adck5	1828.43	873.036	1350.73	-1.06647	0.146672	-7.27111	3.56548e-13	9.8222e-12	down
ENSMUSG00000010142	Tnfrsf13b	2546.43	1400.75	1973.59	-0.86202	0.11918	-7.23294	4.72638e-13	1.2766e-11	down
ENSMUSG00000021678	F2rl1	1329.29	454.717	892.006	-1.54723	0.21398	-7.2307	4.80497e-13	1.29382e-11	down
ENSMUSG00000024098	Twsg1	4920.09	2371.88	3645.99	-1.05257	0.145692	-7.22458	5.02646e-13	1.35092e-11	down
ENSMUSG00000041025	Iffo2	1524.58	801.349	1162.97	-0.927763	0.128906	-7.1972	6.14626e-13	1.63047e-11	down
ENSMUSG00000034255	Arhgap27	6878.84	4270.24	5574.54	-0.687846	0.0958316	-7.17766	7.09163e-13	1.86742e-11	down
ENSMUSG00000000782	Tcf7	18582.9	11674	15128.5	-0.670687	0.0934754	-7.17501	7.23028e-13	1.90044e-11	down
ENSMUSG00000032652	Crebl2	1075.45	504.127	789.786	-1.09242	0.152589	-7.15922	8.11355e-13	2.11706e-11	down
ENSMUSG00000050106	Tmc8	6101.9	3541.6	4821.75	-0.785031	0.10979	-7.15028	8.6602e-13	2.24741e-11	down
ENSMUSG00000051586	Mical3	3431.97	1795.24	2613.61	-0.934687	0.130742	-7.1491	8.73502e-13	2.25865e-11	down
ENSMUSG00000025572	Tmc6	10406.5	5050.39	7728.43	-1.043	0.14597	-7.14532	8.97833e-13	2.31321e-11	down
ENSMUSG00000021262	Evl	12933.1	8372.38	10652.7	-0.627378	0.0880955	-7.12156	1.06709e-12	2.71616e-11	down
ENSMUSG00000055322	Tns1	2492.97	1102.24	1797.61	-1.17661	0.165941	-7.09054	1.33594e-12	3.346e-11	down
ENSMUSG00000029036	Atad3a	2680.56	1568.14	2124.35	-0.773733	0.109145	-7.08904	1.35046e-12	3.37615e-11	down
ENSMUSG00000041975	Mettl8	883.341	421.283	652.312	-1.06774	0.150762	-7.08231	1.41771e-12	3.53811e-11	down
ENSMUSG00000004187	Kifc2	1100.09	390.068	745.077	-1.49613	0.211513	-7.07348	1.511e-12	3.76436e-11	down
ENSMUSG00000025402	Nab2	3299.76	1978.34	2639.05	-0.738388	0.104469	-7.06801	1.57177e-12	3.89543e-11	down
ENSMUSG00000064065	Ipcef1	10065.6	5567.64	7816.63	-0.854212	0.121457	-7.03306	2.02048e-12	4.95606e-11	down
ENSMUSG00000025145	Lrrc45	2068.54	1189.91	1629.23	-0.798028	0.113481	-7.03224	2.03238e-12	4.97674e-11	down
ENSMUSG00000040093	Bmf	365.279	72.4301	218.855	-2.35296	0.33506	-7.02251	2.17918e-12	5.30896e-11	down
ENSMUSG00000020599	Rgs9	1235.58	217.042	726.309	-2.50926	0.359093	-6.98776	2.79301e-12	6.75842e-11	down
ENSMUSG00000021238	Aldh6a1	673.93	260.84	467.385	-1.36819	0.196388	-6.96676	3.24312e-12	7.79492e-11	down
ENSMUSG00000019302	Atp6v0a1	1114.27	417.338	765.802	-1.4173	0.203806	-6.95414	3.54711e-12	8.48286e-11	down
ENSMUSG00000024948	Map4k2	29817	19334.3	24575.6	-0.625005	0.0899255	-6.95025	3.64631e-12	8.70557e-11	down
ENSMUSG00000066357	Wdr6	4312.38	2453.68	3383.03	-0.813579	0.117263	-6.93806	3.97516e-12	9.44348e-11	down
ENSMUSG00000026721	Rabgap1l	9704.61	6250	7977.31	-0.634692	0.0918946	-6.90674	4.95921e-12	1.1646e-10	down
ENSMUSG00000023991	Foxp4	6672.71	3939.92	5306.31	-0.760089	0.110286	-6.89196	5.50296e-12	1.28388e-10	down
ENSMUSG00000062526	Mppe1	3094.92	1880.38	2487.65	-0.719211	0.104409	-6.88837	5.64348e-12	1.30814e-10	down
ENSMUSG00000006154	Eps8l1	1371.38	291.775	831.579	-2.23241	0.325967	-6.84857	7.45922e-12	1.72067e-10	down
ENSMUSG00000004933	Matk	2036.91	586.78	1311.84	-1.79521	0.262238	-6.84572	7.60938e-12	1.74686e-10	down
ENSMUSG00000005533	Igf1r	3774.75	1550.6	2662.68	-1.2838	0.18753	-6.84582	7.60414e-12	1.74686e-10	down
ENSMUSG00000036281	Snapc4	2836.4	1737.26	2286.83	-0.707569	0.103482	-6.8376	8.05302e-12	1.84575e-10	down
ENSMUSG00000002578	Ikzf4	8369.36	3672.14	6020.75	-1.18845	0.174174	-6.82336	8.89325e-12	2.02537e-10	down
ENSMUSG00000041921	Metap1d	1270.19	599.434	934.812	-1.08341	0.158872	-6.81941	9.14174e-12	2.07866e-10	down
ENSMUSG00000000489	Pdgfb	211.041	30.5153	120.778	-2.83557	0.416821	-6.80284	1.02573e-11	2.3176e-10	down
ENSMUSG00000024193	Phf1	4683.5	2647.2	3665.35	-0.823128	0.12113	-6.79542	1.08e-11	2.43638e-10	down
ENSMUSG00000001436	Slc19a1	1536.04	855.35	1195.7	-0.84426	0.12437	-6.78829	1.13469e-11	2.55573e-10	down
ENSMUSG00000017466	Timp2	2881.86	1269.52	2075.69	-1.18231	0.174554	-6.77332	1.25863e-11	2.83044e-10	down
ENSMUSG00000018861	Fdxr	1819.67	898.043	1358.86	-1.01909	0.150596	-6.76704	1.31445e-11	2.94672e-10	down
ENSMUSG00000044562	Rasip1	362.008	114.136	238.072	-1.6664	0.24636	-6.76408	1.3416e-11	2.9982e-10	down
ENSMUSG00000039759	Thap3	1739.24	901.437	1320.34	-0.947924	0.140178	-6.7623	1.35817e-11	3.0258e-10	down
ENSMUSG00000022297	Fzd6	359.678	105.842	232.76	-1.76721	0.261795	-6.75037	1.47473e-11	3.2702e-10	down
ENSMUSG00000030659	Nucb2	514.935	169.632	342.284	-1.60288	0.237698	-6.74335	1.54777e-11	3.42686e-10	down
ENSMUSG00000089774	Slc5a3	995.235	427.501	711.368	-1.21921	0.181651	-6.71181	1.92221e-11	4.19752e-10	down
ENSMUSG00000030553	Pgpep1l	429.644	124.345	276.994	-1.78746	0.26691	-6.69686	2.12939e-11	4.61474e-10	down
ENSMUSG00000038797	Zscan2	681.019	291.158	486.089	-1.2258	0.183444	-6.68217	2.35423e-11	5.07145e-10	down
ENSMUSG00000073436	Eme2	1674.53	978.837	1326.68	-0.774802	0.115951	-6.68217	2.35428e-11	5.07145e-10	down
ENSMUSG00000034171	Faah	7825.91	5017.25	6421.58	-0.641446	0.0962982	-6.66104	2.71897e-11	5.78741e-10	down
ENSMUSG00000031398	Plxna3	1094.03	325.989	710.007	-1.75182	0.263414	-6.65043	2.92235e-11	6.19271e-10	down
ENSMUSG00000035284	Vps13c	4966.53	2640.78	3803.66	-0.911197	0.137159	-6.64338	3.06573e-11	6.47737e-10	down
ENSMUSG00000040532	Abhd11	1350.62	772.613	1061.62	-0.805983	0.121453	-6.63616	3.21954e-11	6.79233e-10	down
ENSMUSG00000024975	Pdcd4	12824.5	7603	10213.7	-0.754271	0.113755	-6.63068	3.34139e-11	7.02869e-10	down
ENSMUSG00000075704	Txnrd2	702.776	238.203	470.49	-1.56461	0.235959	-6.63085	3.33757e-11	7.02869e-10	down
ENSMUSG00000064043	Trerf1	2764.65	1580.77	2172.71	-0.806711	0.121724	-6.62738	3.41698e-11	7.15617e-10	down
ENSMUSG00000062866	Phactr2	2249.21	833.602	1541.41	-1.43219	0.216125	-6.62669	3.43286e-11	7.17894e-10	down
ENSMUSG00000018451	6330403K07Rik	380.244	54.1622	217.203	-2.80964	0.424589	-6.61732	3.65772e-11	7.62422e-10	down
ENSMUSG00000021611	Tert	653.179	152.608	402.894	-2.11578	0.319741	-6.61716	3.66175e-11	7.62422e-10	down
ENSMUSG00000022610	Mapk12	292.236	51.2491	171.742	-2.51637	0.380945	-6.6056	3.95919e-11	8.19588e-10	down
ENSMUSG00000063488	Zkscan7	692.242	321.327	506.785	-1.10761	0.167737	-6.60322	4.02316e-11	8.31628e-10	down
ENSMUSG00000037318	Traf3ip3	13153.3	7548.52	10350.9	-0.801235	0.121386	-6.60074	4.09119e-11	8.44471e-10	down
ENSMUSG00000002985	Apoe	728.209	297.454	512.831	-1.2915	0.195813	-6.59559	4.23568e-11	8.71784e-10	down
ENSMUSG00000014164	Klhl3	1025.06	536.295	780.678	-0.934416	0.14176	-6.59155	4.35268e-11	8.94579e-10	down
ENSMUSG00000020042	Btbd11	660.373	253.572	456.973	-1.38031	0.209582	-6.586	4.51823e-11	9.23304e-10	down
ENSMUSG00000037966	Ninj1	621.592	255.78	438.686	-1.28039	0.194786	-6.57332	4.92064e-11	9.9419e-10	down
ENSMUSG00000035697	Arhgap45	67490	43911.1	55700.5	-0.6201	0.0946178	-6.55374	5.61155e-11	1.12901e-09	down
ENSMUSG00000031428	Zcchc18	716.142	270.697	493.42	-1.4042	0.214502	-6.54631	5.89764e-11	1.1849e-09	down
ENSMUSG00000062115	Rai1	6143.85	3949.04	5046.45	-0.637629	0.097429	-6.54455	5.96756e-11	1.19727e-09	down
ENSMUSG00000024854	Pold4	1489.54	886.234	1187.88	-0.748898	0.114448	-6.54354	6.00784e-11	1.20367e-09	down
ENSMUSG00000022358	Fbxo32	1304.95	606.969	955.958	-1.10412	0.168797	-6.5411	6.10687e-11	1.2218e-09	down
ENSMUSG00000007613	Tgfbr1	7650.61	4169.02	5909.81	-0.875788	0.134214	-6.52531	6.78629e-11	1.34832e-09	down
ENSMUSG00000060600	Eno3	2431.4	926.717	1679.06	-1.39161	0.213362	-6.5223	6.92362e-11	1.3737e-09	down
ENSMUSG00000024851	Pitpnm1	16909.5	10714.3	13811.9	-0.658286	0.100963	-6.52007	7.0274e-11	1.39236e-09	down
ENSMUSG00000035967	Ints6l	3764.34	1996.96	2880.65	-0.91547	0.140564	-6.51284	7.37408e-11	1.45702e-09	down
ENSMUSG00000020131	Pcsk4	553.861	228.338	391.099	-1.27874	0.196544	-6.5061	7.71261e-11	1.51762e-09	down
ENSMUSG00000022558	Mroh1	2987.68	1471.76	2229.72	-1.02144	0.157049	-6.50395	7.82391e-11	1.53741e-09	down
ENSMUSG00000029470	P2rx4	914.595	349.066	631.83	-1.38899	0.213767	-6.49771	8.15532e-11	1.59815e-09	down
ENSMUSG00000037211	Spry1	2027.17	711.261	1369.22	-1.51115	0.232614	-6.49637	8.22788e-11	1.61017e-09	down
ENSMUSG00000031239	Itm2a	3673.03	2301.4	2987.21	-0.674316	0.103853	-6.493	8.41442e-11	1.64219e-09	down
ENSMUSG00000041096	Tspyl2	1836.77	956.558	1396.66	-0.940225	0.144878	-6.48976	8.59739e-11	1.67561e-09	down
ENSMUSG00000024136	Dnase1l2	291.169	99.136	195.152	-1.55359	0.239666	-6.48229	9.0343e-11	1.75124e-09	down
ENSMUSG00000002346	Slc25a42	693.182	212.23	452.706	-1.70886	0.263792	-6.47805	9.29177e-11	1.79628e-09	down
ENSMUSG00000033697	Arhgap39	1541.62	524.559	1033.09	-1.55892	0.240985	-6.46894	9.86927e-11	1.90023e-09	down
ENSMUSG00000025437	Usp33	3150.1	2025.44	2587.77	-0.637501	0.0986092	-6.46493	1.01349e-10	1.94614e-09	down
ENSMUSG00000040247	Tbc1d10c	15395.7	9933.89	12664.8	-0.632127	0.097906	-6.45647	1.07172e-10	2.05521e-09	down
ENSMUSG00000036304	Zdhhc23	1238.31	459.632	848.972	-1.42958	0.221497	-6.4542	1.08795e-10	2.08354e-09	down
ENSMUSG00000049086	Bmyc	1350.97	558.738	954.854	-1.27366	0.198001	-6.43258	1.25452e-10	2.38659e-09	down
ENSMUSG00000085028	Slc2a4rg-ps	2463.34	1227.44	1845.39	-1.00497	0.15647	-6.42276	1.33829e-10	2.53585e-09	down
ENSMUSG00000020692	Nle1	1736.91	1021.99	1379.45	-0.764972	0.11915	-6.42025	1.36048e-10	2.57449e-09	down
ENSMUSG00000044456	Rin3	5679.62	3642.95	4661.28	-0.640574	0.0998404	-6.41598	1.3992e-10	2.64427e-09	down
ENSMUSG00000022843	Clcn2	496.401	198.485	347.443	-1.32175	0.206086	-6.41356	1.42156e-10	2.68298e-09	down
ENSMUSG00000016933	Plcg1	17882.7	11622.2	14752.4	-0.621678	0.0971858	-6.3968	1.58669e-10	2.98677e-09	down
ENSMUSG00000041775	Mapk1ip1	1045.75	531.977	788.863	-0.975516	0.152555	-6.39452	1.61056e-10	3.02575e-09	down
ENSMUSG00000040363	Bcor	7151.29	4260.7	5705.99	-0.747327	0.117031	-6.38571	1.70607e-10	3.17808e-09	down
ENSMUSG00000039521	Foxp3	27698.2	17767	22732.6	-0.640674	0.100588	-6.36932	1.89869e-10	3.50951e-09	down
ENSMUSG00000022661	Cd200	2683.67	1075.85	1879.76	-1.31869	0.20731	-6.36096	2.00493e-10	3.67654e-09	down
ENSMUSG00000037759	Ptger2	1378.25	410.146	894.198	-1.74848	0.274884	-6.3608	2.00702e-10	3.67654e-09	down
ENSMUSG00000039976	Tbc1d16	972.35	315.213	643.782	-1.62469	0.25564	-6.35537	2.07922e-10	3.80394e-09	down
ENSMUSG00000033781	Asb13	1593.07	835.104	1214.09	-0.932112	0.146933	-6.3438	2.24162e-10	4.09583e-09	down
ENSMUSG00000022708	Zbtb20	1566.65	627.678	1097.16	-1.32033	0.208334	-6.33759	2.33385e-10	4.24808e-09	down
ENSMUSG00000039850	Endov	2048.67	1225.94	1637.3	-0.740934	0.117032	-6.33105	2.43501e-10	4.42659e-09	down
ENSMUSG00000018909	Arrb1	4229.39	1837.86	3033.62	-1.20334	0.190202	-6.32662	2.50585e-10	4.54383e-09	down
ENSMUSG00000022010	Tsc22d1	1493.19	698.787	1095.99	-1.09478	0.173193	-6.32114	2.59642e-10	4.68434e-09	down
ENSMUSG00000005774	Rfx5	2430.57	1384.3	1907.44	-0.812345	0.128536	-6.32	2.61566e-10	4.71312e-09	down
ENSMUSG00000034173	Zbed5	219.369	44.2261	131.797	-2.31191	0.365884	-6.3187	2.63779e-10	4.74702e-09	down
ENSMUSG00000030114	Klrg1	1056.27	548.644	802.457	-0.944774	0.14959	-6.31576	2.68844e-10	4.83211e-09	down
ENSMUSG00000070738	Dgkd	11051	6495.15	8773.09	-0.766747	0.121409	-6.31541	2.69443e-10	4.8368e-09	down
ENSMUSG00000091754	Gm3636	977.618	431.68	704.649	-1.17946	0.186903	-6.31055	2.78037e-10	4.98484e-09	down
ENSMUSG00000039686	Zer1	5856.52	3326.69	4591.6	-0.815888	0.129403	-6.30503	2.8813e-10	5.15932e-09	down
ENSMUSG00000020297	Nsg2	11189.8	6374.26	8782.03	-0.81188	0.128859	-6.30054	2.96607e-10	5.29787e-09	down
ENSMUSG00000020604	Arsg	376.272	130.517	253.394	-1.52807	0.243157	-6.28427	3.2939e-10	5.84698e-09	down
ENSMUSG00000074063	Osgin1	502.629	180.048	341.338	-1.48478	0.236377	1899-12-23 17:14:47	3.35555e-10	5.93435e-09	down
ENSMUSG00000002324	Rec8	335.262	76.7242	205.993	-2.13534	0.340001	-6.2804	3.37713e-10	5.96516e-09	down
ENSMUSG00000028420	Tmem38b	561.586	192.807	377.197	-1.5402	0.245323	-6.27825	3.42402e-10	6.03311e-09	down
ENSMUSG00000034902	Pip5k1c	7194.46	4507.94	5851.2	-0.674367	0.107591	-6.26789	3.65965e-10	6.43066e-09	down
ENSMUSG00000029204	Rhoh	6353.66	3454.14	4903.9	-0.879356	0.140466	-6.26028	3.84298e-10	6.7135e-09	down
ENSMUSG00000016495	Plgrkt	3887.26	2572.05	3229.65	-0.595945	0.0952025	-6.25976	3.85563e-10	6.72739e-09	down
ENSMUSG00000035239	Neu3	1343.17	666.888	1005.03	-1.01041	0.161785	-6.24535	4.22849e-10	7.32444e-09	down
ENSMUSG00000025283	Sat1	4305.62	2293.37	3299.49	-0.908636	0.145537	-6.24335	4.28301e-10	7.40991e-09	down
ENSMUSG00000079165	Sap25	1898	991.497	1444.75	-0.936577	0.150602	-6.21888	5.00719e-10	8.62116e-09	down
ENSMUSG00000072653	Zfp783	1157.14	555.103	856.121	-1.0605	0.17064	-6.21481	5.13853e-10	8.8155e-09	down
ENSMUSG00000039958	Etfbkmt	1006	521.37	763.686	-0.9487	0.152673	-6.21392	5.168e-10	8.85546e-09	down
ENSMUSG00000029919	Hpgds	305.697	67.9431	186.82	-2.17666	0.350363	-6.21257	5.21244e-10	8.92094e-09	down
ENSMUSG00000026715	Serpinc1	461.525	74.7875	268.156	-2.63136	0.424413	-6.2	5.64615e-10	9.59724e-09	down
ENSMUSG00000046971	Pla2g4f	2257.62	609.966	1433.79	-1.88786	0.304952	-6.19068	5.99036e-10	1.01432e-08	down
ENSMUSG00000032263	Bckdhb	634.719	254.897	444.808	-1.31632	0.212728	-6.18782	6.10012e-10	1.03169e-08	down
ENSMUSG00000040714	Klc3	1132.74	661.54	897.141	-0.775638	0.125356	-6.18746	6.11414e-10	1.03284e-08	down
ENSMUSG00000028385	Snx30	664.643	206.77	435.707	-1.68231	0.271973	-6.18557	6.1878e-10	1.04283e-08	down
ENSMUSG00000035498	Cdcp1	304.417	45.7141	175.065	-2.74011	0.443654	-6.17622	6.56525e-10	1.10255e-08	down
ENSMUSG00000020902	Ntn1	261.788	61.309	161.549	-2.09386	0.339152	-6.17381	6.6665e-10	1.11693e-08	down
ENSMUSG00000039648	Kyat1	625.199	276.058	450.628	-1.179	0.191246	-6.16481	7.05663e-10	1.17406e-08	down
ENSMUSG00000078552	Dcdc2b	123.281	18.3599	70.8202	-2.78417	0.451614	-6.16495	7.05069e-10	1.17406e-08	down
ENSMUSG00000024006	Stk38	14409.8	8541.17	11475.5	-0.75453	0.122443	-6.1623	7.16944e-10	1.19006e-08	down
ENSMUSG00000042903	Foxo4	1933.64	1061.07	1497.35	-0.865925	0.140534	-6.16169	7.19745e-10	1.19333e-08	down
ENSMUSG00000071203	Naip5	802.323	386.792	594.557	-1.05322	0.170949	-6.161	7.22866e-10	1.19712e-08	down
ENSMUSG00000023805	Synj2	2813.48	1636.93	2225.2	-0.781587	0.127047	-6.15195	7.65371e-10	1.26331e-08	down
ENSMUSG00000021969	Zdhhc20	9081.91	4582.11	6832.01	-0.986883	0.160498	-6.14889	7.80252e-10	1.28325e-08	down
ENSMUSG00000107873	NA	76.3363	3.57178	39.954	-4.38134	0.71266	-6.14788	7.85269e-10	1.29002e-08	down
ENSMUSG00000030590	Fam98c	1293.98	687.443	990.711	-0.912567	0.148674	-6.13806	8.35371e-10	1.3645e-08	down
ENSMUSG00000045095	4930511A08Rik	402.344	143.819	273.081	-1.48609	0.242406	-6.1306	8.75482e-10	1.42677e-08	down
ENSMUSG00000040694	Apobec2	630.76	174.908	402.834	-1.85149	0.302301	-6.12464	9.08863e-10	1.47949e-08	down
ENSMUSG00000037243	Zfp692	1467.28	800.779	1134.03	-0.873138	0.142602	-6.12292	9.18752e-10	1.49219e-08	down
ENSMUSG00000029071	Dvl1	3056.25	1993.6	2524.92	-0.61642	0.100679	-6.12264	9.20379e-10	1.49314e-08	down
ENSMUSG00000028076	Cd1d1	1489.45	800.277	1144.86	-0.895927	0.146437	-6.11818	9.46479e-10	1.53201e-08	down
ENSMUSG00000002365	Snx9	1203.41	626.518	914.966	-0.942023	0.154063	-6.11453	9.68392e-10	1.56219e-08	down
ENSMUSG00000026860	Sh3glb2	4093.52	2262.87	3178.2	-0.855325	0.140032	-6.10807	1.00846e-09	1.61772e-08	down
ENSMUSG00000061130	Ppm1b	6322.26	4137.75	5230.01	-0.611634	0.100254	-6.10086	1.05498e-09	1.68855e-08	down
ENSMUSG00000078485	Klhl17	3827.37	1887.65	2857.51	-1.01976	0.167188	-6.09951	1.06397e-09	1.70104e-08	down
ENSMUSG00000049047	Armcx3	636.605	324.316	480.461	-0.973009	0.159622	-6.09572	1.08947e-09	1.73987e-08	down
ENSMUSG00000037994	Slc9b2	648.062	125.063	386.562	-2.38259	0.391628	-6.0838	1.17367e-09	1.86163e-08	down
ENSMUSG00000059060	Rad51b	364.518	87.3863	225.952	-2.05983	0.338983	-6.07651	1.2283e-09	1.9421e-08	down
ENSMUSG00000062604	Srpk2	3783.65	2408.7	3096.18	-0.651247	0.10718	-6.0762	1.2306e-09	1.94359e-08	down
ENSMUSG00000029084	Cd38	835.571	306.737	571.154	-1.44564	0.238118	-6.07108	1.27051e-09	2.0022e-08	down
ENSMUSG00000108348	Gm42372	1013.4	491.325	752.364	-1.04478	0.172204	-6.06706	1.3027e-09	2.05067e-08	down
ENSMUSG00000068250	Amn1	924.168	467.524	695.846	-0.983068	0.162228	-6.05981	1.36287e-09	2.13834e-08	down
ENSMUSG00000034522	Zfp395	1878.22	918.552	1398.39	-1.03185	0.170354	-6.05708	1.38612e-09	2.17245e-08	down
ENSMUSG00000030123	Plxnd1	3869.95	1368.26	2619.11	-1.50196	0.248518	-6.04364	1.50676e-09	2.35637e-08	down
ENSMUSG00000026223	Itm2c	8163.49	5340.22	6751.85	-0.612262	0.101371	-6.0398	1.5431e-09	2.40793e-08	down
ENSMUSG00000071645	Tut1	1642.86	1006.09	1324.47	-0.707802	0.117195	-6.03953	1.54559e-09	2.40921e-08	down
ENSMUSG00000020918	Kat2a	3634.92	2267.95	2951.43	-0.680612	0.112796	-6.034	1.59946e-09	2.48238e-08	down
ENSMUSG00000071454	Dtnb	2067.16	1122.51	1594.83	-0.881371	0.146405	-6.02009	1.74321e-09	2.6967e-08	down
ENSMUSG00000057147	Dph6	551.792	235.793	393.793	-1.22716	0.204017	-6.01498	1.79911e-09	2.78018e-08	down
ENSMUSG00000034949	Zfr2	329.266	85.6921	207.479	-1.94676	0.323831	-6.01167	1.83627e-09	2.83149e-08	down
ENSMUSG00000001576	Ergic1	4540.93	3010.48	3775.71	-0.592959	0.0986997	1899-12-23 23:48:54	1.88167e-09	2.88906e-08	down
ENSMUSG00000021285	Ppp1r13b	2647.44	1432.62	2040.03	-0.885957	0.147468	-6.0078	1.88056e-09	2.88906e-08	down
ENSMUSG00000052013	Btla	7874.04	4997.77	6435.91	-0.65577	0.109213	-6.00452	1.919e-09	2.94008e-08	down
ENSMUSG00000032422	Snx14	2053.48	1199.05	1626.26	-0.776087	0.129355	-5.99966	1.97733e-09	3.0262e-08	down
ENSMUSG00000025500	Lmntd2	554.701	254.043	404.372	-1.12751	0.187947	-5.99905	1.9848e-09	3.03439e-08	down
ENSMUSG00000051550	Zfp579	1824.81	798.832	1311.82	-1.19205	0.198807	-5.99599	2.02244e-09	3.08693e-08	down
ENSMUSG00000020182	Ddc	323.43	54.4761	188.953	-2.57163	0.429089	-5.99324	2.05703e-09	3.13146e-08	down
ENSMUSG00000031832	Taf1c	1816.4	1102.57	1459.48	-0.720413	0.12038	-5.9845	2.1705e-09	3.29369e-08	down
ENSMUSG00000032842	Abcc10	1323.15	717.702	1020.43	-0.882565	0.147613	-5.97891	2.24638e-09	3.40162e-08	down
ENSMUSG00000019710	Mrpl24	3382.73	2178.04	2780.39	-0.635099	0.106497	-5.96354	2.46829e-09	3.7141e-08	down
ENSMUSG00000040479	Dgkz	28161.6	15741	21951.3	-0.839196	0.140754	-5.96214	2.48949e-09	3.74207e-08	down
ENSMUSG00000025221	Kcnip2	1443.85	353.697	898.774	-2.02983	0.341373	-5.94607	2.74654e-09	4.1069e-08	down
ENSMUSG00000051726	Kcnf1	674.271	77.2833	375.777	-3.12651	0.526213	-5.94152	2.82392e-09	4.21187e-08	down
ENSMUSG00000061825	Ces2c	132.263	26.4733	79.3681	-2.32213	0.391073	-5.93783	2.88823e-09	4.30082e-08	down
ENSMUSG00000101249	NA	23693	14090.4	18891.7	-0.749705	0.126359	-5.93313	2.97213e-09	4.41658e-08	down
ENSMUSG00000022515	Anks3	2068.97	1299.34	1684.15	-0.67131	0.113165	-5.93213	2.99024e-09	4.43887e-08	down
ENSMUSG00000051998	Lax1	5275.56	2864.67	4070.12	-0.881074	0.148555	-5.93096	3.01175e-09	4.46239e-08	down
ENSMUSG00000024910	Ctsw	4942.04	2562.94	3752.49	-0.947396	0.159747	-5.93061	3.01816e-09	4.46644e-08	down
ENSMUSG00000004561	Mettl17	2242.26	1273.33	1757.79	-0.816562	0.137769	-5.92702	3.08473e-09	4.56024e-08	down
ENSMUSG00000036948	Map11	2610.83	1500.75	2055.79	-0.799341	0.134885	-5.92609	3.10237e-09	4.58159e-08	down
ENSMUSG00000040651	Tasor	3688.91	2282.07	2985.49	-0.692741	0.117108	-5.91541	3.31041e-09	4.86376e-08	down
ENSMUSG00000074071	Fam169b	8064.41	5094.6	6579.51	-0.662721	0.11203	-5.91555	3.30765e-09	4.86376e-08	down
ENSMUSG00000051451	Crebzf	2968.98	1812.12	2390.55	-0.712145	0.120409	-5.91437	3.33146e-09	4.88967e-08	down
ENSMUSG00000025086	Trub1	863.919	417.993	640.956	-1.04735	0.177488	-5.90096	3.61401e-09	5.28272e-08	down
ENSMUSG00000024248	Cox7a2l	8581.8	5099.95	6840.88	-0.750811	0.127472	-5.89002	3.86145e-09	5.62719e-08	down
ENSMUSG00000041530	Ago1	5377.83	3471.79	4424.81	-0.631334	0.107236	-5.88736	3.92413e-09	5.71273e-08	down
ENSMUSG00000049804	Armcx4	1576.14	680.66	1128.4	-1.21165	0.205903	-5.88458	3.9906e-09	5.79771e-08	down
ENSMUSG00000036775	Decr2	564.893	223.443	394.168	-1.33481	0.226893	-5.88299	4.0292e-09	5.84785e-08	down
ENSMUSG00000024617	Camk2a	371.91	111.935	241.923	-1.7301	0.294742	-5.86987	4.36139e-09	6.3108e-08	down
ENSMUSG00000067203	H2-K2	1897.88	903.287	1400.58	-1.07116	0.182808	-5.85948	4.64327e-09	6.69837e-08	down
ENSMUSG00000027339	Rassf2	7685.52	4797.09	6241.3	-0.680098	0.116121	-5.8568	4.71876e-09	6.79359e-08	down
ENSMUSG00000033446	Lpar6	942.356	476.107	709.232	-0.985619	0.168493	-5.84962	4.92693e-09	7.07197e-08	down
ENSMUSG00000091811	Inafm1	1070.07	559.748	814.911	-0.935418	0.15994	-5.84854	4.95895e-09	7.11081e-08	down
ENSMUSG00000020253	Ppm1m	2458.68	1488.44	1973.56	-0.72414	0.123957	-5.84185	5.16234e-09	7.37127e-08	down
ENSMUSG00000015966	Il17rb	780.968	253.484	517.226	-1.62655	0.278792	-5.83426	5.40297e-09	7.69359e-08	down
ENSMUSG00000015970	Chdh	743.886	122.847	433.367	-2.66589	0.457165	-5.83134	5.49825e-09	7.81373e-08	down
ENSMUSG00000042015	Wdr41	1403.61	712.275	1057.94	-0.978293	0.167839	-5.82875	5.58442e-09	7.92048e-08	down
ENSMUSG00000023147	Get1	461.091	217.061	339.076	-1.08713	0.187878	-5.78634	7.19352e-09	1.00436e-07	down
ENSMUSG00000074604	Mgst2	1759.44	608.434	1183.93	-1.53243	0.26505	-5.78165	7.39712e-09	1.03078e-07	down
ENSMUSG00000025232	Hexa	1237.23	753.728	995.48	-0.714898	0.123821	-5.77364	7.75763e-09	1.07787e-07	down
ENSMUSG00000043230	Fam124b	491.604	202.213	346.909	-1.28182	0.222127	-5.77067	7.89578e-09	1.096e-07	down
ENSMUSG00000034342	Cbl	17816.6	10924	14370.3	-0.705791	0.122386	-5.76693	8.07281e-09	1.1184e-07	down
ENSMUSG00000022217	Emc9	417.249	160.903	289.076	-1.37395	0.23844	-5.76227	8.29912e-09	1.14865e-07	down
ENSMUSG00000004996	Mri1	1676.98	990.932	1333.96	-0.758845	0.131748	-5.7598	8.42129e-09	1.16254e-07	down
ENSMUSG00000096629	Gm3383	381.905	96.5185	239.212	-1.98556	0.344774	-5.75901	8.46086e-09	1.16652e-07	down
ENSMUSG00000018008	Cyth4	10314.5	6665.91	8490.2	-0.62986	0.109499	-5.7522	8.80888e-09	1.21217e-07	down
ENSMUSG00000015942	Gtf2ird2	800.008	443.39	621.699	-0.851739	0.148111	-5.75068	8.88866e-09	1.22081e-07	down
ENSMUSG00000020886	Dlg4	2895.95	1511.44	2203.69	-0.938249	0.163182	-5.74971	8.93977e-09	1.22665e-07	down
ENSMUSG00000038175	Mylip	1441.26	734.369	1087.81	-0.972612	0.169285	-5.74541	9.16963e-09	1.25458e-07	down
ENSMUSG00000049985	Ankrd55	671.065	334.932	502.998	-1.00151	0.174334	-5.74477	9.20481e-09	1.25819e-07	down
ENSMUSG00000004558	Ndrg2	1017.48	490.826	754.153	-1.05193	0.183407	-5.73551	9.72203e-09	1.3251e-07	down
ENSMUSG00000044345	Marveld1	1194.13	685.581	939.854	-0.800622	0.139663	-5.73252	9.89515e-09	1.34614e-07	down
ENSMUSG00000018750	Zbtb4	3279.02	1770.53	2524.78	-0.889795	0.156194	-5.69674	1.22121e-08	1.64415e-07	down
ENSMUSG00000041570	Camsap2	1652.88	858.348	1255.61	-0.945086	0.165935	-5.6955	1.23007e-08	1.65143e-07	down
ENSMUSG00000000901	Mmp11	377.347	91.5515	234.449	-2.05474	0.361562	-5.68296	1.32385e-08	1.77401e-07	down
ENSMUSG00000021549	Rasa1	6792.64	4276.17	5534.4	-0.667645	0.117589	-5.67777	1.36465e-08	1.82698e-07	down
ENSMUSG00000062729	Ppox	2688.29	1721.4	2204.85	-0.643332	0.113358	-5.67523	1.38499e-08	1.85075e-07	down
ENSMUSG00000041375	Ccdc9	5555.14	3254.55	4404.84	-0.771657	0.13603	-5.67271	1.4056e-08	1.87653e-07	down
ENSMUSG00000033068	Entpd6	1520.13	886.134	1203.13	-0.779585	0.137512	-5.6692	1.43466e-08	1.90999e-07	down
ENSMUSG00000094840	Muc3a	127.597	26.7412	77.1692	-2.25075	0.397074	-5.66832	1.44201e-08	1.91621e-07	down
ENSMUSG00000028133	Rwdd3	250.219	95.9472	173.083	-1.3839	0.244244	-5.66606	1.46121e-08	1.93814e-07	down
ENSMUSG00000021596	Mctp1	411.779	170.551	291.165	-1.27296	0.224983	-5.65804	1.53111e-08	2.02897e-07	down
ENSMUSG00000090266	Mettl23	1774.49	1119.48	1446.98	-0.664365	0.117628	-5.648	1.62321e-08	2.14112e-07	down
ENSMUSG00000067653	Ankrd23	1028.14	556.305	792.221	-0.887437	0.157225	-5.64437	1.65787e-08	2.1808e-07	down
ENSMUSG00000045232	Rln3	2216.7	976.03	1596.37	-1.18347	0.209749	-5.64231	1.67787e-08	2.20508e-07	down
ENSMUSG00000040061	Plcb2	6040.06	3118.46	4579.26	-0.953806	0.169079	-5.64118	1.68893e-08	2.21759e-07	down
ENSMUSG00000071632	2510002D24Rik	1008.57	550.155	779.363	-0.874356	0.15518	-5.63445	1.75614e-08	2.30162e-07	down
ENSMUSG00000025429	Pstpip2	353.672	88.2933	220.982	-2.00435	0.355904	-5.63173	1.78412e-08	2.33402e-07	down
ENSMUSG00000045394	Epcam	408.844	100.264	254.554	-2.02763	0.361302	-5.61201	1.99991e-08	2.59499e-07	down
ENSMUSG00000028341	Nr4a3	2859.34	1781.95	2320.64	-0.681897	0.12167	-5.60449	2.08865e-08	2.69548e-07	down
ENSMUSG00000022508	Bcl6	1331.78	467.504	899.643	-1.51016	0.269682	-5.59978	2.14628e-08	2.75744e-07	down
ENSMUSG00000019734	Tmc4	1038.69	490.131	764.411	-1.08379	0.193611	-5.59776	2.17144e-08	2.78228e-07	down
ENSMUSG00000089917	Uckl1	2197.17	1283.86	1740.52	-0.77528	0.138565	-5.59508	2.20518e-08	2.81795e-07	down
ENSMUSG00000020238	Ncln	6883.26	3689.05	5286.15	-0.9	0.161425	-5.57535	2.47039e-08	3.14005e-07	down
ENSMUSG00000058594	Fbh1	2412.21	1379.93	1896.07	-0.806679	0.144858	-5.56875	2.56579e-08	3.25553e-07	down
ENSMUSG00000008435	Rdh13	804.109	422.432	613.27	-0.930041	0.167063	-5.56701	2.59141e-08	3.28513e-07	down
ENSMUSG00000020577	Tspan13	4611.13	2545.76	3578.45	-0.856939	0.154039	-5.56314	2.64967e-08	3.35602e-07	down
ENSMUSG00000045078	Rnf216	1868.26	989.655	1428.96	-0.91702	0.165378	-5.54499	2.93971e-08	3.70698e-07	down
ENSMUSG00000043592	Unc5cl	981.599	497.772	739.685	-0.979483	0.176814	-5.53962	3.03122e-08	3.81231e-07	down
ENSMUSG00000095325	Zfp870	782.957	243	512.978	-1.69227	0.3055	-5.53937	3.03569e-08	3.81458e-07	down
ENSMUSG00000073008	Gpr174	3903.06	2540.23	3221.65	-0.620102	0.112071	-5.53312	3.14592e-08	3.94272e-07	down
ENSMUSG00000054484	Tmem62	1080.11	514.27	797.192	-1.07204	0.193981	-5.52653	3.26635e-08	4.07227e-07	down
ENSMUSG00000034673	Pbx2	6290.84	4006.96	5148.9	-0.650982	0.11784	-5.5243	3.30803e-08	4.11707e-07	down
ENSMUSG00000033910	Gucy1a1	223.623	25.4853	124.554	-3.12574	0.565844	-5.52403	3.31319e-08	4.11991e-07	down
ENSMUSG00000042046	Dstyk	935.39	486.509	710.95	-0.942838	0.170726	-5.52251	3.34183e-08	4.15193e-07	down
ENSMUSG00000029672	Fam3c	3815.15	2349.97	3082.56	-0.699317	0.126725	-5.51837	3.42163e-08	4.24739e-07	down
ENSMUSG00000020740	Gga3	3496.28	2119.83	2808.05	-0.722203	0.131112	-5.50827	3.62374e-08	4.48661e-07	down
ENSMUSG00000023044	Csad	799.401	323.573	561.487	-1.30525	0.237097	-5.50512	3.68907e-08	4.55176e-07	down
ENSMUSG00000029254	Stap1	1522.03	881.629	1201.83	-0.788461	0.143254	-5.50393	3.71407e-08	4.57867e-07	down
ENSMUSG00000027238	Frmd5	266.598	34.5012	150.55	-2.95577	0.537433	-5.49979	3.80249e-08	4.6756e-07	down
ENSMUSG00000034525	Ice1	6003.79	3147.07	4575.43	-0.931763	0.169525	-5.49633	3.87785e-08	4.76009e-07	down
ENSMUSG00000006395	Hyi	693.024	326.476	509.75	-1.08838	0.198126	-5.49339	3.94295e-08	4.83585e-07	down
ENSMUSG00000079071	Slc28a2b	1356.37	279.79	818.08	-2.27743	0.414729	-5.49137	3.98832e-08	4.88314e-07	down
ENSMUSG00000001348	Acp5	3937.57	2542.41	3239.99	-0.631055	0.11505	-5.48504	4.13379e-08	5.05261e-07	down
ENSMUSG00000003452	Bicd1	379.934	143.355	261.645	-1.40582	0.256333	-5.48434	4.15022e-08	5.06836e-07	down
ENSMUSG00000029570	Lfng	9737.6	6480.37	8108.99	-0.587416	0.107148	-5.48231	4.1981e-08	5.11811e-07	down
ENSMUSG00000023912	Slc25a27	420.53	154.319	287.425	-1.44664	0.264159	-5.47641	4.34047e-08	5.28268e-07	down
ENSMUSG00000026933	Camsap1	1961.84	899.608	1430.72	-1.12436	0.205526	-5.47062	4.48464e-08	5.4489e-07	down
ENSMUSG00000030263	Lrmp	10878.8	5437.45	8158.13	-1.00053	0.183564	-5.45058	5.02062e-08	6.07481e-07	down
ENSMUSG00000029359	Tesc	1336.45	613.735	975.09	-1.12328	0.206108	-5.44994	5.03874e-08	6.08087e-07	down
ENSMUSG00000026519	Tmem63a	2230.61	1353.62	1792.12	-0.720911	0.132584	-5.4374	5.40631e-08	6.51349e-07	down
ENSMUSG00000039089	L3mbtl3	1721.63	955.193	1338.41	-0.849419	0.156276	-5.43538	5.46804e-08	6.58232e-07	down
ENSMUSG00000020732	Rab37	6229.07	3493.03	4861.05	-0.834556	0.153564	-5.43457	5.49278e-08	6.60656e-07	down
ENSMUSG00000041420	Meis3	1496.53	778.412	1137.47	-0.94366	0.174164	-5.41823	6.01919e-08	7.19741e-07	down
ENSMUSG00000043079	Synpo	1195.61	460.912	828.263	-1.37533	0.253858	-5.41774	6.03574e-08	7.21118e-07	down
ENSMUSG00000022901	Cd86	1198.67	549.726	874.199	-1.12475	0.207712	-5.41493	6.1311e-08	7.31711e-07	down
ENSMUSG00000040663	Clcf1	4626.02	2476.39	3551.2	-0.901519	0.166564	-5.41246	6.21645e-08	7.40238e-07	down
ENSMUSG00000096039	D830030K20Rik	1632.13	583.263	1107.7	-1.48452	0.274944	-5.39936	6.68785e-08	7.93074e-07	down
ENSMUSG00000021458	Aopep	3052.53	1828.15	2440.34	-0.739622	0.13704	-5.39711	6.77231e-08	8.02426e-07	down
ENSMUSG00000020279	Il9r	2031.39	682.583	1356.99	-1.5738	0.29231	-5.38403	7.2837e-08	8.61594e-07	down
ENSMUSG00000026131	Dst	7260.82	4230.19	5745.5	-0.779489	0.144797	-5.38331	7.31276e-08	8.64318e-07	down
ENSMUSG00000043336	Filip1l	2103.6	1253.17	1678.39	-0.747223	0.138825	-5.38248	7.34664e-08	8.67606e-07	down
ENSMUSG00000040592	Cd79b	433.246	183.776	308.511	-1.23749	0.229936	-5.38188	7.37118e-08	8.69787e-07	down
ENSMUSG00000028698	Pik3r3	560.895	103.872	332.384	-2.44142	0.453994	-5.37764	7.54694e-08	8.89062e-07	down
ENSMUSG00000022228	Zscan26	3762.25	2500.87	3131.56	-0.589078	0.109614	-5.37411	7.696e-08	9.02171e-07	down
ENSMUSG00000009145	Dqx1	512.793	236.207	374.5	-1.11845	0.208224	-5.3714	7.81274e-08	9.15106e-07	down
ENSMUSG00000034160	Ogt	18483.9	10462.4	14473.2	-0.821042	0.153048	-5.36462	8.11206e-08	9.46297e-07	down
ENSMUSG00000031788	Kifc3	432.172	134.488	283.33	-1.69084	0.315278	-5.36302	8.1843e-08	9.53947e-07	down
ENSMUSG00000003184	Irf3	4485.6	2828.65	3657.13	-0.665307	0.124097	-5.36119	8.26756e-08	9.62086e-07	down
ENSMUSG00000022971	Ifnar2	2737.99	1757.61	2247.8	-0.64023	0.119476	-5.35866	8.3841e-08	9.74856e-07	down
ENSMUSG00000028636	Ppcs	785.149	356.721	570.935	-1.13826	0.212499	-5.35653	8.48332e-08	9.84829e-07	down
ENSMUSG00000079057	Cyp4v3	472.876	241.407	357.142	-0.970084	0.181117	-5.35611	8.50315e-08	9.86296e-07	down
ENSMUSG00000033540	Idua	1206.35	546.737	876.543	-1.14103	0.213351	-5.34814	8.88629e-08	1.02824e-06	down
ENSMUSG00000038967	Pdk2	534.614	272.874	403.744	-0.970151	0.181552	-5.34365	9.10956e-08	1.05237e-06	down
ENSMUSG00000091472	Gm3739	996.478	364.33	680.404	-1.45194	0.271728	-5.34336	9.12404e-08	1.0532e-06	down
ENSMUSG00000023079	Gtf2ird1	1371.41	685.789	1028.6	-0.999959	0.187411	-5.33564	9.52102e-08	1.09725e-06	down
ENSMUSG00000035133	Arhgap5	758.684	367.203	562.944	-1.0477	0.196553	-5.33036	9.8017e-08	1.12779e-06	down
ENSMUSG00000020015	Cdk17	5546.45	3674.6	4610.53	-0.594144	0.11159	-5.32437	1.01306e-07	1.16283e-06	down
ENSMUSG00000032067	Pts	2440.21	1596.92	2018.57	-0.612201	0.11525	-5.31194	1.08462e-07	1.23802e-06	down
ENSMUSG00000017756	Slc12a7	5607.82	3129.4	4368.61	-0.84156	0.158641	-5.30481	1.12789e-07	1.28332e-06	down
ENSMUSG00000002804	Nudt14	873.937	450.175	662.056	-0.959157	0.18088	-5.30274	1.1408e-07	1.29698e-06	down
ENSMUSG00000022849	Hspbap1	1100.4	536.992	818.695	-1.03436	0.195409	-5.29328	1.20143e-07	1.36051e-06	down
ENSMUSG00000021559	Dapk1	584.545	173.515	379.03	-1.75114	0.331417	-5.2838	1.26532e-07	1.42969e-06	down
ENSMUSG00000030699	Tbx6	440.238	146.012	293.125	-1.5919	0.301364	-5.2823	1.2757e-07	1.43893e-06	down
ENSMUSG00000034853	Acot11	804.456	370.142	587.299	-1.12011	0.212241	-5.27757	1.30907e-07	1.47193e-06	down
ENSMUSG00000032855	Pkd1	6268.17	3680.53	4974.35	-0.767788	0.145721	-5.26888	1.3726e-07	1.53494e-06	down
ENSMUSG00000059713	Rcan3	4152.79	2648.2	3400.49	-0.649008	0.123213	-5.26738	1.38382e-07	1.54627e-06	down
ENSMUSG00000052934	Fbxo31	1872.02	1039.43	1455.72	-0.849167	0.161358	-5.26263	1.4201e-07	1.58311e-06	down
ENSMUSG00000030089	Slc41a3	495.806	156.608	326.207	-1.66214	0.315855	-5.26234	1.42235e-07	1.58348e-06	down
ENSMUSG00000028461	Ccdc107	785.921	416.279	601.1	-0.916333	0.174298	-5.25729	1.46195e-07	1.6247e-06	down
ENSMUSG00000035601	Trmt10b	403.351	178.336	290.844	-1.17806	0.224432	-5.24907	1.52865e-07	1.69227e-06	down
ENSMUSG00000022199	Slc22a17	346.271	116.203	231.237	-1.57832	0.301005	-5.24352	1.57545e-07	1.73736e-06	down
ENSMUSG00000028211	Trp53inp1	14193.4	8427.7	11310.6	-0.751988	0.143717	-5.23242	1.67308e-07	1.83513e-06	down
ENSMUSG00000031808	Slc27a1	723.507	331.59	527.549	-1.12469	0.215376	-5.22199	1.77006e-07	1.93263e-06	down
ENSMUSG00000041629	Fam104a	1557.11	980.519	1268.81	-0.667277	0.127861	-5.21876	1.80124e-07	1.96517e-06	down
ENSMUSG00000049807	Arhgap23	282.595	83.3412	182.968	-1.76764	0.339632	-5.20458	1.94435e-07	2.11326e-06	down
ENSMUSG00000039853	Trim14	2356.75	1511.28	1934.02	-0.641356	0.12328	-5.20242	1.96712e-07	2.13316e-06	down
ENSMUSG00000073492	NA	736.972	384.1	560.536	-0.939955	0.180683	-5.20224	1.96897e-07	2.13355e-06	down
ENSMUSG00000059994	Fcrl1	283.068	79.3071	181.187	-1.83707	0.353167	-5.2017	1.97475e-07	2.1382e-06	down
ENSMUSG00000054723	Vmac	551.273	287.98	419.626	-0.936396	0.180046	-5.20088	1.98352e-07	2.14607e-06	down
ENSMUSG00000021245	Mlh3	959.471	488.186	723.829	-0.973942	0.187356	-5.19836	2.01055e-07	2.17204e-06	down
ENSMUSG00000032633	Flcn	2220.9	1297.21	1759.06	-0.775833	0.149354	-5.19458	2.05185e-07	2.21498e-06	down
ENSMUSG00000049421	Zfp260	3108.71	1955.27	2531.99	-0.66876	0.128803	-5.1921	2.07931e-07	2.24124e-06	down
ENSMUSG00000045114	Prrt2	842.939	235.041	538.99	-1.84244	0.354897	-5.19149	2.08623e-07	2.24701e-06	down
ENSMUSG00000039556	Ppp1r3f	1374.96	715.473	1045.22	-0.943207	0.181708	-5.19078	2.09415e-07	2.25385e-06	down
ENSMUSG00000002105	Slc39a13	946.195	443.201	694.698	-1.09343	0.210823	-5.18651	2.14271e-07	2.2992e-06	down
ENSMUSG00000042997	Nhlrc3	1229.5	702.065	965.782	-0.807804	0.155941	-5.18019	2.21659e-07	2.37585e-06	down
ENSMUSG00000049532	Sall2	810.143	428.854	619.498	-0.918029	0.177222	-5.18012	2.21746e-07	2.37585e-06	down
ENSMUSG00000030589	Rasgrp4	548.595	182.958	365.776	-1.58823	0.306971	-5.17388	2.29281e-07	2.44954e-06	down
ENSMUSG00000053411	Cbx7	11196.5	4643.38	7919.92	-1.26981	0.245752	-5.16703	2.37838e-07	2.52935e-06	down
ENSMUSG00000075028	Prdm11	840.437	506.968	673.702	-0.729279	0.141311	-5.16081	2.45883e-07	2.60716e-06	down
ENSMUSG00000044367	Slc16a13	164.543	38.9513	101.747	-2.09451	0.406218	-5.15612	2.52114e-07	2.66731e-06	down
ENSMUSG00000040699	Limd2	25560	16757.7	21158.9	-0.609053	0.118164	-5.15429	2.54597e-07	2.68796e-06	down
ENSMUSG00000024537	Psmg2	881.148	524.491	702.819	-0.748051	0.145179	-5.15262	2.56875e-07	2.70568e-06	down
ENSMUSG00000072676	Tmem254a	1957.77	1177.41	1567.59	-0.73381	0.142507	-5.14929	2.61473e-07	2.74806e-06	down
ENSMUSG00000022965	Ifngr2	2179	1313.13	1746.06	-0.73109	0.142085	-5.14545	2.66879e-07	2.80076e-06	down
ENSMUSG00000037344	Slc12a9	1335.94	808.882	1072.41	-0.724285	0.14077	-5.14515	2.67312e-07	2.80326e-06	down
ENSMUSG00000057551	Zfp317	1867.6	1173.17	1520.39	-0.671201	0.130459	-5.14493	2.67617e-07	2.8044e-06	down
ENSMUSG00000004446	Bid	1587.69	909.431	1248.56	-0.803855	0.156737	-5.12868	2.91787e-07	3.0421e-06	down
ENSMUSG00000043068	Fam89a	328.042	130.669	229.356	-1.32751	0.259165	-5.12226	3.01895e-07	3.13608e-06	down
ENSMUSG00000025723	Nmb	433.81	207.7	320.755	-1.06311	0.207555	-5.12204	3.0225e-07	3.13748e-06	down
ENSMUSG00000036989	Trim3	468.726	217.084	342.905	-1.109	0.21658	-5.12051	3.04708e-07	3.15614e-06	down
ENSMUSG00000048756	Foxo3	3360.66	2183.97	2772.31	-0.621621	0.121762	-5.10521	3.30422e-07	3.39547e-06	down
ENSMUSG00000115018	NA	585.923	327.77	456.847	-0.837324	0.164011	-5.10529	3.30296e-07	3.39547e-06	down
ENSMUSG00000030276	Ttll3	1689.18	921.936	1305.56	-0.874246	0.171409	-5.10036	3.39013e-07	3.47379e-06	down
ENSMUSG00000059336	Slc14a1	2895.52	1598.22	2246.87	-0.857278	0.168208	-5.09655	3.45901e-07	3.53931e-06	down
ENSMUSG00000020034	Tcp11l2	2480.58	1218.4	1849.49	-1.02557	0.20131	-5.0945	3.49665e-07	3.57527e-06	down
ENSMUSG00000048924	Ccdc125	1395.23	804.203	1099.71	-0.794793	0.156049	-5.09322	3.52034e-07	3.59693e-06	down
ENSMUSG00000022665	Ccdc80	45.1836	3.55395	24.3688	-3.66413	0.720048	-5.08873	3.60468e-07	3.67262e-06	down
ENSMUSG00000022489	Pde1b	3893.12	2504.12	3198.62	-0.636672	0.125157	-5.08697	3.63832e-07	3.70426e-06	down
ENSMUSG00000036155	Mgat5	3768.22	2408.47	3088.34	-0.645844	0.127024	-5.08443	3.6873e-07	3.7488e-06	down
ENSMUSG00000026447	Pik3c2b	515.707	281.951	398.829	-0.871804	0.171657	-5.07876	3.79899e-07	3.85414e-06	down
ENSMUSG00000052512	Nav2	3104.5	1154.23	2129.36	-1.42785	0.281669	-5.06926	3.99359e-07	4.03443e-06	down
ENSMUSG00000005686	Ampd3	878.984	498.066	688.525	-0.818897	0.161736	-5.06318	4.12325e-07	4.16248e-06	down
ENSMUSG00000028743	Akr7a5	430.087	201.521	315.804	-1.09246	0.215801	-5.06234	4.14144e-07	4.1779e-06	down
ENSMUSG00000020785	Camkk1	448.656	192.566	320.611	-1.21995	0.241046	-5.06107	4.169e-07	4.20274e-06	down
ENSMUSG00000060376	Bckdha	1311.11	776.686	1043.9	-0.755629	0.149352	-5.05937	4.20638e-07	4.23446e-06	down
ENSMUSG00000022389	Tef	2055.24	1033.66	1544.45	-0.993157	0.196399	-5.05683	4.26283e-07	4.28527e-06	down
ENSMUSG00000030733	Sh2b1	6586.86	4239.41	5413.13	-0.635735	0.125852	-5.05145	4.38461e-07	4.39843e-06	down
ENSMUSG00000031706	Rfx1	3449.73	2145.07	2797.4	-0.685484	0.13575	-5.04959	4.42761e-07	4.42915e-06	down
ENSMUSG00000031708	Tecr	5330	3537.27	4433.64	-0.591423	0.117208	-5.04592	4.51352e-07	4.5088e-06	down
ENSMUSG00000022554	Hgh1	853.303	471.87	662.587	-0.854835	0.169438	-5.04512	4.53247e-07	4.52142e-06	down
ENSMUSG00000000326	Comt	1620.04	998.675	1309.36	-0.698374	0.138551	-5.04054	4.6422e-07	4.62767e-06	down
ENSMUSG00000025236	Adpgk	6782.62	4054.15	5418.39	-0.742502	0.147415	-5.03681	4.73357e-07	4.71219e-06	down
ENSMUSG00000036622	Atp13a2	3223.97	2072.4	2648.18	-0.637448	0.126657	-5.03288	4.83163e-07	4.80647e-06	down
ENSMUSG00000038286	Bphl	448.625	223.164	335.895	-1.00815	0.200366	-5.03152	4.86595e-07	4.83725e-06	down
ENSMUSG00000042459	Bpifa2	49.6234	0.89795	25.2607	-5.7191	1.13722	-5.02903	4.92971e-07	4.89384e-06	down
ENSMUSG00000117286	Gm1043	668.736	341.713	505.225	-0.968403	0.192576	-5.02867	4.93895e-07	4.89962e-06	down
ENSMUSG00000029720	NA	9217.01	6093.84	7655.42	-0.597038	0.118917	-5.02061	5.15083e-07	5.09569e-06	down
ENSMUSG00000025736	Jmjd8	1160.57	594.123	877.344	-0.965666	0.192411	-5.01877	5.20043e-07	5.13767e-06	down
ENSMUSG00000029192	Tbc1d14	4377.75	2896.56	3637.16	-0.595803	0.118712	-5.0189	5.19693e-07	5.13767e-06	down
ENSMUSG00000109179	Gm35339	404.652	203.84	304.246	-0.989585	0.197222	-5.01761	5.23179e-07	5.16509e-06	down
ENSMUSG00000054434	Tmem120b	241.316	90.991	166.154	-1.40765	0.280919	-5.01089	5.41794e-07	5.3415e-06	down
ENSMUSG00000015243	Abca1	936.545	280.453	608.499	-1.73988	0.34727	-5.01016	5.4386e-07	5.3545e-06	down
ENSMUSG00000020123	Avpr1a	42.2531	0.325868	21.2895	-6.93822	1.38593	-5.00619	5.5519e-07	5.46229e-06	down
ENSMUSG00000030047	Arhgap25	5285.19	3345.77	4315.48	-0.659608	0.131794	-5.00485	5.5906e-07	5.49659e-06	down
ENSMUSG00000030094	Xpc	1612.91	995.317	1304.12	-0.696393	0.1392	-5.00281	5.65012e-07	5.54749e-06	down
ENSMUSG00000026930	Gpsm1	759.784	388.951	574.368	-0.966727	0.19358	-4.99395	5.91574e-07	5.78451e-06	down
ENSMUSG00000025409	Mbd6	6867.14	4354.18	5610.66	-0.657469	0.131746	-4.99042	6.02468e-07	5.88701e-06	down
ENSMUSG00000031949	Adat1	320.527	136.874	228.701	-1.22756	0.246241	-4.98518	6.19045e-07	6.02842e-06	down
ENSMUSG00000029442	Wdr66	462.063	187.517	324.79	-1.30163	0.261145	-4.98431	6.21832e-07	6.05146e-06	down
ENSMUSG00000042404	Dennd4b	5487.48	3651.25	4569.37	-0.587773	0.117977	-4.98211	6.2894e-07	6.10818e-06	down
ENSMUSG00000074211	Sdhaf1	1686.46	1067.12	1376.79	-0.660012	0.132547	-4.97945	6.37652e-07	6.1886e-06	down
ENSMUSG00000001270	Ckb	1189.83	680.343	935.085	-0.806713	0.162373	-4.96828	6.75502e-07	6.54707e-06	down
ENSMUSG00000027778	Ift80	11792.8	7040.24	9416.53	-0.744175	0.14986	-4.96581	6.84155e-07	6.62645e-06	down
ENSMUSG00000024462	Gabbr1	4455.37	2409.43	3432.4	-0.887275	0.178704	-4.96504	6.86869e-07	6.64375e-06	down
ENSMUSG00000028795	Ccdc28b	689.716	284.407	487.061	-1.27776	0.257988	-4.95281	7.315e-07	7.05164e-06	down
ENSMUSG00000032308	Ulk3	2037.81	1299.52	1668.67	-0.649104	0.131073	-4.95224	7.33639e-07	7.0675e-06	down
ENSMUSG00000074207	Adh1	140.025	27.4699	83.7477	-2.36267	0.47749	-4.9481	7.49415e-07	7.20012e-06	down
ENSMUSG00000048285	Frmd6	2717.36	1097.5	1907.43	-1.30805	0.264403	-4.94717	7.52989e-07	7.2296e-06	down
ENSMUSG00000020883	Fbxl20	5931.85	3700.96	4816.4	-0.680523	0.137669	-4.94317	7.68613e-07	7.36481e-06	down
ENSMUSG00000019927	Ube2d1	1340.3	802.879	1071.59	-0.738905	0.149623	-4.93843	7.87526e-07	7.53092e-06	down
ENSMUSG00000034292	Traf3ip1	639.727	308.642	474.185	-1.0521	0.213187	-4.93511	8.01067e-07	7.64509e-06	down
ENSMUSG00000068874	Selenbp1	68.8625	8.16166	38.5121	-3.05157	0.619002	-4.92982	8.23065e-07	7.83416e-06	down
ENSMUSG00000022791	Tnk2	11159.3	6292.24	8725.78	-0.826483	0.167699	-4.92836	8.29244e-07	7.87727e-06	down
ENSMUSG00000043923	Ccdc84	1239.85	737.398	988.622	-0.749666	0.152331	-4.92129	8.59751e-07	8.1347e-06	down
ENSMUSG00000092607	Scnm1	1566.57	1031.2	1298.88	-0.603028	0.12255	-4.92065	8.62556e-07	8.15585e-06	down
ENSMUSG00000021806	Nid2	795.807	468.215	632.011	-0.763662	0.155278	-4.91802	8.74229e-07	8.24446e-06	down
ENSMUSG00000036523	Greb1	72.5955	5.68773	39.1416	-3.66536	0.745589	-4.91605	8.8307e-07	8.30596e-06	down
ENSMUSG00000028944	Prkag2	2044.01	1243.62	1643.81	-0.716426	0.145798	-4.91381	8.93226e-07	8.39046e-06	down
ENSMUSG00000118669	NA	185.868	54.6864	120.277	-1.77806	0.361911	-4.91298	8.97004e-07	8.41496e-06	down
ENSMUSG00000058402	Zfp420	433.572	169.092	301.332	-1.3557	0.276652	-4.90037	9.5658e-07	8.93286e-06	down
ENSMUSG00000004044	Cavin1	107.612	20.7241	64.1679	-2.38081	0.48593	-4.8995	9.60807e-07	8.96462e-06	down
ENSMUSG00000040272	Accs	1324.53	819.587	1072.06	-0.692964	0.141438	-4.89941	9.61232e-07	8.96462e-06	down
ENSMUSG00000040966	Slc22a2	178.076	61.6885	119.882	-1.53181	0.312691	-4.89879	9.64295e-07	8.98733e-06	down
ENSMUSG00000043705	Capn13	32.8718	0	16.4359	-7.53754	1.54039	-4.89327	9.91749e-07	9.2252e-06	down
ENSMUSG00000033436	Armcx2	1030.94	624.424	827.681	-0.72271	0.147741	-4.89174	9.99497e-07	9.29124e-06	down
ENSMUSG00000036641	Ccdc148	112.713	20.1635	66.4383	-2.47833	0.50672	-4.89093	1.00361e-06	9.31742e-06	down
ENSMUSG00000006575	Rundc3a	1326.94	579.133	953.035	-1.19461	0.244289	-4.89017	1.00751e-06	9.34749e-06	down
ENSMUSG00000030780	Rusf1	1320.88	806.56	1063.72	-0.712361	0.145801	-4.88584	1.02989e-06	9.54284e-06	down
ENSMUSG00000024220	Zfp523	1092.18	620.092	856.134	-0.816207	0.167375	-4.87651	1.07977e-06	9.98561e-06	down
ENSMUSG00000034881	Tbxa2r	784.162	422.828	603.495	-0.89045	0.18266	-4.8749	1.08864e-06	1.00611e-05	down
ENSMUSG00000025762	Larp1b	1368.84	892.646	1130.74	-0.617287	0.126768	-4.86941	1.1193e-06	1.03294e-05	down
ENSMUSG00000030096	Slc6a6	6544.52	4361.09	5452.81	-0.585352	0.120212	-4.86932	1.11983e-06	1.03294e-05	down
ENSMUSG00000035164	Zc3h12c	688.292	353.634	520.963	-0.960404	0.197483	-4.86323	1.15486e-06	1.06389e-05	down
ENSMUSG00000041460	Cacna2d4	1152.8	482.74	817.772	-1.25609	0.258342	-4.8621	1.16148e-06	1.06929e-05	down
ENSMUSG00000076483	Trbj1-1	242.304	85.6122	163.958	-1.50076	0.308772	-4.86042	1.1714e-06	1.07773e-05	down
ENSMUSG00000026603	Smyd2	1803.49	1095.65	1449.57	-0.719194	0.148041	-4.85809	1.18524e-06	1.08837e-05	down
ENSMUSG00000034189	Hsdl1	3094.04	1809.09	2451.56	-0.77398	0.159757	-4.84472	1.26789e-06	1.15611e-05	down
ENSMUSG00000004698	Hdac9	197.782	36.3119	117.047	-2.45399	0.506869	-4.84147	1.28884e-06	1.17223e-05	down
ENSMUSG00000032456	Nmnat3	412.225	213.472	312.849	-0.949849	0.19619	-4.84147	1.2888e-06	1.17223e-05	down
ENSMUSG00000030505	Prmt3	1998.28	1296.27	1647.28	-0.623633	0.128869	-4.83929	1.30306e-06	1.18366e-05	down
ENSMUSG00000028969	Cdk5	1375.44	800.833	1088.14	-0.780253	0.161633	-4.82731	1.38393e-06	1.25235e-05	down
ENSMUSG00000054237	Fra10ac1	626.574	364.847	495.71	-0.780097	0.161609	-4.82706	1.38565e-06	1.25312e-05	down
ENSMUSG00000034320	Slc26a2	3443.15	2119.99	2781.57	-0.699958	0.145186	-4.8211	1.42767e-06	1.28787e-05	down
ENSMUSG00000079484	Phyhd1	408.13	154.568	281.349	-1.40574	0.291649	-4.81998	1.4357e-06	1.29429e-05	down
ENSMUSG00000030782	Tgfb1i1	258.605	103.608	181.106	-1.31412	0.272947	-4.81457	1.47518e-06	1.32822e-05	down
ENSMUSG00000028435	Aqp3	427.667	110.583	269.125	-1.95063	0.406125	-4.80304	1.56277e-06	1.40179e-05	down
ENSMUSG00000042978	Sbk1	4257.03	2625.59	3441.31	-0.697172	0.145247	-4.79992	1.58726e-06	1.42198e-05	down
ENSMUSG00000050552	Lamtor4	1120.16	698.771	909.467	-0.680641	0.141868	-4.79772	1.60485e-06	1.43684e-05	down
ENSMUSG00000091563	Gm3752	314.33	82.6499	198.49	-1.92689	0.401963	-4.79371	1.63728e-06	1.46222e-05	down
ENSMUSG00000038831	Ralgps1	1074.35	629.084	851.717	-0.773359	0.161388	-4.79191	1.65199e-06	1.47444e-05	down
ENSMUSG00000037552	Plekhg2	13478.7	7980.85	10729.8	-0.75609	0.157824	-4.79072	1.66185e-06	1.48146e-05	down
ENSMUSG00000032733	Snx33	921.717	527.797	724.757	-0.804911	0.168515	-4.77649	1.78383e-06	1.58519e-05	down
ENSMUSG00000051166	Eml5	1558.6	981.49	1270.04	-0.666891	0.139694	-4.77393	1.80669e-06	1.60182e-05	down
ENSMUSG00000003812	Gm38426	507.534	267.734	387.634	-0.924274	0.193714	-4.77133	1.83011e-06	1.6213e-05	down
ENSMUSG00000118506	1700094D03Rik	893.832	264.799	579.316	-1.76377	0.37011	-4.76553	1.88359e-06	1.66353e-05	down
ENSMUSG00000025880	Smad7	5290.51	2697.44	3993.97	-0.971787	0.204437	-4.75347	1.99955e-06	1.7616e-05	down
ENSMUSG00000055897	Ppp4r1l-ps	2109.05	1045.45	1577.25	-1.01272	0.213119	-4.7519	2.01517e-06	1.77318e-05	down
ENSMUSG00000000916	Nsun5	1153.42	679.892	916.654	-0.762739	0.160864	-4.74151	2.12135e-06	1.86089e-05	down
ENSMUSG00000038145	Snrk	4365.36	2741.29	3553.33	-0.670997	0.14164	-4.73734	2.1654e-06	1.89258e-05	down
ENSMUSG00000076925	Traj3	150.319	40.6741	95.4965	-1.88627	0.398919	-4.72844	2.26246e-06	1.9726e-05	down
ENSMUSG00000060477	Irak2	2208.84	1400.23	1804.53	-0.657635	0.139537	-4.71299	2.44113e-06	2.1155e-05	down
ENSMUSG00000022075	Rhobtb2	2021.96	1276.08	1649.02	-0.663964	0.141144	-4.70417	2.54901e-06	2.20365e-05	down
ENSMUSG00000047789	Slc38a9	2140.44	1337.87	1739.16	-0.67921	0.144425	-4.70284	2.56564e-06	2.21456e-05	down
ENSMUSG00000054893	Zfp667	192.097	59.7779	125.938	-1.69982	0.361529	-4.70175	2.57945e-06	2.22249e-05	down
ENSMUSG00000013236	Ptprs	7225.06	3245.24	5235.15	-1.15465	0.245689	-4.69962	2.60641e-06	2.24245e-05	down
ENSMUSG00000089769	Gm16574	83.33	17.3229	50.3265	-2.26265	0.481785	-4.69638	2.64809e-06	2.27558e-05	down
ENSMUSG00000055116	Arntl	1426.98	935.364	1181.17	-0.60986	0.129894	-4.69506	2.66528e-06	2.28898e-05	down
ENSMUSG00000031365	Zfp275	3362.31	2169.71	2766.01	-0.632115	0.135006	-4.68211	2.8393e-06	2.42824e-05	down
ENSMUSG00000079511	NA	628.867	302.051	465.459	-1.05761	0.22597	-4.68032	2.86422e-06	2.44663e-05	down
ENSMUSG00000003378	Grik5	2055.5	1122.27	1588.89	-0.873173	0.186574	-4.68004	2.86816e-06	2.44854e-05	down
ENSMUSG00000059939	9430015G10Rik	1428.96	901.006	1164.98	-0.665031	0.142176	-4.67753	2.90351e-06	2.47576e-05	down
ENSMUSG00000051483	Cbr1	1032.08	649.29	840.683	-0.668316	0.142987	-4.67397	2.95427e-06	2.51306e-05	down
ENSMUSG00000043391	2510009E07Rik	543.191	251.283	397.237	-1.11256	0.238194	-4.67081	3.00014e-06	2.54603e-05	down
ENSMUSG00000079410	Gm2897	199.317	55.3412	127.329	-1.84908	0.396151	-4.6676	3.0474e-06	2.58257e-05	down
ENSMUSG00000050332	Amer1	1435.43	894.355	1164.89	-0.682044	0.146301	-4.66193	3.13265e-06	2.64594e-05	down
ENSMUSG00000022948	Setd4	852.973	423.814	638.394	-1.01006	0.216738	-4.66029	3.15768e-06	2.6643e-05	down
ENSMUSG00000033147	Slc22a15	1477.71	797.638	1137.68	-0.890302	0.191139	-4.65788	3.19488e-06	2.69215e-05	down
ENSMUSG00000045140	Pigw	347.26	165.401	256.33	-1.06724	0.229546	-4.64933	3.33015e-06	2.79346e-05	down
ENSMUSG00000004565	Pnpla6	2814.78	1710.46	2262.62	-0.719654	0.155116	-4.63947	3.49311e-06	2.92112e-05	down
ENSMUSG00000105053	NA	183.068	46.9266	114.997	-1.96405	0.42374	-4.63504	3.56866e-06	2.97388e-05	down
ENSMUSG00000019817	Plagl1	2641.46	1292.47	1966.96	-1.03132	0.222723	-4.6305	3.64786e-06	3.03283e-05	down
ENSMUSG00000042331	Specc1	385.328	162.964	274.146	-1.23982	0.267954	-4.627	3.71009e-06	3.08278e-05	down
ENSMUSG00000043487	Acot6	255.922	73.5299	164.726	-1.79775	0.38864	-4.62575	3.73242e-06	3.09594e-05	down
ENSMUSG00000008683	Rps15a	32782.2	21679.5	27230.8	-0.596545	0.129054	-4.62243	3.79274e-06	3.14415e-05	down
ENSMUSG00000053617	Sh3pxd2a	1311.41	569.978	940.695	-1.20216	0.26068	-4.61165	3.99484e-06	3.30165e-05	down
ENSMUSG00000030852	Tacc2	630.081	260.272	445.177	-1.27182	0.275816	-4.61113	4.00494e-06	3.30597e-05	down
ENSMUSG00000054517	Trim65	910.872	443.524	677.198	-1.03788	0.225088	-4.61101	4.00718e-06	3.30597e-05	down
ENSMUSG00000039943	Plcb4	1478.36	817.272	1147.81	-0.855159	0.185497	-4.61009	4.02491e-06	3.31542e-05	down
ENSMUSG00000075289	Carns1	3800.7	2303.17	3051.94	-0.722793	0.157018	-4.60326	4.15937e-06	3.41646e-05	down
ENSMUSG00000021271	Zfp839	311.006	161.035	236.02	-0.949443	0.206342	-4.60131	4.19839e-06	3.44456e-05	down
ENSMUSG00000042594	Sh2b3	3290.44	2032.13	2661.28	-0.695155	0.151145	-4.59926	4.24002e-06	3.47274e-05	down
ENSMUSG00000022015	Tnfsf11	1235.04	674.272	954.654	-0.872989	0.189845	-4.59843	4.25695e-06	3.48064e-05	down
ENSMUSG00000002803	Btbd6	1047.89	584.964	816.425	-0.842275	0.18326	-4.59606	4.3055e-06	3.51633e-05	down
ENSMUSG00000015291	Gdi1	8823.14	5623.72	7223.43	-0.649961	0.141517	-4.59281	4.37317e-06	3.56549e-05	down
ENSMUSG00000033862	Cdk10	1224.62	588.379	906.499	-1.05721	0.2303	-4.59056	4.42067e-06	3.60012e-05	down
ENSMUSG00000000811	Txnrd3	212.816	93.1201	152.968	-1.19265	0.25987	-4.58942	4.44476e-06	3.61217e-05	down
ENSMUSG00000027035	Cers6	744.614	446.546	595.58	-0.737407	0.160676	-4.58942	4.44485e-06	3.61217e-05	down
ENSMUSG00000096574	NA	219.627	30.2143	124.921	-2.85552	0.622202	-4.58938	4.44555e-06	3.61217e-05	down
ENSMUSG00000073125	Xlr3b	292.453	85.6799	189.066	-1.77112	0.386499	-4.58247	4.59521e-06	3.72954e-05	down
ENSMUSG00000039109	F13a1	123.824	39.1803	81.5019	-1.65993	0.362278	-4.58193	4.60704e-06	3.73702e-05	down
ENSMUSG00000024867	Pip5k1b	340.912	114.21	227.561	-1.57954	0.345109	-4.57694	4.71837e-06	3.82517e-05	down
ENSMUSG00000061578	Ksr2	485.859	185.773	335.816	-1.38521	0.302677	-4.57653	4.72751e-06	3.83041e-05	down
ENSMUSG00000060301	2610008E11Rik	963.722	592.696	778.209	-0.701171	0.153326	-4.57309	4.80586e-06	3.88949e-05	down
ENSMUSG00000033460	Armcx1	98.5459	18.6802	58.613	-2.41047	0.527113	-4.57296	4.80879e-06	3.88966e-05	down
ENSMUSG00000017561	Crlf3	5992.51	3857.6	4925.06	-0.635439	0.138965	-4.57267	4.81556e-06	3.89294e-05	down
ENSMUSG00000027950	Chrnb2	300.99	123.048	212.019	-1.29086	0.282351	-4.57182	4.83513e-06	3.90215e-05	down
ENSMUSG00000063659	Zbtb18	1867.61	956.282	1411.94	-0.964072	0.210938	-4.57041	4.8676e-06	3.92615e-05	down
ENSMUSG00000061414	Cracr2a	3167.95	1725.5	2446.72	-0.87733	0.19204	-4.56846	4.9131e-06	3.96061e-05	down
ENSMUSG00000024055	Cyp4f13	769.407	363.509	566.458	-1.08247	0.237156	-4.56437	5.00989e-06	4.0341e-05	down
ENSMUSG00000053199	Arhgap20	1576.33	773.659	1175	-1.02693	0.225083	-4.56245	5.0561e-06	4.06218e-05	down
ENSMUSG00000045165	AI467606	4144.37	2697.33	3420.85	-0.61971	0.135856	-4.56153	5.07815e-06	4.07761e-05	down
ENSMUSG00000015143	Actn1	5870.25	3644.15	4757.2	-0.687928	0.150845	-4.56051	5.10307e-06	4.09532e-05	down
ENSMUSG00000044024	Rell2	221.058	79.0622	150.06	-1.48046	0.324755	-4.55868	5.14754e-06	4.12408e-05	down
ENSMUSG00000026004	Kansl1l	442.905	222.5	332.702	-0.99607	0.218633	-4.5559	5.21607e-06	4.16966e-05	down
ENSMUSG00000009614	Sardh	102.962	18.3147	60.6385	-2.49253	0.547644	-4.55136	5.32998e-06	4.25359e-05	down
ENSMUSG00000022434	Fam118a	1517.36	999.515	1258.44	-0.602422	0.132695	-4.53989	5.62842e-06	4.47183e-05	down
ENSMUSG00000076621	Ighj1	139.118	23.2175	81.1675	-2.58194	0.568721	-4.53991	5.62778e-06	4.47183e-05	down
ENSMUSG00000045466	Zfp956	1202.9	746.792	974.846	-0.68715	0.151612	-4.5323	5.8345e-06	4.6253e-05	down
ENSMUSG00000031144	Syp	954.191	464.673	709.432	-1.03876	0.229442	-4.52734	5.97296e-06	4.72722e-05	down
ENSMUSG00000032261	Sh3bgrl2	1681.46	629.037	1155.25	-1.42048	0.313978	-4.52414	6.0643e-06	4.79421e-05	down
ENSMUSG00000110344	NA	324.376	142.281	233.328	-1.18686	0.262471	-4.52186	6.12978e-06	4.83797e-05	down
ENSMUSG00000023052	Npff	213.226	85.401	149.314	-1.32186	0.292483	-4.51945	6.20006e-06	4.88805e-05	down
ENSMUSG00000018166	Erbb3	503.785	220.113	361.949	-1.19401	0.264551	-4.51335	6.38107e-06	5.02246e-05	down
ENSMUSG00000045287	Rtn4rl1	334.54	158.879	246.71	-1.07425	0.238223	-4.50944	6.49986e-06	5.10867e-05	down
ENSMUSG00000005696	Sh2d1a	1536.03	910.594	1223.31	-0.754489	0.167333	-4.5089	6.51657e-06	5.11787e-05	down
ENSMUSG00000028943	Espn	1027.82	634.884	831.353	-0.694078	0.153998	-4.50704	6.57371e-06	5.15992e-05	down
ENSMUSG00000032714	Syde1	252.293	111.767	182.03	-1.17532	0.26081	-4.50642	6.59291e-06	5.17214e-05	down
ENSMUSG00000031145	Prickle3	1312.74	836.895	1074.82	-0.648903	0.144032	-4.50528	6.62845e-06	5.19718e-05	down
ENSMUSG00000025350	Rdh5	210.652	86.3611	148.507	-1.28784	0.286124	-4.501	6.7636e-06	5.29446e-05	down
ENSMUSG00000025381	Cnpy2	1142.59	691.19	916.888	-0.724838	0.161068	-4.50021	6.78852e-06	5.30816e-05	down
ENSMUSG00000020444	Guk1	983.192	577.365	780.279	-0.767818	0.171004	-4.49007	7.11999e-06	5.54314e-05	down
ENSMUSG00000016552	Foxred2	1027.67	646.328	836.999	-0.669344	0.149298	-4.48326	7.35103e-06	5.7106e-05	down
ENSMUSG00000068551	Zfp467	1144.24	666.642	905.44	-0.779896	0.174196	-4.47711	7.56618e-06	5.86185e-05	down
ENSMUSG00000094499	NA	151.566	54.8271	103.196	-1.46516	0.327433	-4.4747	7.65194e-06	5.91549e-05	down
ENSMUSG00000025936	Gm4956	3357.8	1574.73	2466.27	-1.09245	0.244265	-4.47241	7.73437e-06	5.97277e-05	down
ENSMUSG00000024137	E4f1	3263.02	1904.35	2583.69	-0.777522	0.173924	-4.47048	7.80439e-06	6.02359e-05	down
ENSMUSG00000021476	Habp4	1335.15	627.843	981.498	-1.08937	0.244048	-4.46374	8.0543e-06	6.20645e-05	down
ENSMUSG00000037860	Aim2	2050.1	1270.64	1660.37	-0.690983	0.155567	-4.44172	8.9244e-06	6.83276e-05	down
ENSMUSG00000033434	Gtpbp6	1276.15	794.823	1035.49	-0.684695	0.154179	-4.44091	8.95773e-06	6.84736e-05	down
ENSMUSG00000031090	Nadsyn1	510.005	276.893	393.449	-0.88098	0.198418	-4.44003	8.99483e-06	6.87205e-05	down
ENSMUSG00000039701	Usp53	1183.96	645.198	914.577	-0.87701	0.197793	-4.43397	9.25123e-06	7.0529e-05	down
ENSMUSG00000033730	Egr3	2603.09	1137.39	1870.24	-1.19437	0.269729	-4.42802	9.51023e-06	7.23494e-05	down
ENSMUSG00000019312	Grb7	342.383	121.505	231.944	-1.49265	0.337129	-4.42755	9.53105e-06	7.24693e-05	down
ENSMUSG00000090868	NA	33.7366	0	16.8683	-7.57756	1.71179	-4.4267	9.56854e-06	7.26542e-05	down
ENSMUSG00000050621	Rps27rt	26801.2	16878	21839.6	-0.667149	0.150799	-4.4241	9.68473e-06	7.34819e-05	down
ENSMUSG00000000957	Mmp14	799.193	408.837	604.015	-0.965627	0.218355	-4.42228	9.76663e-06	7.39857e-05	down
ENSMUSG00000067931	Zfp948	297.308	117.108	207.208	-1.34455	0.304577	-4.41449	1.01247e-05	7.64963e-05	down
ENSMUSG00000054555	Adam12	340.713	138.041	239.377	-1.30962	0.296987	-4.4097	1.03514e-05	7.81265e-05	down
ENSMUSG00000020021	Fgd6	894.537	324.388	609.462	-1.47117	0.334238	-4.40157	1.0747e-05	8.09412e-05	down
ENSMUSG00000023055	Calcoco1	2906.49	1821.45	2363.97	-0.675409	0.153608	-4.39697	1.09772e-05	8.25887e-05	down
ENSMUSG00000089809	Rasgef1b	456.885	201.352	329.119	-1.18325	0.269193	-4.39553	1.10501e-05	8.30499e-05	down
ENSMUSG00000038007	Acer2	535.478	265.192	400.335	-1.01808	0.231668	-4.39455	1.11002e-05	8.33822e-05	down
ENSMUSG00000028197	Col24a1	22.5648	0	11.2824	-6.99414	1.5917	-4.39414	1.1121e-05	8.34951e-05	down
ENSMUSG00000038538	Ubn2	4214	2690.22	3452.11	-0.647317	0.147409	-4.3913	1.12676e-05	8.43303e-05	down
ENSMUSG00000022822	Abcc5	2251.62	1361.96	1806.79	-0.726215	0.165428	-4.38993	1.13388e-05	8.48188e-05	down
ENSMUSG00000022900	Ildr1	575.951	208.252	392.102	-1.46657	0.334249	-4.38766	1.14578e-05	8.5575e-05	down
ENSMUSG00000035448	Ccr3	156.16	48.1519	102.156	-1.69705	0.386943	-4.38578	1.15569e-05	8.60909e-05	down
ENSMUSG00000040820	Hlcs	1366.14	825.444	1095.79	-0.728249	0.166055	-4.3856	1.15668e-05	8.61196e-05	down
ENSMUSG00000046546	Fam43a	401.624	173.86	287.742	-1.2078	0.275582	-4.38272	1.17207e-05	8.71748e-05	down
ENSMUSG00000058216	Gstp3	2118.88	1241.09	1679.99	-0.77168	0.176201	-4.37954	1.18932e-05	8.83206e-05	down
ENSMUSG00000026627	Pacc1	688.372	383.66	536.016	-0.844262	0.192782	-4.37937	1.19025e-05	8.83435e-05	down
ENSMUSG00000039096	Rsad1	542.956	271.253	407.105	-1.00403	0.229697	-4.37112	1.2361e-05	9.14625e-05	down
ENSMUSG00000046447	Camk2n1	235.514	64.1704	149.842	-1.87305	0.428497	-4.3712	1.23564e-05	9.14625e-05	down
ENSMUSG00000038384	Setd1b	6001.55	3857.35	4929.45	-0.637844	0.145969	-4.36973	1.24402e-05	9.19061e-05	down
ENSMUSG00000076618	Ighj4	67.6828	10.6146	39.1487	-2.67155	0.611445	-4.36925	1.24675e-05	9.20266e-05	down
ENSMUSG00000049001	Ndnf	87.357	17.8405	52.5987	-2.30255	0.52751	-4.36494	1.27158e-05	9.37488e-05	down
ENSMUSG00000027223	Mapk8ip1	132.043	38.7147	85.3789	-1.77313	0.406354	-4.36352	1.27985e-05	9.43101e-05	down
ENSMUSG00000097412	1810014B01Rik	221.66	76.3103	148.985	-1.52551	0.35008	-4.35762	1.31487e-05	9.65921e-05	down
ENSMUSG00000074282	Zfp94	253.296	97.4828	175.389	-1.3833	0.317487	-4.35704	1.31835e-05	9.67985e-05	down
ENSMUSG00000031230	Fgf16	55.827	3.70736	29.7672	-3.93797	0.903956	-4.35638	1.32234e-05	9.70414e-05	down
ENSMUSG00000035944	Ttc38	1290.9	838.539	1064.72	-0.622166	0.143026	-4.35001	1.3613e-05	9.9678e-05	down
ENSMUSG00000039765	Cc2d2a	99.1329	4.59641	51.8646	-4.53923	1.04371	-4.34913	1.36677e-05	9.99435e-05	down
ENSMUSG00000034041	Lyl1	170.893	28.5329	99.7131	-2.57932	0.59312	-4.34873	1.36927e-05	9.99732e-05	down
ENSMUSG00000044165	Bcl2l15	157.663	36.9852	97.324	-2.10116	0.483895	-4.34218	1.41076e-05	0.000102793	down
ENSMUSG00000027075	Slc43a1	883.139	523.694	703.416	-0.753613	0.173606	-4.34095	1.41867e-05	0.000103317	down
ENSMUSG00000095597	Rps7-ps3	76.3527	3.49576	39.9242	-4.4682	1.03202	-4.32957	1.49398e-05	0.000108581	down
ENSMUSG00000067288	Rps28	8198.96	5319.05	6759.01	-0.624244	0.144353	-4.32443	1.5293e-05	0.000110922	down
ENSMUSG00000028028	Alpk1	263.802	96.7387	180.27	-1.44515	0.334657	-4.31829	1.5724e-05	0.00011376	down
ENSMUSG00000006930	Hap1	166.733	62.8724	114.803	-1.42537	0.330297	-4.3154	1.59311e-05	0.000115201	down
ENSMUSG00000027452	Acss1	1635.51	942.37	1288.94	-0.795229	0.184412	-4.31224	1.61612e-05	0.000116747	down
ENSMUSG00000117679	Apbb3	1447.9	749.067	1098.48	-0.94948	0.2203	-4.30995	1.63292e-05	0.000117901	down
ENSMUSG00000022667	Cd200r1	1123.8	622.296	873.049	-0.852579	0.197933	-4.30742	1.6517e-05	0.000119197	down
ENSMUSG00000023009	Nckap5l	2720.06	1468.48	2094.27	-0.890323	0.207018	-4.30071	1.70252e-05	0.000122618	down
ENSMUSG00000022940	Pigp	544.809	299.773	422.291	-0.860373	0.200414	-4.29297	1.76297e-05	0.00012681	down
ENSMUSG00000022568	Scrib	6004.04	3644.85	4824.44	-0.720013	0.167726	-4.29278	1.76446e-05	0.000126823	down
ENSMUSG00000046573	Lyrm4	327.964	163.828	245.896	-1.00083	0.233196	-4.29181	1.77223e-05	0.000127254	down
ENSMUSG00000004328	Hif3a	344.111	135.207	239.659	-1.34002	0.312437	-4.28893	1.79536e-05	0.00012885	down
ENSMUSG00000050846	Zfp623	455.984	227.556	341.77	-1.00191	0.234012	-4.28143	1.85693e-05	0.000132737	down
ENSMUSG00000039137	Whrn	938.403	482.873	710.638	-0.957933	0.223768	-4.28091	1.8613e-05	0.000132983	down
ENSMUSG00000040557	Mettl27	333.456	161.113	247.285	-1.05289	0.246508	-4.27124	1.94392e-05	0.000138334	down
ENSMUSG00000021156	Zmynd11	6328.12	4179.45	5253.78	-0.598134	0.140108	-4.2691	1.96262e-05	0.000139526	down
ENSMUSG00000037295	Ldlrap1	2248.27	1225.5	1736.89	-0.875226	0.205073	-4.26788	1.97343e-05	0.000140225	down
ENSMUSG00000052544	St6galnac3	462.258	118.993	290.625	-1.97919	0.464204	-4.26362	2.01139e-05	0.000142666	down
ENSMUSG00000036278	Macrod1	223.106	91.4105	157.258	-1.28471	0.301764	-4.25732	2.06895e-05	0.000146143	down
ENSMUSG00000079402	Gm3752	295.479	88.2858	191.883	-1.74193	0.409409	-4.25474	2.09295e-05	0.000147692	down
ENSMUSG00000012126	Ubxn11	1743.34	700.274	1221.8	-1.31732	0.309671	1899-12-25 17:54:19	2.10044e-05	0.000148148	down
ENSMUSG00000014353	Tmem87b	1437.29	929.295	1183.29	-0.629407	0.148037	-4.25169	2.12164e-05	0.000149422	down
ENSMUSG00000033032	Afap1l1	111.091	26.1376	68.6142	-2.0987	0.493883	-4.2494	2.14347e-05	0.000150812	down
ENSMUSG00000091617	Gm3752	420.969	94.4596	257.714	-2.15718	0.507946	-4.24687	2.16773e-05	0.000152444	down
ENSMUSG00000029094	Afap1	512.711	253.136	382.924	-1.01783	0.239822	-4.24411	2.19461e-05	0.000154107	down
ENSMUSG00000030523	Trpm1	760.596	266.029	513.312	-1.51372	0.35668	-4.24391	2.19662e-05	0.000154172	down
ENSMUSG00000029060	Mib2	1134.87	748.795	941.835	-0.600218	0.141744	-4.23452	2.29043e-05	0.000160285	down
ENSMUSG00000031662	Snx20	2216.37	1272.79	1744.58	-0.800051	0.188991	-4.23328	2.30304e-05	0.000161089	down
ENSMUSG00000024132	Eci1	608.697	309.433	459.065	-0.978022	0.231142	-4.23126	2.3239e-05	0.000162311	down
ENSMUSG00000039852	Rere	8725.77	5580.83	7153.3	-0.644694	0.152394	-4.23045	2.33229e-05	0.000162817	down
ENSMUSG00000041977	Arhgef11	2276.17	1371.29	1823.73	-0.731164	0.172848	-4.2301	2.33592e-05	0.000162991	down
ENSMUSG00000090121	Abhd12b	68.4554	14.9571	41.7063	-2.19607	0.519477	-4.22747	2.36337e-05	0.000164714	down
ENSMUSG00000033863	Klf9	288.994	79.2198	184.107	-1.87034	0.442857	-4.22335	2.40702e-05	0.0001673	down
ENSMUSG00000067613	Krt83	93.9849	16.3702	55.1776	-2.52857	0.599032	-4.22109	2.43125e-05	0.000168821	down
ENSMUSG00000030539	Sema4b	2995.99	1981.98	2488.99	-0.596065	0.141734	-4.20552	2.60483e-05	0.000179827	down
ENSMUSG00000041774	Ydjc	500.311	257.845	379.078	-0.957247	0.22795	-4.19937	2.67664e-05	0.000184607	down
ENSMUSG00000041633	Kctd12b	170.171	36.1008	103.136	-2.23983	0.533459	-4.1987	2.68457e-05	0.000185065	down
ENSMUSG00000025237	Parp6	1764.58	1059.62	1412.1	-0.735614	0.175694	-4.1869	2.82786e-05	0.000194288	down
ENSMUSG00000063179	Pstk	762.027	474.651	618.339	-0.683061	0.163211	-4.18515	2.8498e-05	0.000195608	down
ENSMUSG00000039795	Zfand1	955.809	571.795	763.802	-0.741477	0.177328	-4.18139	2.89737e-05	0.000198303	down
ENSMUSG00000030610	Det1	753.806	489.528	621.667	-0.622831	0.14914	-4.17616	2.96473e-05	0.00020243	down
ENSMUSG00000004567	Mcoln1	2441.11	1463.78	1952.44	-0.7385	0.177093	-4.17012	3.04442e-05	0.000207081	down
ENSMUSG00000044628	Rnf208	207.987	65.7339	136.861	-1.65945	0.398383	-4.16547	3.10715e-05	0.000211047	down
ENSMUSG00000021079	Timm9	769.134	457.67	613.402	-0.75043	0.180261	-4.16303	3.14055e-05	0.000213114	down
ENSMUSG00000023348	Trip6	703.821	415.719	559.77	-0.758219	0.182326	-4.15859	3.20222e-05	0.000216888	down
ENSMUSG00000093979	Gm3667	766.486	407.071	586.778	-0.91359	0.220384	-4.14545	3.3914e-05	0.000228943	down
ENSMUSG00000073678	Pgap1	949.773	577.856	763.814	-0.717569	0.173147	-4.14428	3.40886e-05	0.000230014	down
ENSMUSG00000034800	Zfp661	137.72	39.1816	88.4506	-1.81085	0.437417	-4.13988	3.47488e-05	0.000234027	down
ENSMUSG00000074203	NA	233.945	103.341	168.643	-1.17869	0.284739	-4.13955	3.47989e-05	0.000234255	down
ENSMUSG00000061046	Haghl	976.4	532.898	754.649	-0.873709	0.211294	-4.13504	3.54888e-05	0.000238675	down
ENSMUSG00000022544	Eef2kmt	735.745	460.399	598.072	-0.676127	0.163648	-4.13159	3.6026e-05	0.000241833	down
ENSMUSG00000020230	Prmt2	408.972	165.888	287.43	-1.30222	0.315295	-4.13017	3.62503e-05	0.000243111	down
ENSMUSG00000045007	Tubg2	96.4885	23.3162	59.9023	-2.04805	0.49614	-4.12796	3.6599e-05	0.000245105	down
ENSMUSG00000021687	Scamp1	408.189	168.592	288.39	-1.27828	0.309682	-4.12771	3.66399e-05	0.000245264	down
ENSMUSG00000043885	Slc36a4	2083.71	1280.17	1681.94	-0.703258	0.170422	-4.12657	3.68213e-05	0.000246249	down
ENSMUSG00000072770	Acrbp	588.056	255.887	421.972	-1.20069	0.29096	-4.12665	3.68082e-05	0.000246249	down
ENSMUSG00000051804	Adam6b	36.3822	0.977946	18.6801	-5.23215	1.2688	-4.12369	3.72853e-05	0.000248772	down
ENSMUSG00000026925	Inpp5e	1943.75	1266.78	1605.27	-0.617725	0.149834	-4.12272	3.74423e-05	0.000249702	down
ENSMUSG00000032392	Parp16	259.648	110.894	185.271	-1.22807	0.297948	-4.12177	3.75973e-05	0.000250503	down
ENSMUSG00000022517	Mgrn1	2623.72	1684.88	2154.3	-0.638689	0.155	-4.12058	3.77926e-05	0.000251687	down
ENSMUSG00000093593	NA	695.087	365.31	530.199	-0.926934	0.225196	-4.11613	3.85287e-05	0.000256113	down
ENSMUSG00000029270	Dipk1a	803.725	420.057	611.891	-0.936277	0.227609	-4.11353	3.89649e-05	0.000258773	down
ENSMUSG00000047507	Baiap3	391.693	100.126	245.909	-1.97032	0.479242	-4.11132	3.93396e-05	0.000260536	down
ENSMUSG00000035640	Cbarp	1814.8	952.914	1383.86	-0.931249	0.226644	-4.10886	3.97614e-05	0.000263085	down
ENSMUSG00000000532	Acvr1b	1598.04	986.536	1292.29	-0.696227	0.170107	-4.09287	4.26063e-05	0.000280227	down
ENSMUSG00000013033	Adgrl1	13280.1	6380.87	9830.47	-1.05736	0.258385	-4.09217	4.2735e-05	0.000280945	down
ENSMUSG00000026344	Lypd1	203.966	35.6699	119.818	-2.50963	0.613879	-4.08815	4.34824e-05	0.000285596	down
ENSMUSG00000026484	Rnf2	2572.59	1624.72	2098.66	-0.663076	0.162372	-4.08367	4.43298e-05	0.000289833	down
ENSMUSG00000063522	Ly6m	94.0299	28.8152	61.4226	-1.70551	0.4177	-4.0831	4.44392e-05	0.000290416	down
ENSMUSG00000040410	Fbxl4	707.792	413.909	560.85	-0.775091	0.190381	-4.07126	4.67603e-05	0.000304335	down
ENSMUSG00000025373	Rnf41	1233.15	819.445	1026.3	-0.589506	0.145056	-4.064	4.82395e-05	0.000313109	down
ENSMUSG00000073096	Lrrc61	1638.67	1061.72	1350.19	-0.626652	0.154289	-4.06154	4.875e-05	0.000316136	down
ENSMUSG00000010307	Tmem86a	114.166	36.6674	75.4165	-1.63623	0.402965	-4.06047	4.89742e-05	0.000317446	down
ENSMUSG00000026928	Card9	336.403	160.66	248.532	-1.06788	0.263	-4.06036	4.89965e-05	0.000317447	down
ENSMUSG00000118125	NA	456.908	267.002	361.955	-0.774655	0.191009	-4.05559	5.0007e-05	0.000323282	down
ENSMUSG00000033039	Micall1	4221.25	2489.79	3355.52	-0.761782	0.187876	-4.05469	5.01998e-05	0.000324363	down
ENSMUSG00000078789	Dph1	613.837	368.194	491.016	-0.739519	0.182582	-4.05034	5.11437e-05	0.000329867	down
ENSMUSG00000020605	Hs1bp3	447.648	158.054	302.851	-1.5053	0.372641	-4.03954	5.3556e-05	0.00034434	down
ENSMUSG00000032370	Lactb	905.568	581.628	743.598	-0.639053	0.158403	-4.03435	5.47545e-05	0.000351143	down
ENSMUSG00000032352	Lrrc1	725.638	427.536	576.587	-0.764028	0.189725	-4.02702	5.64879e-05	0.000361084	down
ENSMUSG00000045817	Zfp36l2	23537.8	13007.1	18272.4	-0.855678	0.212682	-4.02328	5.7393e-05	0.000366216	down
ENSMUSG00000027495	Fam210b	686.476	438.605	562.54	-0.646772	0.161176	-4.01283	5.99964e-05	0.000380287	down
ENSMUSG00000023032	Slc4a8	2377.44	1327.54	1852.49	-0.840749	0.209568	-4.01182	6.02533e-05	0.000381746	down
ENSMUSG00000047090	Tmem198b	480.97	289.582	385.276	-0.733484	0.18299	-4.00832	6.11516e-05	0.000386412	down
ENSMUSG00000066129	Kndc1	173.915	68.6405	121.278	-1.344	0.335391	-4.00725	6.14295e-05	0.000387655	down
ENSMUSG00000022946	Dop1b	3946.97	2588.84	3267.91	-0.608861	0.152446	-3.99396	6.49793e-05	0.0004079	down
ENSMUSG00000029428	Stx2	499.135	242.218	370.677	-1.04425	0.261619	-3.99149	6.56595e-05	0.000411629	down
ENSMUSG00000021466	Ptch1	3335.64	2104.19	2719.91	-0.664602	0.166526	-3.99098	6.58008e-05	0.000411974	down
ENSMUSG00000030880	Polr3e	2026.05	1328.78	1677.42	-0.608625	0.152547	-3.98976	6.61401e-05	0.000413917	down
ENSMUSG00000036853	Mcoln3	310.085	100.124	205.105	-1.6421	0.411631	-3.98925	6.62818e-05	0.000414442	down
ENSMUSG00000056592	Zfp658	373.025	198.581	285.803	-0.910814	0.228631	-3.98378	6.78277e-05	0.000423738	down
ENSMUSG00000015968	Cacna1d	449.443	106.252	277.847	-2.08334	0.52328	-3.9813	6.85399e-05	0.000427628	down
ENSMUSG00000026989	Dapl1	239.215	75.8247	157.52	-1.65853	0.416762	-3.97956	6.90416e-05	0.000430571	down
ENSMUSG00000031728	Zfp821	968.244	464.846	716.545	-1.05912	0.266544	-3.97354	7.08124e-05	0.000440464	down
ENSMUSG00000040867	Begain	240.844	112.891	176.867	-1.09315	0.27514	-3.97305	7.09577e-05	0.000440984	down
ENSMUSG00000095681	Gm8281	248.137	79.0426	163.59	-1.65028	0.415475	-3.97204	7.1261e-05	0.000442677	down
ENSMUSG00000055538	Zcchc24	244.862	117.29	181.076	-1.06268	0.267583	-3.97138	7.14569e-05	0.000443702	down
ENSMUSG00000037395	Rcor3	878.617	571.627	725.122	-0.620145	0.156177	-3.97079	7.16351e-05	0.000444423	down
ENSMUSG00000097295	NA	462.996	276.437	369.716	-0.744412	0.187616	-3.96774	7.25561e-05	0.000449553	down
ENSMUSG00000028033	Kcnq5	637.035	395.116	516.075	-0.69	0.173981	-3.96595	7.31033e-05	0.000452552	down
ENSMUSG00000078651	Aoc2	1074.99	673.456	874.221	-0.675107	0.170768	-3.95336	7.70622e-05	0.000475007	down
ENSMUSG00000052302	Tbc1d30	1009.34	463.863	736.602	-1.12219	0.284376	-3.94615	7.94195e-05	0.000487858	down
ENSMUSG00000099083	Atf7	3367.56	1968.24	2667.9	-0.774923	0.19649	-3.94383	8.0192e-05	0.000492181	down
ENSMUSG00000074166	AW146154	385.838	214.265	300.052	-0.850283	0.215929	-3.93779	8.22348e-05	0.000502565	down
ENSMUSG00000029102	Hgfac	93.5031	25.8207	59.6619	-1.85042	0.469955	-3.93744	8.23542e-05	0.000502866	down
ENSMUSG00000034245	Hdac11	155.715	50.214	102.965	-1.63327	0.415112	-3.93453	8.33593e-05	0.000508353	down
ENSMUSG00000024032	Tff1	27.8705	0.67786	14.2742	-5.40742	1.37473	-3.93345	8.37364e-05	0.000510408	down
ENSMUSG00000037251	Pomk	582.646	352.504	467.575	-0.723957	0.184215	-3.92996	8.49609e-05	0.000516362	down
ENSMUSG00000030651	Art2b	1545.04	736.891	1140.97	-1.06809	0.272193	-3.92403	8.70806e-05	0.000527901	down
ENSMUSG00000003380	Rabac1	1996.1	1171.29	1583.69	-0.768876	0.195964	-3.92356	8.72513e-05	0.000528712	down
ENSMUSG00000004846	Plod3	839.621	487.627	663.624	-0.780798	0.199335	-3.91701	8.96548e-05	0.000542151	down
ENSMUSG00000057133	Chd6	6813.91	4476.3	5645.11	-0.606346	0.154799	-3.917	8.96583e-05	0.000542151	down
ENSMUSG00000033713	Foxn3	10466.8	6310.28	8388.55	-0.729965	0.186519	-3.91363	9.09185e-05	0.000548844	down
ENSMUSG00000056673	Kdm5d	2075.99	1216.7	1646.34	-0.770719	0.197077	-3.91075	9.2011e-05	0.000554971	down
ENSMUSG00000026113	Inpp4a	2678.12	1745.22	2211.67	-0.618936	0.15842	-3.90694	9.34721e-05	0.000562128	down
ENSMUSG00000032598	Nckipsd	581.064	272.184	426.624	-1.08805	0.278536	-3.90631	9.37145e-05	0.000563113	down
ENSMUSG00000015467	Egfl8	161.673	61.981	111.827	-1.38342	0.354293	-3.90472	9.43335e-05	0.000566595	down
ENSMUSG00000026944	Abca2	12785	8384.81	10584.9	-0.608605	0.155913	-3.9035	9.48126e-05	0.000568995	down
ENSMUSG00000067825	Pex26	478.814	220.321	349.567	-1.11993	0.287245	-3.89888	9.66383e-05	0.000578497	down
ENSMUSG00000058883	Zfp708	135.627	52.2095	93.9185	-1.37916	0.353908	-3.89694	9.74163e-05	0.000582911	down
ENSMUSG00000011831	Evi5	290.665	104.06	197.363	-1.48223	0.38052	-3.89529	9.80816e-05	0.000586402	down
ENSMUSG00000046056	Sbsn	236.161	98.0616	167.111	-1.26599	0.325478	-3.88965	0.000100391	0.000599708	down
ENSMUSG00000051977	Prdm9	501.547	267.184	384.366	-0.909811	0.234077	-3.8868	0.000101573	0.000606264	down
ENSMUSG00000046658	Zfp316	307.421	134.867	221.144	-1.19477	0.307544	-3.88487	0.000102384	0.000610732	down
ENSMUSG00000027472	Pdrg1	2132.49	1305.65	1719.07	-0.708145	0.182308	-3.88433	0.000102611	0.000611438	down
ENSMUSG00000078779	Zfp59	375.099	201.989	288.544	-0.893237	0.229992	-3.88378	0.000102844	0.000612065	down
ENSMUSG00000079019	Insl3	729.934	433.473	581.703	-0.752371	0.19372	-3.88381	0.000102832	0.000612065	down
ENSMUSG00000056214	Pard6g	734.097	410.525	572.311	-0.837941	0.216093	-3.87769	0.000105455	0.000626044	down
ENSMUSG00000033488	Cryzl2	195.519	81.2128	138.366	-1.2659	0.326551	-3.87657	0.000105941	0.000628666	down
ENSMUSG00000027374	Mrps5	1885.62	1220	1552.81	-0.628924	0.16239	-3.87293	0.000107535	0.00063707	down
ENSMUSG00000045573	Penk	3536.89	2066.11	2801.5	-0.775847	0.20053	-3.86898	0.00010929	0.000646134	down
ENSMUSG00000025316	Banp	1088.66	598.542	843.602	-0.863902	0.223314	-3.86856	0.000109482	0.000647001	down
ENSMUSG00000044052	Ccr10	115.129	39.076	77.1024	-1.56027	0.403624	-3.86565	0.000110793	0.000653402	down
ENSMUSG00000014245	Pigl	766.579	455.158	610.869	-0.751258	0.19438	-3.86489	0.000111141	0.000654642	down
ENSMUSG00000053153	Spag16	74.5853	17.5638	46.0745	-2.08768	0.540254	-3.86425	0.00011143	0.000656075	down
ENSMUSG00000051817	Sox12	326.513	131.699	229.106	-1.30942	0.338956	-3.86311	0.000111954	0.000658403	down
ENSMUSG00000023267	Gabrr2	705.349	372.66	539.004	-0.920469	0.238586	-3.85802	0.000114308	0.000671091	down
ENSMUSG00000050212	Eva1b	1048.69	645.469	847.078	-0.700372	0.181593	-3.85683	0.000114866	0.000673611	down
ENSMUSG00000024030	Abcg1	4311.42	2758.05	3534.73	-0.6448	0.167197	-3.85652	0.000115011	0.00067384	down
ENSMUSG00000030246	Ldhb	1999.83	1297.06	1648.44	-0.624532	0.162007	-3.85498	0.000115741	0.000677839	down
ENSMUSG00000099041	NA	376.875	160.691	268.783	-1.23121	0.31939	-3.85487	0.000115793	0.000677863	down
ENSMUSG00000046027	Stard5	461.03	242.182	351.606	-0.928095	0.240865	-3.85318	0.000116594	0.000681995	down
ENSMUSG00000078899	Gm4631	1341.59	859.663	1100.63	-0.641653	0.166569	-3.85218	0.00011707	0.000684499	down
ENSMUSG00000005534	Insr	1632.62	1027.92	1330.27	-0.667485	0.1735	-3.84717	0.000119491	0.000696792	down
ENSMUSG00000037419	Endod1	4762.33	2726.37	3744.35	-0.804604	0.209194	-3.84621	0.000119961	0.000698835	down
ENSMUSG00000066438	Plekhd1	72.1362	8.66795	40.4021	-3.04886	0.792866	-3.84536	0.000120373	0.000700955	down
ENSMUSG00000061455	Stx17	1384.14	856.978	1120.56	-0.693159	0.180996	-3.82968	0.000128308	0.000743231	down
ENSMUSG00000019822	Smpd2	739.548	444.952	592.25	-0.733787	0.191667	-3.82844	0.000128958	0.000746091	down
ENSMUSG00000032496	Ltf	45.2419	7.54218	26.392	-2.59086	0.677996	-3.82135	0.000132721	0.000765873	down
ENSMUSG00000068206	Pick1	1250.09	806.469	1028.28	-0.632376	0.16553	-3.8203	0.000133287	0.000768344	down
ENSMUSG00000023084	Lrrc71	66.0428	5.90284	35.9728	-3.43504	0.900546	-3.8144	0.000136515	0.000786003	down
ENSMUSG00000040795	Iqcc	704.667	382.604	543.636	-0.8802	0.23077	-3.81419	0.00013663	0.000786037	down
ENSMUSG00000028476	Reck	506.648	239.492	373.07	-1.08566	0.285342	-3.80476	0.000141939	0.000814613	down
ENSMUSG00000068329	Htra2	997.044	662.154	829.599	-0.590649	0.155338	-3.80236	0.000143326	0.000822242	down
ENSMUSG00000019737	Syne4	251.316	115.676	183.496	-1.11839	0.294266	-3.80059	0.000144352	0.000827135	down
ENSMUSG00000032373	Car12	926.315	510.947	718.631	-0.858939	0.226059	-3.79963	0.000144911	0.00083001	down
ENSMUSG00000021123	Rdh12	300.132	164.882	232.507	-0.864026	0.227493	-3.79804	0.000145844	0.000834687	down
ENSMUSG00000096141	Dnah7a	692.419	338.399	515.409	-1.03782	0.273569	-3.79365	0.000148451	0.000848586	down
ENSMUSG00000114836	NA	99.0599	28.1261	63.593	-1.82161	0.480399	-3.79188	0.000149513	0.000853639	down
ENSMUSG00000053161	Daw1	26.7873	0	13.3936	-7.24849	1.91203	-3.791	0.000150043	0.000856323	down
ENSMUSG00000110185	Igip	298.365	127.712	213.039	-1.22286	0.322662	-3.78992	0.000150695	0.0008597	down
ENSMUSG00000042198	Chchd7	589.723	369.044	479.384	-0.675909	0.178434	-3.78802	0.000151856	0.000864943	down
ENSMUSG00000055866	Per2	689.399	331.048	510.224	-1.05337	0.278358	-3.78423	0.000154188	0.000875906	down
ENSMUSG00000072940	NA	1972.91	1253.08	1613	-0.65468	0.173348	-3.77668	0.000158934	0.000900961	down
ENSMUSG00000064284	Cdpf1	455.095	257.009	356.052	-0.826904	0.219169	-3.77291	0.000161352	0.000913943	down
ENSMUSG00000057378	Ryr3	228.292	81.6891	154.991	-1.48845	0.394629	-3.77177	0.000162093	0.000917056	down
ENSMUSG00000026203	Dnajb2	479.337	197.52	338.428	-1.2761	0.338526	-3.76959	0.000163518	0.000924021	down
ENSMUSG00000117819	NA	207.011	79.3376	143.174	-1.38296	0.366855	-3.76976	0.000163402	0.000924021	down
ENSMUSG00000027111	Itga6	9954.25	5740.29	7847.27	-0.794174	0.2109	-3.76565	0.000166117	0.000937599	down
ENSMUSG00000026126	Ptpn18	2683.18	1750.37	2216.77	-0.616533	0.163821	-3.76345	0.000167584	0.000945137	down
ENSMUSG00000032494	Tdgf1	204.621	81.1031	142.862	-1.33393	0.3545	-3.76286	0.000167983	0.00094701	down
ENSMUSG00000029661	Col1a2	104.089	24.8859	64.4877	-2.11039	0.560894	-3.76254	0.000168195	0.000947463	down
ENSMUSG00000025217	Btrc	706.685	401.439	554.062	-0.816538	0.217144	-3.76034	0.00016968	0.000954325	down
ENSMUSG00000037306	Man1c1	375.653	201.538	288.595	-0.899735	0.23934	-3.75923	0.00017044	0.000957473	down
ENSMUSG00000097327	E030030I06Rik	200.479	84.3826	142.431	-1.2461	0.332002	-3.75329	0.000174527	0.00097813	down
ENSMUSG00000002617	Zfp40	394.436	235.749	315.092	-0.743858	0.198465	-3.74806	0.000178208	0.000996419	down
ENSMUSG00000028540	Dph2	897.315	565.12	731.218	-0.667632	0.178195	-3.74664	0.000179218	0.00100128	down
ENSMUSG00000038775	Vill	613.31	360.42	486.865	-0.76672	0.204655	-3.7464	0.000179393	0.00100188	down
ENSMUSG00000059326	Csf2ra	456.708	175.808	316.258	-1.3826	0.369186	-3.74499	0.000180401	0.00100711	down
ENSMUSG00000017167	Cntnap1	190.68	60.4206	125.55	-1.67224	0.44769	-3.73527	0.000187513	0.00104478	down
ENSMUSG00000054666	Olfr63	332.704	159.056	245.88	-1.06493	0.285238	-3.73348	0.00018885	0.00105182	down
ENSMUSG00000059839	Zfp874b	597.764	350.545	474.155	-0.768357	0.206063	-3.72875	0.00019243	0.00107134	down
ENSMUSG00000038502	Ptov1	456.712	202.208	329.46	-1.17507	0.315227	-3.72768	0.000193252	0.00107508	down
ENSMUSG00000022704	Qtrt2	1284.08	702.209	993.143	-0.873101	0.234349	-3.72564	0.000194819	0.00108296	down
ENSMUSG00000028910	Mecr	775.282	490.82	633.051	-0.660506	0.177324	-3.72486	0.000195424	0.00108548	down
ENSMUSG00000008822	Acyp1	442.093	208.786	325.439	-1.08215	0.290838	-3.7208	0.00019859	0.00110115	down
ENSMUSG00000027624	Epb41l1	87.0085	20.0887	53.5486	-2.26193	0.608451	-3.71752	0.000201185	0.00111359	down
ENSMUSG00000035355	Kcnh4	74.5156	17.2774	45.8965	-2.11403	0.568765	-3.71688	0.000201696	0.00111599	down
ENSMUSG00000020553	Pctp	259.359	126.895	193.127	-1.03319	0.278155	-3.71444	0.000203655	0.00112509	down
ENSMUSG00000079659	Tmem243	1032.87	673.664	853.269	-0.616188	0.165986	-3.71229	0.000205394	0.00113382	down
ENSMUSG00000030287	Itpr2	7888.02	5219.27	6553.64	-0.595508	0.160488	-3.71061	0.000206757	0.00114091	down
ENSMUSG00000040997	Abhd4	448.665	275.338	362.001	-0.70413	0.189796	-3.70992	0.000207321	0.00114358	down
ENSMUSG00000089736	Tgfbr3l	854.744	504.205	679.474	-0.762311	0.205494	-3.70966	0.000207541	0.00114435	down
ENSMUSG00000022687	Boc	41.0825	3.00123	22.0419	-3.79595	1.02421	-3.70623	0.000210366	0.00115859	down
ENSMUSG00000042064	Myo3b	360.138	136.491	248.315	-1.40719	0.379818	-3.70492	0.000211458	0.00116416	down
ENSMUSG00000023249	Parp3	6072.04	3660.4	4866.22	-0.7302	0.197701	-3.69346	0.000221223	0.00121279	down
ENSMUSG00000078670	Fam174b	136.793	52.6742	94.7335	-1.37875	0.373418	-3.69225	0.000222282	0.00121813	down
ENSMUSG00000040183	Ankrd6	324.619	97.6795	211.149	-1.73974	0.472337	-3.68325	0.000230279	0.0012581	down
ENSMUSG00000037022	Mmaa	284.685	161.265	222.975	-0.819196	0.222447	-3.68266	0.000230815	0.00126055	down
ENSMUSG00000048503	Tlcd5	226.574	105.2	165.887	-1.10723	0.300691	-3.68229	0.000231152	0.00126143	down
ENSMUSG00000008398	Elk3	3811.45	2447.46	3129.46	-0.639189	0.173597	-3.68203	0.000231388	0.00126224	down
ENSMUSG00000046550	Spin2c	164.082	66.5295	115.306	-1.30538	0.354544	-3.68185	0.000231544	0.00126259	down
ENSMUSG00000002279	Lmf1	563.285	334.165	448.725	-0.75409	0.204871	-3.68079	0.000232508	0.00126599	down
ENSMUSG00000032198	Dock6	633.044	274.446	453.745	-1.21049	0.329054	-3.67869	0.000234435	0.00127498	down
ENSMUSG00000075256	Cerkl	109.084	35.2391	72.1614	-1.62224	0.441098	-3.67774	0.000235311	0.00127877	down
ENSMUSG00000051984	Sec31b	206.624	65.6921	136.158	-1.65258	0.449679	-3.67502	0.000237829	0.00129098	down
ENSMUSG00000038319	Kcnh2	688.485	381.064	534.774	-0.855229	0.23274	-3.6746	0.000238218	0.0012926	down
ENSMUSG00000030386	Zfp606	365.269	219.999	292.634	-0.730755	0.199164	-3.6691	0.000243404	0.00131825	down
ENSMUSG00000037104	Socs5	688.871	433.153	561.012	-0.669401	0.182441	-3.66913	0.000243374	0.00131825	down
ENSMUSG00000070385	Ampd1	291.971	86.6945	189.333	-1.75308	0.478115	-3.66665	0.000245746	0.00132892	down
ENSMUSG00000039478	Micu3	502.685	303.773	403.229	-0.72662	0.198192	-3.66625	0.000246134	0.00133052	down
ENSMUSG00000038930	Rccd1	823.099	530.058	676.579	-0.634604	0.173185	-3.66432	0.000248	0.00133872	down
ENSMUSG00000040415	Dtx3	5001.64	3281.74	4141.69	-0.608056	0.165933	-3.66448	0.000247846	0.00133872	down
ENSMUSG00000033852	Gm28042	812.03	308.401	560.216	-1.39708	0.381281	-3.66417	0.000248147	0.00133887	down
ENSMUSG00000024330	Col11a2	1973.28	1148.71	1561	-0.779857	0.213673	-3.64977	0.000262477	0.00140718	down
ENSMUSG00000009733	Tfcp2	543.169	321.849	432.509	-0.756857	0.207402	-3.64923	0.000263027	0.0014096	down
ENSMUSG00000034793	G6pc3	1098.97	676.874	887.92	-0.700749	0.192036	-3.64905	0.000263211	0.00140994	down
ENSMUSG00000024906	Mus81	1424.09	817.804	1120.95	-0.800557	0.219745	-3.64313	0.000269346	0.0014397	down
ENSMUSG00000002731	Prkra	235.388	127.631	181.51	-0.881788	0.242182	-3.64101	0.000271567	0.00145008	down
ENSMUSG00000042408	Zmym6	1213.23	664.854	939.041	-0.87025	0.239137	-3.63912	0.000273568	0.00146008	down
ENSMUSG00000021057	Akap5	117.371	26.8852	72.128	-2.11658	0.582179	-3.63562	0.000277313	0.00147732	down
ENSMUSG00000064267	Hvcn1	3770.05	2435.33	3102.69	-0.630488	0.173497	-3.63401	0.000279052	0.00148603	down
ENSMUSG00000091956	C2cd4b	83.3153	20.4621	51.8887	-2.02388	0.556975	-3.6337	0.000279382	0.00148723	down
ENSMUSG00000073609	D2hgdh	993.141	625.492	809.316	-0.668337	0.184043	-3.63141	0.000281877	0.00149996	down
ENSMUSG00000051113	Fam71e1	117.328	41.8273	79.5776	-1.48969	0.411196	-3.62282	0.00029141	0.00154438	down
ENSMUSG00000051007	Gatd1	1590.19	993.097	1291.64	-0.678719	0.187645	-3.61703	0.000297999	0.00157463	down
ENSMUSG00000034121	Mks1	707.021	459.818	583.419	-0.620175	0.171496	-3.61626	0.000298891	0.00157877	down
ENSMUSG00000033350	Chst2	880.583	507.344	693.964	-0.7954	0.22016	-3.61283	0.000302877	0.00159688	down
ENSMUSG00000069237	Fam8a1	1180.18	733.462	956.819	-0.686024	0.19042	-3.6027	0.000314934	0.00165375	down
ENSMUSG00000060441	Trim5	1578.77	1006.94	1292.86	-0.648939	0.180467	-3.59589	0.000323285	0.0016945	down
ENSMUSG00000076620	Ighj2	44.2688	4.00651	24.1377	-3.46813	0.964762	-3.59481	0.000324632	0.00170094	down
ENSMUSG00000029070	Mxra8	215.903	64.5735	140.238	-1.75109	0.487363	-3.593	0.000326898	0.00171093	down
ENSMUSG00000034647	Ankrd12	5101.29	3369.11	4235.2	-0.598771	0.16679	-3.58998	0.000330704	0.00172895	down
ENSMUSG00000095295	Gm3488	233.138	98.4595	165.799	-1.24326	0.346489	-3.58816	0.000333024	0.00173981	down
ENSMUSG00000002409	Dyrk1b	647.388	431.678	539.533	-0.585335	0.163253	-3.58545	0.000336504	0.00175478	down
ENSMUSG00000025978	Rftn2	110.861	35.1015	72.9811	-1.64667	0.460064	-3.57922	0.000344628	0.00179324	down
ENSMUSG00000048583	Igf2	85.7994	16.4205	51.1099	-2.36758	0.661631	-3.5784	0.000345708	0.00179756	down
ENSMUSG00000008305	Tle1	211.395	65.9736	138.684	-1.67853	0.469218	-3.5773	0.000347155	0.00180312	down
ENSMUSG00000001166	Oas1c	1148.72	658.782	903.753	-0.800669	0.224259	-3.57028	0.000356602	0.00184883	down
ENSMUSG00000051000	Fam160a1	269.369	126.289	197.829	-1.09369	0.30649	-3.56844	0.000359111	0.00186117	down
ENSMUSG00000048905	Bnip5	484.142	142.461	313.301	-1.75981	0.493664	-3.56479	0.000364146	0.00188317	down
ENSMUSG00000066233	Tmem42	533.267	279.672	406.47	-0.934549	0.262236	-3.56377	0.000365568	0.00188823	down
ENSMUSG00000067925	Rtl8a	481.796	313.059	397.428	-0.621258	0.174365	-3.56297	0.000366689	0.00189223	down
ENSMUSG00000115219	Eef1akmt4	264.026	153.125	208.575	-0.786406	0.220825	-3.56122	0.00036914	0.00190282	down
ENSMUSG00000072115	Ang	33.1107	3.70269	18.4067	-3.16365	0.888635	-3.56012	0.000370683	0.0019094	down
ENSMUSG00000001911	Nfix	480.6	289.793	385.197	-0.729114	0.205211	-3.55299	0.000380872	0.00195625	down
ENSMUSG00000057836	Xlr3a	58.2446	6.42746	32.336	-3.14064	0.884122	-3.55227	0.000381925	0.00196026	down
ENSMUSG00000036985	Zdhhc9	970.645	642.423	806.534	-0.596249	0.168105	-3.54688	0.000389825	0.00199094	down
ENSMUSG00000028248	Pnisr	8254.14	5462.3	6858.22	-0.595606	0.167995	-3.54538	0.000392043	0.00200072	down
ENSMUSG00000020782	Llgl2	1392.27	914.71	1153.49	-0.606602	0.171173	-3.54379	0.000394423	0.00201215	down
ENSMUSG00000089762	Ier5l	93.3601	22.1799	57.77	-2.07414	0.585596	-3.54194	0.000397198	0.00202414	down
ENSMUSG00000024170	Telo2	1665.89	1052.1	1358.99	-0.662916	0.187677	-3.53223	0.000412075	0.00208895	down
ENSMUSG00000024180	Pgap6	1156.61	759.431	958.02	-0.606629	0.171742	-3.53221	0.000412103	0.00208895	down
ENSMUSG00000062861	Zfp28	449.016	246.373	347.694	-0.863929	0.24488	-3.52797	0.000418767	0.00212048	down
ENSMUSG00000059495	Arhgef12	2015.8	1196	1605.9	-0.753678	0.21374	-3.52614	0.000421661	0.00213363	down
ENSMUSG00000053460	Ggcx	623.877	365.45	494.663	-0.771696	0.218887	-3.52554	0.000422614	0.00213694	down
ENSMUSG00000004568	Arhgef18	12216.4	7722.9	9969.63	-0.661609	0.187745	-3.52398	0.000425115	0.00214731	down
ENSMUSG00000031258	Xkrx	178.937	71.4868	125.212	-1.34111	0.381244	-3.51774	0.000435247	0.00219384	down
ENSMUSG00000027371	Fahd2a	491.646	260.753	376.2	-0.916723	0.260975	-3.51269	0.000443592	0.0022312	down
ENSMUSG00000001249	Hpn	184.268	89.4618	136.865	-1.04701	0.298937	-3.50245	0.000461005	0.00231004	down
ENSMUSG00000024186	Rgs11	512.739	275.702	394.221	-0.895832	0.255864	-3.5012	0.00046316	0.00231904	down
ENSMUSG00000015944	Castor2	1356.38	856.008	1106.19	-0.663747	0.189647	-3.4999	0.000465425	0.00232712	down
ENSMUSG00000026335	Pam	267.491	73.6764	170.584	-1.87843	0.536709	-3.49991	0.000465421	0.00232712	down
ENSMUSG00000029605	Oas1b	1142.42	740.794	941.609	-0.625834	0.178839	-3.49943	0.000466259	0.00233048	down
ENSMUSG00000038605	Samd10	860.441	568.795	714.618	-0.597489	0.170786	-3.49846	0.000467949	0.0023373	down
ENSMUSG00000074818	Pdzd7	39.056	0.865895	19.9609	-5.67725	1.62347	-3.49699	0.000470533	0.00234939	down
ENSMUSG00000053347	Zfp943	685.812	390.239	538.026	-0.814279	0.232916	-3.49602	0.000472255	0.00235634	down
ENSMUSG00000034751	Mast4	908.68	479.12	693.9	-0.923137	0.264374	-3.49178	0.000479813	0.00238906	down
ENSMUSG00000092167	Gm3696	206.705	67.8613	137.283	-1.60648	0.460528	-3.48836	0.000486002	0.00241568	down
ENSMUSG00000036898	Zfp157	922.949	521.633	722.291	-0.826949	0.237398	-3.48339	0.000495114	0.00245756	down
ENSMUSG00000068457	Uty	712.527	364.706	538.616	-0.966296	0.277426	-3.48307	0.000495694	0.002458	down
ENSMUSG00000026576	Atp1b1	2562.8	1633.87	2098.33	-0.650037	0.18667	-3.48228	0.000497166	0.00246177	down
ENSMUSG00000076926	Traj2	134.336	49.5839	91.9599	-1.43635	0.412557	-3.48158	0.000498472	0.00246653	down
ENSMUSG00000042831	Alkbh6	1537.19	919.727	1228.46	-0.741497	0.212983	-3.48148	0.000498646	0.00246654	down
ENSMUSG00000041594	Tmtc4	576.21	379.178	477.694	-0.603473	0.173416	-3.47991	0.000501585	0.00247851	down
ENSMUSG00000034108	Ccs	2411.01	1547.04	1979.03	-0.640415	0.184223	-3.4763	0.000508391	0.00250955	down
ENSMUSG00000002668	Dennd1c	12941.2	8583.58	10762.4	-0.592406	0.170507	-3.47438	0.000512033	0.00252665	down
ENSMUSG00000011658	Fuz	1244.05	750.082	997.068	-0.730391	0.210516	-3.46952	0.00052138	0.00256835	down
ENSMUSG00000001128	Cfp	393.915	219.25	306.583	-0.848858	0.244714	-3.46877	0.000522846	0.0025738	down
ENSMUSG00000038663	Fsd2	327.415	198.136	262.775	-0.725822	0.209275	-3.46827	0.000523822	0.00257772	down
ENSMUSG00000031842	Pde4c	341.683	170.555	256.119	-1.00681	0.290494	-3.46586	0.000528532	0.00259911	down
ENSMUSG00000003575	Crtc1	2210.1	1401.47	1805.79	-0.657074	0.189827	-3.46144	0.000537297	0.00263408	down
ENSMUSG00000005501	Usp40	771.962	507.939	639.951	-0.603865	0.174509	-3.46037	0.000539435	0.00264185	down
ENSMUSG00000054364	Rhob	856.604	450.228	653.416	-0.927724	0.268162	-3.45956	0.000541057	0.00264798	down
ENSMUSG00000026171	Rnf25	1066.05	633.562	849.804	-0.75043	0.217148	-3.45585	0.000548571	0.00267926	down
ENSMUSG00000028709	Mob3c	1277.04	836.881	1056.96	-0.609567	0.176472	-3.45419	0.000551948	0.00269392	down
ENSMUSG00000020432	Tcn2	646.972	394.436	520.704	-0.714264	0.207503	-3.44219	0.00057702	0.00279817	down
ENSMUSG00000042289	Hsd3b7	272.557	160.493	216.525	-0.766225	0.222642	-3.44151	0.000578481	0.00280336	down
ENSMUSG00000033972	Zfp944	693.497	453.19	573.344	-0.613421	0.178273	-3.44091	0.000579757	0.00280765	down
ENSMUSG00000030217	Art4	93.8761	31.847	62.8616	-1.55558	0.452119	-3.44064	0.000580347	0.00280955	down
ENSMUSG00000020642	Rnf144a	1257.27	749.225	1003.25	-0.747764	0.217491	-3.43814	0.000585722	0.00283175	down
ENSMUSG00000025262	Fam120c	406.272	244.211	325.241	-0.735026	0.214124	-3.43271	0.000597585	0.00288326	down
ENSMUSG00000052760	A630001G21Rik	2634.75	1545.96	2090.35	-0.769244	0.224102	-3.43256	0.000597912	0.00288387	down
ENSMUSG00000076897	Traj32	23.6624	2.43091	13.0467	-3.28905	0.958396	-3.43183	0.000599533	0.00288974	down
ENSMUSG00000074865	Zfp934	506.34	310.335	408.337	-0.704884	0.205449	-3.43094	0.000601486	0.0028972	down
ENSMUSG00000006638	Abhd1	173.077	77.2753	125.176	-1.16297	0.339366	-3.4269	0.000610521	0.00293973	down
ENSMUSG00000064373	Selenop	2987.89	1697.13	2342.51	-0.81602	0.23823	-3.42535	0.000614006	0.00295354	down
ENSMUSG00000036833	Pnpla7	2966.09	1735.11	2350.6	-0.773443	0.226036	-3.42177	0.000622159	0.00298674	down
ENSMUSG00000035509	Fbxl21	30.1753	2.89554	16.5354	-3.36987	0.986029	-3.41762	0.000631708	0.00302447	down
ENSMUSG00000042073	Abhd14b	143.828	59.8363	101.832	-1.2706	0.371854	-3.41692	0.000633336	0.00303125	down
ENSMUSG00000093769	H3c14	23.862	0.624882	12.2435	-5.23306	1.53166	-3.41659	0.000634101	0.00303289	down
ENSMUSG00000038712	Mindy1	797.907	513.623	655.765	-0.635504	0.186098	-3.41489	0.000638089	0.00304993	down
ENSMUSG00000031860	Pbx4	332.752	165.919	249.335	-1.00326	0.293884	-3.41379	0.000640669	0.00305919	down
ENSMUSG00000040713	Creg1	548.583	294.203	421.393	-0.896419	0.262815	-3.41084	0.000647631	0.00308689	down
ENSMUSG00000036615	Rfxap	780.573	503.396	641.985	-0.632272	0.185424	-3.40987	0.000649948	0.00309628	down
ENSMUSG00000039952	Dag1	1154.03	739.744	946.888	-0.641602	0.188264	-3.408	0.000654421	0.00311448	down
ENSMUSG00000020423	Btg2	5940.04	3714	4827.02	-0.677502	0.198894	-3.40636	0.000658364	0.00313117	down
ENSMUSG00000093985	Gm10406	276.113	106.357	191.235	-1.37635	0.404187	-3.40524	0.000661061	0.00314295	down
ENSMUSG00000094634	NA	663.694	377.578	520.636	-0.813893	0.239391	-3.39984	0.000674243	0.00320031	down
ENSMUSG00000027993	Trim2	98.156	26.5069	62.3315	-1.86091	0.547472	-3.39909	0.000676099	0.00320806	down
ENSMUSG00000035606	Ky	94.295	13.0025	53.6488	-2.86127	0.842575	-3.39587	0.000684118	0.0032423	down
ENSMUSG00000076497	Trbj2-7	432.381	263.064	347.723	-0.716331	0.211195	-3.39181	0.000694334	0.00328262	down
ENSMUSG00000047907	Tshz2	181.888	80.2988	131.093	-1.18062	0.348432	-3.38838	0.000703061	0.00331731	down
ENSMUSG00000025268	Maged2	625.713	405.05	515.381	-0.627132	0.185181	-3.38659	0.000707669	0.00333685	down
ENSMUSG00000050954	Zfp169	1185.66	741.429	963.544	-0.677036	0.200098	-3.38353	0.000715611	0.00337097	down
ENSMUSG00000090236	Car15	178.533	78.9693	128.751	-1.17759	0.348085	-3.38306	0.00071684	0.00337565	down
ENSMUSG00000068740	Celsr2	683.343	434.97	559.157	-0.649974	0.192245	-3.38098	0.000722286	0.00339906	down
ENSMUSG00000037224	Zfyve28	218.616	118.157	168.387	-0.888153	0.262857	-3.37884	0.000727926	0.00342012	down
ENSMUSG00000104876	NA	290.315	170.236	230.275	-0.77032	0.228001	-3.37859	0.000728598	0.00342202	down
ENSMUSG00000014554	Dguok	1163.66	731.328	947.494	-0.671166	0.198868	-3.37492	0.000738362	0.00346334	down
ENSMUSG00000036620	Mgat4b	621.448	346.491	483.969	-0.841875	0.249599	-3.37291	0.000743793	0.00348425	down
ENSMUSG00000076486	Trbj1-4	377.783	174.764	276.274	-1.11088	0.329453	-3.37189	0.000746538	0.00349354	down
ENSMUSG00000116165	Pdxp	638.522	389.715	514.119	-0.713361	0.211853	-3.36725	0.000759221	0.00354262	down
ENSMUSG00000048696	Mex3d	368.122	217.336	292.729	-0.761046	0.226187	-3.36468	0.000766325	0.00357344	down
ENSMUSG00000030352	Tspan9	426.812	216.986	321.899	-0.97512	0.290037	-3.36206	0.000773631	0.00360282	down
ENSMUSG00000044991	Shld1	295.73	153.833	224.782	-0.942257	0.280276	-3.3619	0.000774094	0.00360364	down
ENSMUSG00000087150	NA	149.416	60.3572	104.887	-1.30496	0.388521	-3.35879	0.000782857	0.00363736	down
ENSMUSG00000090439	Gm17455	35.8047	2.63265	19.2187	-3.78105	1.12623	-3.35725	0.000787222	0.00365305	down
ENSMUSG00000048992	Prss32	21.6306	1.83705	11.7338	-3.58506	1.06798	-3.35686	0.000788335	0.00365703	down
ENSMUSG00000022751	Nit2	560.632	345.949	453.291	-0.695481	0.207204	-3.35651	0.000789338	0.00366049	down
ENSMUSG00000047751	Utf1	61.5946	16.8855	39.2401	-1.87137	0.557956	-3.35396	0.000796627	0.00369071	down
ENSMUSG00000028223	Decr1	874.071	551.608	712.84	-0.664305	0.198121	-3.35303	0.000799329	0.00369964	down
ENSMUSG00000029587	Zfp12	1343.9	737.413	1040.66	-0.865373	0.258298	-3.35029	0.000807283	0.00373404	down
ENSMUSG00000029127	Zbtb49	725.46	418.39	571.925	-0.793355	0.237161	-3.34521	0.000822197	0.00379812	down
ENSMUSG00000068816	Olfr152	144.138	62.4892	103.313	-1.20511	0.36142	-3.33439	0.000854881	0.00392506	down
ENSMUSG00000031910	Has3	30.6233	3.15296	16.8881	-3.27492	0.983377	-3.33028	0.000867585	0.00397828	down
ENSMUSG00000046667	Rbm12b1	713.33	407.938	560.634	-0.803223	0.241409	-3.32723	0.000877138	0.00401566	down
ENSMUSG00000040857	Erf	1454.27	855.528	1154.9	-0.765227	0.230033	-3.32659	0.000879156	0.00402362	down
ENSMUSG00000069049	Eif2s3y	2555.74	1507.17	2031.46	-0.761943	0.229151	-3.32506	0.000883992	0.00404316	down
ENSMUSG00000010538	Tsacc	70.4387	22.7145	46.5766	-1.63025	0.490367	-3.32456	0.000885595	0.00404791	down
ENSMUSG00000046668	Cxxc5	186.646	96.8763	141.761	-0.947879	0.285196	-3.32361	0.000888615	0.00405712	down
ENSMUSG00000066613	Zfp932	999.828	665.739	832.783	-0.586875	0.176585	-3.32348	0.000889027	0.00405712	down
ENSMUSG00000029601	Iqcd	143.254	57.9056	100.58	-1.30707	0.39417	-3.31602	0.000913101	0.00416168	down
ENSMUSG00000024799	Tm7sf2	515.368	312.829	414.098	-0.722802	0.21854	-3.30741	0.000941644	0.00427816	down
ENSMUSG00000010048	Ifrd2	1331.61	870.385	1101	-0.612929	0.185478	-3.30459	0.000951168	0.00431732	down
ENSMUSG00000028412	Slc44a1	789.644	497.964	643.804	-0.664894	0.201228	-3.30418	0.000952538	0.00432217	down
ENSMUSG00000046314	Stxbp6	118.418	18.9329	68.6756	-2.67755	0.81133	-3.30019	0.000966179	0.00437576	down
ENSMUSG00000090981	NA	233.632	115.228	174.43	-1.02104	0.309553	-3.29843	0.000972265	0.00440193	down
ENSMUSG00000022353	Mtss1	2368.31	1567.8	1968.06	-0.595481	0.180604	-3.29716	0.000976678	0.00441633	down
ENSMUSG00000044952	Kctd21	93.5281	33.6021	63.5651	-1.47834	0.448622	-3.2953	0.000983174	0.00443869	down
ENSMUSG00000028051	Hcn3	109.851	49.4994	79.6751	-1.16041	0.35233	-3.29352	0.000989424	0.00446128	down
ENSMUSG00000043671	Dpy19l3	2100.57	1218.91	1659.74	-0.785799	0.238806	-3.29053	0.000999975	0.00450177	down
ENSMUSG00000036040	Adamtsl2	55.4626	5.05658	30.2596	-3.57102	1.08767	-3.28319	0.0010264	0.00460481	down
ENSMUSG00000113545	NA	23.8386	0	11.9193	-7.07829	2.1572	-3.28124	0.00103351	0.00463525	down
ENSMUSG00000039182	AW209491	265.294	149.176	207.235	-0.830231	0.253034	-3.2811	0.00103402	0.00463609	down
ENSMUSG00000028949	Smarcd3	45.0448	8.12453	26.5847	-2.53215	0.772587	-3.27749	0.00104733	0.00468699	down
ENSMUSG00000029660	Tex26	53.7397	11.5648	32.6523	-2.21114	0.674963	-3.27594	0.00105312	0.00471142	down
ENSMUSG00000005947	Itgae	6287.22	1894.57	4090.9	-1.73056	0.529045	-3.2711	0.00107131	0.00477936	down
ENSMUSG00000021497	Txndc15	1152.12	751.149	951.636	-0.617698	0.188871	-3.27047	0.00107369	0.00478847	down
ENSMUSG00000032558	Nphp3	382.589	183.327	282.958	-1.06035	0.324376	-3.26891	0.00107964	0.00481053	down
ENSMUSG00000003546	Klc4	922.272	606.965	764.619	-0.604389	0.184922	-3.26835	0.00108175	0.00481694	down
ENSMUSG00000050174	Nudt6	336.861	173.212	255.036	-0.96003	0.293757	-3.26812	0.00108266	0.00481799	down
ENSMUSG00000041961	Znrf3	1966.77	1299.11	1632.94	-0.598429	0.183126	-3.26785	0.00108367	0.00482096	down
ENSMUSG00000029311	Hsd17b11	424.873	227.995	326.434	-0.897912	0.274832	-3.26714	0.00108642	0.0048302	down
ENSMUSG00000039474	Wfs1	227.088	131.044	179.066	-0.793563	0.242988	-3.26585	0.00109136	0.00484618	down
ENSMUSG00000026239	Pde6d	579.161	375.173	477.167	-0.625845	0.191927	-3.26085	0.00111079	0.00492633	down
ENSMUSG00000078490	Cfap74	586.78	381.41	484.095	-0.621348	0.190649	-3.25913	0.00111756	0.00495301	down
ENSMUSG00000032235	Ice2	1101.84	718.372	910.107	-0.615534	0.188953	-3.2576	0.0011236	0.00497391	down
ENSMUSG00000023236	Scg5	92.0092	22.647	57.3281	-2.03201	0.624057	-3.25614	0.00112939	0.00499644	down
ENSMUSG00000103105	NA	34.8468	0.878205	17.8625	-5.25927	1.61902	-3.24843	0.00116043	0.0051164	down
ENSMUSG00000051319	Mtln	239.141	130.127	184.634	-0.877878	0.270586	-3.24435	0.00117718	0.00518093	down
ENSMUSG00000056185	Snx32	668.536	389.64	529.088	-0.780641	0.240616	-3.24434	0.00117724	0.00518093	down
ENSMUSG00000108265	Olfr318	307.614	172.708	240.161	-0.832023	0.256619	-3.24226	0.00118587	0.00521412	down
ENSMUSG00000069727	Zfp975	174.196	82.0155	128.106	-1.08912	0.336022	-3.24121	0.00119024	0.00523173	down
ENSMUSG00000005803	Sqor	185.123	69.8507	127.487	-1.39505	0.430429	-3.24106	0.00119086	0.00523284	down
ENSMUSG00000112196	NA	33.9926	6.8899	20.4412	-2.3047	0.711165	-3.24074	0.00119218	0.00523705	down
ENSMUSG00000067787	Blcap	489.817	270.749	380.283	-0.861517	0.265983	-3.23899	0.00119954	0.00526774	down
ENSMUSG00000066894	Vsig10	210.084	71.9374	141.011	-1.55753	0.481462	-3.235	0.00121644	0.00533544	down
ENSMUSG00000048078	Tenm4	84.9971	6.28474	45.6409	-3.61017	1.11658	-3.23323	0.00122401	0.0053604	down
ENSMUSG00000093485	NA	84.2779	7.0505	45.6642	-3.57842	1.1082	-3.22904	0.00124208	0.00543292	down
ENSMUSG00000040913	Fbxw4	1702.73	1095.7	1399.21	-0.635779	0.196928	-3.22848	0.00124452	0.00544193	down
ENSMUSG00000054404	Slfn5	6943.06	3917.07	5430.07	-0.825746	0.256204	-3.223	0.00126856	0.00553522	down
ENSMUSG00000075592	Nynrin	144.111	62.737	103.424	-1.20009	0.372494	-3.22176	0.00127404	0.00555575	down
ENSMUSG00000042182	Bend6	102.004	23.6923	62.8484	-2.12179	0.658601	-3.22167	0.00127448	0.00555597	down
ENSMUSG00000034235	Usp54	524.104	302.311	413.207	-0.794316	0.246663	-3.22024	0.00128082	0.00557514	down
ENSMUSG00000040339	Fam102b	733.159	488.173	610.666	-0.586861	0.182339	-3.21851	0.00128859	0.00560724	down
ENSMUSG00000035285	Nat14	141.374	66.3236	103.849	-1.10036	0.343343	-3.20485	0.00135131	0.00584291	down
ENSMUSG00000062054	Iah1	767.719	458.269	612.994	-0.74392	0.232578	-3.19858	0.00138108	0.00596623	down
ENSMUSG00000076619	Ighj3	45.444	4.74543	25.0947	-3.27255	1.02359	-3.19715	0.00138795	0.00599228	down
ENSMUSG00000036061	Smug1	719.966	468.823	594.395	-0.614945	0.192449	-3.19537	0.00139654	0.00602208	down
ENSMUSG00000022323	Rida	373.438	208.803	291.12	-0.840154	0.262995	-3.19456	0.00140043	0.00603524	down
ENSMUSG00000056367	Actr3b	182.487	90.6967	136.592	-1.01391	0.317542	-3.19298	0.00140813	0.00606294	down
ENSMUSG00000028088	Fmo5	318.162	180.352	249.257	-0.81849	0.256535	-3.19056	0.00141999	0.0061034	down
ENSMUSG00000022139	Mbnl2	2492.04	1649.01	2070.52	-0.595221	0.186879	-3.18505	0.00144727	0.0062091	down
ENSMUSG00000055067	Smyd3	763.85	507.807	635.828	-0.587621	0.184767	-3.18033	0.00147109	0.00629317	down
ENSMUSG00000113388	NA	513.302	296.139	404.721	-0.794137	0.249751	-3.17972	0.0014742	0.00630008	down
ENSMUSG00000009406	Elk1	634.672	405.136	519.904	-0.647154	0.203708	-3.17687	0.00148874	0.00635653	down
ENSMUSG00000067370	B3galt4	522.654	331.069	426.861	-0.658972	0.207646	-3.17354	0.00150592	0.00642137	down
ENSMUSG00000065987	Cd209b	30.2819	4.70855	17.4952	-2.68896	0.849041	-3.16706	0.00153987	0.00654949	down
ENSMUSG00000055150	Zfp78	107.159	31.6245	69.3916	-1.7598	0.555953	-3.16537	0.00154885	0.00657984	down
ENSMUSG00000083111	NA	85.4189	29.5523	57.4856	-1.53082	0.484129	-3.162	0.00156688	0.00664856	down
ENSMUSG00000090691	Gm3667	408.137	179.625	293.881	-1.1845	0.374955	-3.15904	0.0015829	0.00670861	down
ENSMUSG00000030638	Sh3gl3	349.401	196.788	273.095	-0.828739	0.262368	-3.15869	0.00158481	0.00671148	down
ENSMUSG00000031520	Vegfc	28.1769	4.2522	16.2145	-2.73805	0.867649	-3.15571	0.0016011	0.00675776	down
ENSMUSG00000031932	Gpr83	8929.81	5469.36	7199.59	-0.707213	0.224522	-3.14987	0.00163346	0.00687405	down
ENSMUSG00000002825	Qtrt1	887.265	518.865	703.065	-0.773102	0.245618	-3.14758	0.0016463	0.00692198	down
ENSMUSG00000064109	Hcst	930.298	576.533	753.415	-0.690106	0.219285	-3.14708	0.00164911	0.00693177	down
ENSMUSG00000066804	Vmn1r83	72.9498	26.471	49.7104	-1.46149	0.465019	-3.14286	0.00167304	0.00702205	down
ENSMUSG00000079038	D130040H23Rik	443.747	279.727	361.737	-0.667052	0.212327	-3.14163	0.00168009	0.00704545	down
ENSMUSG00000055200	Sertad3	649.033	431.866	540.45	-0.58756	0.18707	-3.14086	0.00168453	0.00705993	down
ENSMUSG00000020775	Mrpl38	954.381	614.514	784.448	-0.635708	0.203202	-3.12846	0.00175725	0.00732826	down
ENSMUSG00000025870	Arl10	179.688	82.8049	131.247	-1.1207	0.358395	-3.12699	0.00176603	0.00736062	down
ENSMUSG00000027428	Rbbp9	274.391	164.391	219.391	-0.740393	0.23687	-3.12574	0.00177357	0.00738751	down
ENSMUSG00000044231	Nhlrc1	85.5465	29.9573	57.7519	-1.5149	0.485328	-3.12139	0.00179996	0.00748679	down
ENSMUSG00000076489	Trbj1-7	139.299	65.0526	102.176	-1.10027	0.35269	-3.11965	0.00181064	0.00752463	down
ENSMUSG00000004815	Dgkq	1718.44	1109	1413.72	-0.632067	0.202772	-3.11713	0.00182623	0.00758064	down
ENSMUSG00000038738	Shank1	52.1724	7.62157	29.897	-2.72302	0.873814	-3.11625	0.00183168	0.00760103	down
ENSMUSG00000002308	Cd320	292.557	113.46	203.008	-1.3686	0.439318	-3.11529	0.00183762	0.0076191	down
ENSMUSG00000034574	Daam1	605.775	388.661	497.218	-0.639976	0.205749	-3.11047	0.0018679	0.00772897	down
ENSMUSG00000052605	Isoc2b	553.558	344.627	449.093	-0.684229	0.220148	-3.10804	0.0018833	0.00778144	down
ENSMUSG00000030930	Chst15	289.573	131.34	210.457	-1.13823	0.366587	-3.10493	0.00190324	0.00785702	down
ENSMUSG00000039633	Lonrf1	243.324	145.482	194.403	-0.742616	0.239199	-3.1046	0.00190538	0.00786133	down
ENSMUSG00000089756	Zfp968	439.401	248.647	344.024	-0.820088	0.264344	-3.10235	0.00191992	0.00791222	down
ENSMUSG00000014453	Blk	67.0677	22.684	44.8758	-1.57173	0.507637	-3.09617	0.00196039	0.00806045	down
ENSMUSG00000040016	Ptger3	116.893	43.5386	80.2156	-1.42315	0.459797	-3.09516	0.00196708	0.00808099	down
ENSMUSG00000002012	Pnck	76.3327	22.5861	49.4594	-1.77535	0.573925	-3.09335	0.00197912	0.0081188	down
ENSMUSG00000034686	Prr7	666.331	417.373	541.852	-0.675102	0.218234	-3.09349	0.0019782	0.0081188	down
ENSMUSG00000075590	Nrbp2	354.222	175.659	264.94	-1.01768	0.329069	-3.09259	0.00198421	0.00813508	down
ENSMUSG00000078851	H2aw	238.783	141.343	190.063	-0.755887	0.244491	-3.09168	0.00199029	0.00814599	down
ENSMUSG00000024034	Tmprss3	253.492	106.04	179.766	-1.25747	0.406929	-3.09014	0.00200064	0.00818366	down
ENSMUSG00000059674	Cdh24	1185.09	759.675	972.381	-0.641827	0.207893	-3.0873	0.00201984	0.0082504	down
ENSMUSG00000049823	Zbtb12	264.987	128.401	196.694	-1.04477	0.338608	-3.08548	0.00203224	0.00828924	down
ENSMUSG00000018570	2810408A11Rik	125.568	61.3786	93.4733	-1.03569	0.33574	-3.0848	0.00203688	0.00830345	down
ENSMUSG00000030301	Ccdc91	440.751	253.922	347.337	-0.793893	0.257398	-3.08431	0.00204026	0.0083143	down
ENSMUSG00000029136	Rbks	208.244	108.2	158.222	-0.943837	0.30678	-3.07659	0.0020938	0.00851853	down
ENSMUSG00000027082	Tfpi	523.376	320.313	421.845	-0.707666	0.230073	-3.07582	0.00209921	0.00853569	down
ENSMUSG00000076465	Trbv5	814.308	499.71	657.009	-0.705095	0.22984	-3.06777	0.00215662	0.00872948	down
ENSMUSG00000067199	Frat1	396.368	217.78	307.074	-0.864122	0.282598	-3.05778	0.00222983	0.00899093	down
ENSMUSG00000022257	Laptm4b	152.171	55.3498	103.761	-1.45672	0.476616	-3.05638	0.00224029	0.00901862	down
ENSMUSG00000030621	Me3	35.8535	8.78877	22.3211	-2.03398	0.665498	-3.05633	0.00224065	0.00901862	down
ENSMUSG00000047603	Zfp235	392.137	239.561	315.849	-0.711464	0.233158	-3.05143	0.00227756	0.00914665	down
ENSMUSG00000031028	Tub	78.149	20.97	49.5595	-1.95222	0.640994	-3.04561	0.00232206	0.00929928	down
ENSMUSG00000055923	Aasdh	594.133	387.112	490.622	-0.619815	0.20362	-3.04398	0.00233468	0.00934459	down
ENSMUSG00000038872	Zfhx3	130.281	45.1837	87.7321	-1.53071	0.503293	-3.04138	0.00235493	0.00942039	down
ENSMUSG00000029456	Acad10	409.196	245.578	327.387	-0.736076	0.242485	-3.03556	0.00240093	0.00958868	down
ENSMUSG00000038777	Sema6c	226.61	113.089	169.849	-1.00491	0.331048	-3.03554	0.00240102	0.00958868	down
ENSMUSG00000068580	Zfyve19	855.619	560.741	708.18	-0.60972	0.201086	-3.03214	0.0024283	0.0096865	down
ENSMUSG00000042096	Dao	61.9626	17.7316	39.8471	-1.81051	0.598298	-3.02609	0.00247736	0.00985782	down
ENSMUSG00000045102	Poln	145.496	36.4495	90.9729	-2.01378	0.667067	-3.01886	0.00253725	0.0100682	down
ENSMUSG00000073002	Vamp5	300.198	160.236	230.217	-0.910021	0.301497	-3.01834	0.00254163	0.0100772	down
ENSMUSG00000085328	NA	372.962	207.873	290.418	-0.843044	0.279416	-3.01717	0.00255146	0.0101078	down
ENSMUSG00000026360	Rgs2	2985.44	887.151	1936.29	-1.75079	0.580747	-3.01471	0.00257223	0.010176	down
ENSMUSG00000070564	Ntn5	44.2945	7.40132	25.8479	-2.57966	0.856114	-3.01322	0.00258491	0.0102177	down
ENSMUSG00000027233	Patl2	85.2803	17.6888	51.4846	-2.26367	0.752203	-3.00939	0.00261773	0.0103275	down
ENSMUSG00000022019	Tdrd3	913.778	542.955	728.367	-0.750913	0.249786	-3.00623	0.0026451	0.0104182	down
ENSMUSG00000036931	Nfkbid	4752.53	2734.83	3743.68	-0.797203	0.265226	-3.00575	0.00264925	0.0104288	down
ENSMUSG00000039917	Rhbdd2	1157.09	756.696	956.894	-0.613334	0.204083	-3.00531	0.00265309	0.0104411	down
ENSMUSG00000026064	Ptp4a1	387.156	219.231	303.193	-0.815254	0.271294	-3.00506	0.00265531	0.0104469	down
ENSMUSG00000024697	Gna14	97.358	23.1924	60.2752	-2.07755	0.691527	-3.00429	0.00266197	0.0104588	down
ENSMUSG00000037640	Zfp60	524.603	323.204	423.904	-0.699666	0.232888	-3.00431	0.00266187	0.0104588	down
ENSMUSG00000054894	Dmac2l	155.026	61.7633	108.395	-1.34239	0.447144	-3.00214	0.0026809	0.0105187	down
ENSMUSG00000025602	Zfp202	260.035	149.037	204.536	-0.803225	0.267738	-3.00004	0.00269942	0.0105885	down
ENSMUSG00000031667	Aktip	667.472	443.717	555.595	-0.589026	0.196551	-2.99681	0.00272824	0.0106812	down
ENSMUSG00000039007	Cpq	76.2622	31.2341	53.7481	-1.28319	0.428269	-2.99623	0.00273341	0.0106896	down
ENSMUSG00000054939	Zfp174	81.068	30.9307	55.9994	-1.39327	0.464997	-2.99629	0.00273283	0.0106896	down
ENSMUSG00000022707	Gbe1	573.195	359.848	466.521	-0.674546	0.225197	-2.99536	0.0027412	0.0107142	down
ENSMUSG00000117357	Gm7758	62.8247	19.8052	41.315	-1.66581	0.556297	-2.99446	0.00274933	0.0107431	down
ENSMUSG00000058174	Gm5148	94.8514	35.2344	65.0429	-1.42726	0.478026	-2.98574	0.00282893	0.0110121	down
ENSMUSG00000002799	Jag2	479.211	239.597	359.404	-0.999845	0.335724	-2.97817	0.00289971	0.0112539	down
ENSMUSG00000095831	Olfr453	74.8883	22.4355	48.6619	-1.7425	0.58549	-2.97614	0.00291903	0.0113259	down
ENSMUSG00000005951	Shpk	393.542	235.71	314.626	-0.73784	0.248021	-2.9749	0.00293082	0.0113685	down
ENSMUSG00000116544	NA	90.0885	34.6937	62.3911	-1.3803	0.464573	-2.97111	0.00296729	0.011482	down
ENSMUSG00000076488	Trbj1-6	330.675	161.945	246.31	-1.02938	0.346533	-2.97052	0.00297297	0.0115009	down
ENSMUSG00000015599	Ttbk1	116.719	56.2263	86.4725	-1.05596	0.355549	-2.96995	0.00297852	0.0115193	down
ENSMUSG00000108929	Cc2d2b	237.641	102.181	169.911	-1.24505	0.419413	-2.96855	0.00299213	0.0115656	down
ENSMUSG00000052407	Ccdc171	293.312	151.182	222.247	-0.961427	0.324136	-2.96612	0.00301585	0.0116385	down
ENSMUSG00000070337	Gpr179	177.497	90.5878	134.042	-0.972239	0.327914	-2.96492	0.00302766	0.0116746	down
ENSMUSG00000021772	Nkiras1	560.593	364.213	462.403	-0.621627	0.209818	-2.9627	0.00304957	0.0117433	down
ENSMUSG00000052369	Tmem106c	581.845	355.126	468.485	-0.713641	0.241072	-2.96028	0.00307358	0.0118072	down
ENSMUSG00000013089	Etv5	443.146	291.743	367.444	-0.602614	0.203644	-2.95916	0.00308478	0.0118375	down
ENSMUSG00000040229	Gpr34	365.61	163.287	264.448	-1.16319	0.393452	-2.95637	0.00311282	0.0119291	down
ENSMUSG00000003573	Homer3	350.384	187.595	268.99	-0.899885	0.304692	-2.95343	0.00314267	0.0120371	down
ENSMUSG00000025735	Rhbdl1	450.811	271.582	361.196	-0.731598	0.247708	-2.95347	0.00314221	0.0120371	down
ENSMUSG00000017740	Slc12a5	69.4961	10.6431	40.0696	-2.66681	0.906567	-2.94166	0.0032646	0.0124456	down
ENSMUSG00000026841	Fibcd1	323.129	144.789	233.959	-1.15892	0.394054	-2.94102	0.00327137	0.0124667	down
ENSMUSG00000057606	Colq	3224.73	2035.56	2630.14	-0.663857	0.225913	-2.93856	0.00329746	0.0125528	down
ENSMUSG00000047635	2810006K23Rik	340.083	224.313	282.198	-0.599324	0.204001	-2.93785	0.00330499	0.0125748	down
ENSMUSG00000030979	Uros	479.838	319.952	399.895	-0.58548	0.199382	-2.93648	0.0033196	0.0126203	down
ENSMUSG00000026200	Glb1l	546.342	270.444	408.393	-1.00865	0.343552	-2.93595	0.00332531	0.0126387	down
ENSMUSG00000040841	Six5	145.559	44.5924	95.0758	-1.70621	0.581514	-2.93409	0.00334529	0.0127045	down
ENSMUSG00000039115	Itga9	232.959	138.347	185.653	-0.747489	0.255028	-2.93101	0.00337858	0.0128139	down
ENSMUSG00000062591	Tubb4a	261.205	154.302	207.753	-0.760454	0.259493	-2.93054	0.00338371	0.01283	down
ENSMUSG00000076487	Trbj1-5	324.731	174.201	249.466	-0.898168	0.306542	-2.93	0.00338965	0.0128389	down
ENSMUSG00000090659	Zfp493	72.4587	28.265	50.3618	-1.36202	0.464972	-2.92926	0.00339769	0.0128626	down
ENSMUSG00000029047	Pex10	304.498	118.981	211.739	-1.36353	0.465809	-2.92723	0.00341993	0.0129228	down
ENSMUSG00000039835	Nhsl1	117.406	46.65	82.0279	-1.32798	0.454832	-2.9197	0.00350364	0.0132147	down
ENSMUSG00000039199	Zdhhc1	263.487	149.083	206.285	-0.823848	0.282762	-2.91357	0.00357322	0.0134453	down
ENSMUSG00000028173	Wls	1152.41	655.682	904.046	-0.813387	0.279331	-2.91191	0.00359225	0.0135134	down
ENSMUSG00000033985	Tesk2	307.308	187.824	247.566	-0.70947	0.243798	-2.91007	0.00361348	0.0135861	down
ENSMUSG00000098021	NA	71.8032	23.9085	47.8558	-1.58329	0.544132	-2.90975	0.00361713	0.0135927	down
ENSMUSG00000094370	Gm3373	128.978	52.7475	90.8627	-1.29114	0.444722	-2.90326	0.00369297	0.0138523	down
ENSMUSG00000032174	Icam5	125.072	41.9116	83.492	-1.57702	0.543577	-2.90119	0.00371749	0.0139369	down
ENSMUSG00000025171	Ubtd1	140.275	56.291	98.2831	-1.31896	0.455179	-2.89767	0.00375945	0.0140739	down
ENSMUSG00000031431	Tsc22d3	5061.59	3155.59	4108.59	-0.68162	0.235505	-2.89429	0.00380022	0.0142062	down
ENSMUSG00000014852	Adamts13	249.68	94.9995	172.34	-1.3931	0.481921	-2.89073	0.00384349	0.014353	down
ENSMUSG00000025510	Cd151	337.528	217.432	277.48	-0.635667	0.220013	-2.88922	0.00386198	0.0144033	down
ENSMUSG00000032258	Lca5	501.818	305.012	403.415	-0.719732	0.249274	-2.88732	0.00388544	0.0144794	down
ENSMUSG00000038936	Sccpdh	248.864	103.691	176.278	-1.26245	0.437325	-2.88675	0.00389246	0.0145018	down
ENSMUSG00000028300	C9orf72	479.355	252.248	365.801	-0.919795	0.318683	-2.88624	0.00389878	0.0145178	down
ENSMUSG00000032883	Acsl3	375.155	187.538	281.347	-0.999616	0.346512	-2.88479	0.0039167	0.014577	down
ENSMUSG00000020798	Spns3	51.8012	14.3614	33.0813	-1.8646	0.64666	-2.88343	0.00393372	0.0146365	down
ENSMUSG00000098488	Pla2g4b	398.577	160.19	279.384	-1.31478	0.45614	-2.8824	0.00394663	0.0146693	down
ENSMUSG00000083579	NA	29.3098	5.51472	17.4123	-2.40688	0.836155	-2.8785	0.00399566	0.0148323	down
ENSMUSG00000021773	Comtd1	301.246	147.334	224.29	-1.03093	0.359256	-2.86962	0.00410969	0.0152004	down
ENSMUSG00000015189	Casd1	1774.01	1181.37	1477.69	-0.585144	0.204287	-2.86432	0.00417908	0.0154332	down
ENSMUSG00000028339	Col15a1	530.838	330.944	430.891	-0.680408	0.237921	-2.8598	0.00423902	0.0156304	down
ENSMUSG00000026027	Stradb	540.336	338.422	439.379	-0.676021	0.236674	-2.85634	0.0042856	0.0157859	down
ENSMUSG00000045659	Plekha7	767.906	494.416	631.161	-0.635897	0.222791	-2.85422	0.00431422	0.0158668	down
ENSMUSG00000011148	Adssl1	118.249	50.3973	84.3234	-1.22279	0.42863	-2.85278	0.00433388	0.0159268	down
ENSMUSG00000110206	Flt3l	6154.23	4102.44	5128.33	-0.585131	0.205284	-2.85034	0.00436724	0.0160371	down
ENSMUSG00000000125	Wnt3	246.845	156.447	201.646	-0.658232	0.231022	-2.84922	0.00438272	0.0160816	down
ENSMUSG00000057315	Arhgap24	154.4	61.5296	107.965	-1.33787	0.470407	-2.84408	0.00445402	0.0162806	down
ENSMUSG00000078716	Tmem8b	416.477	241.412	328.945	-0.787628	0.27699	-2.84352	0.0044618	0.0162937	down
ENSMUSG00000022265	Ank	891.734	586.852	739.293	-0.602156	0.211921	-2.84141	0.00449146	0.0163924	down
ENSMUSG00000052477	C130026I21Rik	157.778	82.1155	119.947	-0.941921	0.331555	-2.84092	0.00449833	0.0164133	down
ENSMUSG00000063177	Klk1b27	31.7789	5.62019	18.6996	-2.50916	0.885267	-2.83435	0.00459192	0.0167292	down
ENSMUSG00000028864	Hgf	87.2402	32.7883	60.0142	-1.4097	0.497754	-2.83213	0.00462389	0.0168243	down
ENSMUSG00000023007	Prpf40b	665.821	419.818	542.82	-0.663057	0.234199	-2.83117	0.00463785	0.0168568	down
ENSMUSG00000022899	Slc15a2	1704.01	837.753	1270.88	-1.0245	0.362229	-2.82833	0.00467917	0.0169866	down
ENSMUSG00000059729	Olfr1385	163.764	90.3614	127.063	-0.859012	0.304323	-2.8227	0.00476209	0.0172447	down
ENSMUSG00000074771	Ankef1	73.6509	28.1268	50.8888	-1.3922	0.493438	-2.82144	0.00478088	0.0172988	down
ENSMUSG00000049676	Catsperg1	111.312	50.41	80.8612	-1.14754	0.406893	-2.82024	0.00479872	0.017359	down
ENSMUSG00000028470	Hint2	385.084	251.659	318.372	-0.613035	0.217549	-2.81792	0.00483359	0.0174587	down
ENSMUSG00000002980	Bcam	266.702	141.595	204.149	-0.91192	0.323664	-2.81749	0.00483999	0.0174774	down
ENSMUSG00000006651	Aplp1	313.687	166.219	239.953	-0.916396	0.325291	-2.81716	0.00484503	0.0174912	down
ENSMUSG00000020363	Gfpt2	65.5153	15.2827	40.399	-2.10308	0.747272	-2.81434	0.00488772	0.0176275	down
ENSMUSG00000026589	Sec16b	69.0295	26.5518	47.7906	-1.38544	0.492654	-2.81221	0.00492027	0.0177405	down
ENSMUSG00000094628	NA	74.7827	24.1735	49.4781	-1.63196	0.580713	-2.81027	0.00495005	0.0178344	down
ENSMUSG00000028528	Dnajc6	113.691	32.6511	73.1708	-1.7881	0.636325	-2.81004	0.00495347	0.0178422	down
ENSMUSG00000063954	H2ac19	195.15	117.943	156.547	-0.725052	0.258113	-2.80905	0.00496881	0.0178885	down
ENSMUSG00000076495	Trbj2-4	135.98	67.3243	101.652	-1.01451	0.362435	-2.79914	0.00512387	0.0183774	down
ENSMUSG00000029059	Prxl2b	64.7396	19.598	42.1688	-1.71479	0.612681	-2.79883	0.00512887	0.0183908	down
ENSMUSG00000067430	Zfp763	287.029	165.77	226.4	-0.796709	0.28478	-2.79763	0.00514788	0.0184451	down
ENSMUSG00000033703	Fcsk	835.091	527.584	681.338	-0.662721	0.236955	-2.79682	0.00516076	0.018482	down
ENSMUSG00000031834	Pik3r2	1220.66	808.655	1014.66	-0.59408	0.212571	-2.79474	0.00519419	0.0185785	down
ENSMUSG00000006476	Nsmf	1708.77	1110.94	1409.86	-0.620812	0.222259	-2.79319	0.00521911	0.0186553	down
ENSMUSG00000034501	Pcnx4	270.897	164.417	217.657	-0.718715	0.257313	-2.79316	0.00521959	0.0186553	down
ENSMUSG00000051851	Rtl8c	158.787	85.3717	122.079	-0.896222	0.320988	-2.79207	0.00523712	0.0187087	down
ENSMUSG00000092260	Zfp963	296.187	190.169	243.178	-0.638063	0.228641	-2.79067	0.00525988	0.0187853	down
ENSMUSG00000029847	Slc23a4	108.654	52.6858	80.6699	-1.0432	0.374535	-2.78531	0.00534767	0.0190656	down
ENSMUSG00000057894	Zfp329	1090	661.532	875.766	-0.720372	0.258683	-2.78477	0.0053566	0.0190879	down
ENSMUSG00000009092	Derl3	91.8923	35.9249	63.9086	-1.35503	0.4868	-2.78354	0.00537693	0.0191556	down
ENSMUSG00000029053	Prkcz	504.972	286.34	395.656	-0.824239	0.296231	-2.78242	0.00539558	0.0192125	down
ENSMUSG00000069206	Zfp874a	425.999	235.942	330.97	-0.852707	0.306899	-2.77846	0.00546174	0.0194142	down
ENSMUSG00000118495	NA	339.65	176.001	257.826	-0.948568	0.34145	-2.77806	0.00546843	0.0194284	down
ENSMUSG00000021643	Serf1	81.6325	34.2484	57.9404	-1.25396	0.452704	-2.76993	0.00560687	0.0198317	down
ENSMUSG00000058447	NA	64.6963	3.91397	34.3051	-4.04983	1.46235	-2.76941	0.00561583	0.0198487	down
ENSMUSG00000024426	Atat1	497.802	327.974	412.888	-0.602842	0.217891	-2.76671	0.00566247	0.019984	down
ENSMUSG00000030495	Slc7a10	73.9029	18.4996	46.2013	-2.03836	0.737267	-2.76474	0.00569675	0.0200703	down
ENSMUSG00000070883	Ccdc173	141.978	76.947	109.463	-0.885415	0.320252	-2.76474	0.00569675	0.0200703	down
ENSMUSG00000022386	Trmu	657.033	418.195	537.614	-0.65498	0.237015	-2.76346	0.00571928	0.0201299	down
ENSMUSG00000039328	Rnf122	146.439	70.4405	108.44	-1.05537	0.382245	-2.76098	0.00576281	0.0202384	down
ENSMUSG00000038576	Susd4	314.377	135.453	224.915	-1.21467	0.440004	-2.76059	0.00576976	0.0202578	down
ENSMUSG00000032431	Crtap	470.81	308.213	389.512	-0.614772	0.223135	-2.75516	0.00586627	0.0205488	down
ENSMUSG00000025813	Homer2	162.67	36.2399	99.455	-2.18638	0.794806	-2.75083	0.00594445	0.0207749	down
ENSMUSG00000039763	Dnajc28	116.742	37.615	77.1785	-1.63984	0.596206	-2.75046	0.0059512	0.0207929	down
ENSMUSG00000038555	Reep2	95.4149	46.4599	70.9374	-1.03616	0.377767	-2.74287	0.00609057	0.0212137	down
ENSMUSG00000048232	Fbxo10	178.866	103.136	141.001	-0.791233	0.288457	-2.74298	0.00608841	0.0212137	down
ENSMUSG00000074577	Ripor3	233.294	119.952	176.623	-0.958346	0.349394	-2.74288	0.00609023	0.0212137	down
ENSMUSG00000042050	Wdr60	169.885	83.5137	126.699	-1.03026	0.376974	-2.73297	0.00627662	0.0217811	down
ENSMUSG00000036606	Plxnb2	275.766	134.425	205.095	-1.037	0.379594	-2.73187	0.00629757	0.0218486	down
ENSMUSG00000035713	Usp35	674.23	403.063	538.647	-0.743485	0.272167	-2.73173	0.0063003	0.0218527	down
ENSMUSG00000042918	Mamstr	126.828	42.4917	84.6599	-1.58638	0.581388	-2.72861	0.00636017	0.0220284	down
ENSMUSG00000025578	Cbx8	594.492	335.81	465.151	-0.82816	0.303912	-2.72499	0.00643027	0.022255	down
ENSMUSG00000012640	Zfp715	1425.17	894.611	1159.89	-0.671341	0.246422	-2.72435	0.00644273	0.0222879	down
ENSMUSG00000060181	Slc35e3	523.233	305.383	414.308	-0.775282	0.284575	-2.72435	0.00644286	0.0222879	down
ENSMUSG00000082776	NA	79.9888	32.3618	56.1753	-1.30322	0.479662	-2.71695	0.00658858	0.022694	down
ENSMUSG00000044730	9930104L06Rik	1007.83	619.492	813.659	-0.701827	0.259625	-2.70324	0.00686679	0.0235312	down
ENSMUSG00000073889	Il11ra1	337.487	190.5	263.994	-0.826035	0.305579	-2.70318	0.006868	0.0235312	down
ENSMUSG00000034842	Art3	52.4207	15.843	34.1319	-1.73022	0.640583	-2.70101	0.00691291	0.0236738	down
ENSMUSG00000044641	Pard6b	230.429	135.861	183.145	-0.763431	0.283176	-2.69596	0.00701864	0.0239843	down
ENSMUSG00000053684	BC048403	508.232	335.187	421.709	-0.599406	0.222399	-2.69518	0.00703501	0.0240345	down
ENSMUSG00000031478	Nek3	236.507	136.825	186.666	-0.790304	0.293315	-2.69438	0.00705188	0.0240749	down
ENSMUSG00000069114	Zbtb10	506.107	256.228	381.168	-0.981665	0.364335	-2.6944	0.00705147	0.0240749	down
ENSMUSG00000026207	Speg	56.8263	8.36483	32.5955	-3.31247	1.22973	-2.69365	0.0070675	0.0241225	down
ENSMUSG00000096793	Gm3667	170.333	64.7906	117.562	-1.39721	0.519593	-2.68905	0.00716557	0.0244048	down
ENSMUSG00000020728	Cep112	90.9078	21.2259	56.0669	-2.12154	0.789047	-2.68874	0.00717219	0.0244195	down
ENSMUSG00000092349	LOC115489383	131.569	62.5225	97.0459	-1.07456	0.400178	-2.6852	0.00724872	0.0246412	down
ENSMUSG00000035121	Neil2	299.544	173.78	236.662	-0.787636	0.293538	-2.68325	0.00729101	0.0247497	down
ENSMUSG00000026167	Wnt10a	41.5333	11.5477	26.5405	-1.82408	0.68124	-2.67759	0.00741529	0.025137	down
ENSMUSG00000049288	Lix1l	130.109	56.9232	93.5162	-1.19116	0.444945	-2.67708	0.00742666	0.0251424	down
ENSMUSG00000070291	Ddx43	418.164	246.331	332.248	-0.764118	0.285435	-2.67702	0.00742791	0.0251424	down
ENSMUSG00000052852	Reep1	48.117	10.854	29.4855	-2.12801	0.794974	-2.67683	0.00743233	0.025146	down
ENSMUSG00000060224	Pyroxd2	137.151	47.9593	92.5551	-1.51307	0.565308	-2.67653	0.00743881	0.025162	down
ENSMUSG00000059689	Zfp637	253.548	158.413	205.98	-0.676441	0.25285	-2.67526	0.00746715	0.02524	down
ENSMUSG00000025732	Mcrip2	114.394	47.1157	80.755	-1.2808	0.478841	-2.6748	0.00747742	0.0252687	down
ENSMUSG00000000731	Aire	66.9239	27.7956	47.3598	-1.26653	0.473793	-2.67317	0.00751374	0.0253622	down
ENSMUSG00000055560	Zfp459	131.385	44.2743	87.8297	-1.53928	0.576715	-2.66904	0.00760685	0.0256456	down
ENSMUSG00000019756	Prl8a1	89.7537	37.8658	63.8097	-1.24326	0.466529	-2.66492	0.00770074	0.0259316	down
ENSMUSG00000047264	Zfp358	408.038	257.253	332.645	-0.665566	0.249852	-2.66385	0.00772529	0.0260082	down
ENSMUSG00000037573	Tob1	1886.57	1120.34	1503.45	-0.751765	0.28248	-2.6613	0.00778394	0.0261995	down
ENSMUSG00000028957	Per3	209.747	124.315	167.031	-0.75576	0.283996	-2.66116	0.00778721	0.0262043	down
ENSMUSG00000026883	Dab2ip	456.658	272.638	364.648	-0.743542	0.279434	-2.66089	0.00779353	0.0262194	down
ENSMUSG00000022848	Slc49a4	536.59	259.891	398.241	-1.04535	0.39296	-2.66019	0.00780958	0.0262673	down
ENSMUSG00000040488	Ltbp4	112.647	38.9358	75.7913	-1.52444	0.573364	-2.65876	0.00784295	0.0263609	down
ENSMUSG00000092470	NA	146.093	84.433	115.263	-0.790403	0.297503	-2.65679	0.00788877	0.0265025	down
ENSMUSG00000057156	Homez	504.382	304.92	404.651	-0.722878	0.27242	-2.65354	0.0079652	0.0267279	down
ENSMUSG00000001065	Zfp276	1423.5	931.281	1177.39	-0.612418	0.230847	-2.65292	0.00797988	0.0267646	down
ENSMUSG00000027552	E2f5	312.689	207.24	259.965	-0.592819	0.223572	-2.65159	0.00801149	0.0268633	down
ENSMUSG00000015337	Endog	209.501	124.534	167.018	-0.749804	0.282944	-2.65001	0.00804893	0.0269584	down
ENSMUSG00000090818	Trbj2-6	112.147	53.9617	83.0546	-1.05094	0.396724	-2.64904	0.00807202	0.0270168	down
ENSMUSG00000056055	Sag	219.879	135.597	177.738	-0.696234	0.262897	-2.64831	0.00808948	0.0270625	down
ENSMUSG00000083282	Ctsf	92.4732	23.5349	58.004	-2.0341	0.768545	-2.64668	0.00812853	0.0271741	down
ENSMUSG00000032609	Klhdc8b	239.088	121.643	180.365	-0.977251	0.369359	-2.6458	0.00814975	0.0272387	down
ENSMUSG00000023094	Msrb2	307.92	153.959	230.939	-0.99875	0.377872	-2.64309	0.00821528	0.0274258	down
ENSMUSG00000021646	Mccc2	301.441	193.385	247.413	-0.644764	0.244279	-2.63945	0.00830403	0.0276576	down
ENSMUSG00000011751	Sptbn4	76.8172	31.6402	54.2287	-1.27613	0.484304	-2.63498	0.00841415	0.0279753	down
ENSMUSG00000001870	Ltbp1	116.573	18.1015	67.3371	-2.77663	1.05412	-2.63406	0.00843694	0.0280416	down
ENSMUSG00000051341	Zfp52	1144.29	713.188	928.739	-0.68186	0.259209	-2.63054	0.00852503	0.0282819	down
ENSMUSG00000053461	Hhipl2	89.1081	7.98723	48.5477	-3.33617	1.26841	-2.6302	0.00853336	0.0283029	down
ENSMUSG00000005824	Tnfsf14	688.295	392.995	540.645	-0.808688	0.307618	-2.62887	0.00856691	0.0284011	down
ENSMUSG00000109293	Dcst2	39.0507	9.72525	24.388	-1.9999	0.761852	-2.62506	0.00866346	0.0286747	down
ENSMUSG00000070822	Zscan18	133.654	65.429	99.5416	-1.04262	0.397294	-2.6243	0.00868272	0.0287318	down
ENSMUSG00000097993	Ptprv	1886.95	1229.26	1558.11	-0.616927	0.23532	-2.62165	0.00875053	0.0289076	down
ENSMUSG00000059554	Ccdc28a	574.7	360.15	467.425	-0.673884	0.257526	-2.61676	0.00887685	0.0292593	down
ENSMUSG00000024871	Doc2g	131.266	67.1649	99.2153	-0.964103	0.369174	-2.61152	0.0090142	0.0295962	down
ENSMUSG00000028188	Spata1	336.227	211.484	273.856	-0.664949	0.254814	-2.60955	0.00906606	0.0297256	down
ENSMUSG00000038486	Sv2a	651.242	322.088	486.665	-1.01566	0.389696	-2.60628	0.00915319	0.0299701	down
ENSMUSG00000036292	Gramd1c	206.135	130.068	168.101	-0.664833	0.255111	-2.60605	0.0091592	0.0299765	down
ENSMUSG00000072915	Gm12258	290.004	145.682	217.843	-0.992015	0.380658	-2.60605	0.0091593	0.0299765	down
ENSMUSG00000041202	Pla2g2d	39.2233	9.05198	24.1377	-2.17045	0.833006	-2.60557	0.00917227	0.0300052	down
ENSMUSG00000020183	Cpm	1127.23	705.188	916.211	-0.676491	0.260162	-2.60027	0.00931505	0.0304236	down
ENSMUSG00000028621	Cyb5rl	446.054	278.82	362.437	-0.682193	0.262666	-2.59719	0.00939908	0.0306352	down
ENSMUSG00000036553	Sh3tc1	214.311	92.1017	153.206	-1.27684	0.491619	-2.5972	0.0093986	0.0306352	down
ENSMUSG00000076499	Trbv31	1039.99	646.867	843.429	-0.685042	0.263782	-2.597	0.00940419	0.0306449	down
ENSMUSG00000068854	H2bc21	306.181	196.19	251.185	-0.641904	0.247199	-2.59671	0.00941216	0.0306569	down
ENSMUSG00000037995	Igsf9	85.7577	33.5349	59.6463	-1.39724	0.538305	-2.59563	0.00944173	0.0307302	down
ENSMUSG00000032327	Stra6	175.602	89.8829	132.742	-0.967046	0.372865	-2.59356	0.00949891	0.0308833	down
ENSMUSG00000005628	Tmod4	78.6598	33.5011	56.0804	-1.23649	0.476894	-2.5928	0.0095198	0.0309372	down
ENSMUSG00000028264	Spaca1	63.1539	23.3362	43.2451	-1.43946	0.555443	-2.59155	0.0095545	0.0310359	down
ENSMUSG00000058135	Gstm1	79.1044	34.5669	56.8356	-1.19464	0.461103	-2.59084	0.00957427	0.031093	down
ENSMUSG00000029797	Sspo	690.13	425.475	557.802	-0.706621	0.273092	-2.58748	0.00966805	0.0313408	down
ENSMUSG00000051098	Mblac2	273.854	177.451	225.653	-0.624899	0.241563	-2.5869	0.00968433	0.0313864	down
ENSMUSG00000032066	Bco2	38.5674	9.80033	24.1838	-1.98374	0.767681	-2.58407	0.00976413	0.0315736	down
ENSMUSG00000098789	Jmjd7	546.271	261.178	403.725	-1.06485	0.412101	-2.58395	0.00976769	0.031578	down
ENSMUSG00000040502	Marchf9	308.63	182.803	245.716	-0.756563	0.292813	-2.58377	0.00977258	0.0315825	down
ENSMUSG00000021313	Ryr2	3448.44	1978.78	2713.61	-0.801353	0.31018	-2.58351	0.00978004	0.0315927	down
ENSMUSG00000066637	Ttc32	220.001	143.636	181.819	-0.614177	0.237733	-2.58348	0.00978105	0.0315927	down
ENSMUSG00000024958	Gpr137	451.98	293.584	372.782	-0.621682	0.240938	-2.58026	0.00987266	0.0318598	down
ENSMUSG00000031387	Renbp	102.578	46.08	74.3289	-1.1646	0.451379	-2.58009	0.00987752	0.0318683	down
ENSMUSG00000015850	Adamtsl4	625.78	385.083	505.431	-0.706424	0.273991	-2.57828	0.00992942	0.0319998	down
ENSMUSG00000042724	Map3k9	86.0897	33.8481	59.9689	-1.34816	0.522939	-2.57805	0.00993602	0.0320066	down
ENSMUSG00000043872	Zmym1	954.953	585.977	770.465	-0.703261	0.273118	-2.57494	0.0100258	0.0322378	down
ENSMUSG00000030125	Lrrc23	88.5364	26.6093	57.5729	-1.74118	0.676532	-2.57368	0.0100622	0.0323476	down
ENSMUSG00000095362	Gm14325	235.024	132.539	183.782	-0.831234	0.323323	-2.57091	0.0101432	0.0325531	down
ENSMUSG00000038879	Nipal2	192.477	120.233	156.355	-0.677476	0.263567	-2.57041	0.0101578	0.0325674	down
ENSMUSG00000022574	Naprt	96.9981	42.0464	69.5222	-1.21687	0.473471	-2.57011	0.0101666	0.0325881	down
ENSMUSG00000001665	Gstt3	227.172	128.913	178.042	-0.821088	0.319934	-2.56643	0.010275	0.032899	down
ENSMUSG00000026874	Hc	201.984	60.1095	131.047	-1.75135	0.682877	-2.56467	0.0103275	0.0330583	down
ENSMUSG00000026435	Slc45a3	34.8262	7.24552	21.0359	-2.21299	0.864023	-2.56127	0.0104292	0.0333228	down
ENSMUSG00000072966	Gprasp2	205.435	119.233	162.334	-0.784493	0.306299	-2.5612	0.0104311	0.0333228	down
ENSMUSG00000038205	Prkab2	672.284	432.667	552.475	-0.63567	0.248408	-2.55897	0.0104982	0.0335012	down
ENSMUSG00000054021	Sirt5	681.046	452.984	567.015	-0.588406	0.230308	-2.55487	0.0106229	0.0338688	down
ENSMUSG00000036699	Zcchc12	33.9765	6.40803	20.1923	-2.40183	0.940612	-2.55348	0.0106652	0.0339888	down
ENSMUSG00000026638	Irf6	1006.22	585.175	795.696	-0.782539	0.306608	-2.55224	0.0107032	0.0340946	down
ENSMUSG00000062753	AI413582	443.285	289.828	366.557	-0.613175	0.240391	-2.55074	0.0107493	0.0342036	down
ENSMUSG00000094856	NA	51.3407	13.6702	32.5054	-1.91655	0.752513	-2.54686	0.0108696	0.0345249	down
ENSMUSG00000074340	Ovgp1	395.39	250.085	322.737	-0.660731	0.259637	-2.54482	0.0109333	0.0346846	down
ENSMUSG00000062128	Olfr20	149.416	69.4497	109.433	-1.10735	0.43531	-2.54382	0.0109648	0.0347503	down
ENSMUSG00000102222	Pcdhga10	70.833	29.0942	49.9636	-1.28223	0.504498	-2.54159	0.0110351	0.034942	down
ENSMUSG00000021876	Rnase4	180.458	77.9706	129.214	-1.21123	0.476796	-2.54036	0.0110738	0.0350426	down
ENSMUSG00000016493	Cd46	275.709	161.001	218.355	-0.778253	0.306557	-2.53869	0.0111269	0.0351959	down
ENSMUSG00000076485	Trbj1-3	458.278	294.381	376.329	-0.638225	0.251786	-2.53479	0.0112516	0.0355725	down
ENSMUSG00000075141	Olfr1160	29.8809	6.57705	18.229	-2.19324	0.865536	-2.53397	0.0112778	0.0356397	down
ENSMUSG00000074210	NA	143.637	81.9444	112.791	-0.808103	0.319165	-2.53192	0.0113438	0.0358214	down
ENSMUSG00000081357	Xlr4e-ps	151.244	82.6429	116.943	-0.869191	0.343299	-2.53188	0.0113453	0.0358214	down
ENSMUSG00000006675	P4htm	299.322	197.803	248.562	-0.596987	0.236102	-2.52852	0.0114546	0.0361243	down
ENSMUSG00000094295	Olfr819	24.7193	3.59507	14.1572	-2.78708	1.10366	-2.52529	0.0115601	0.0364194	down
ENSMUSG00000097574	C920006O11Rik	335.46	177.909	256.684	-0.914717	0.362262	-2.52501	0.0115694	0.0364405	down
ENSMUSG00000020137	Thap2	570.772	347.532	459.152	-0.716408	0.283933	-2.52316	0.0116304	0.0366006	down
ENSMUSG00000039781	Cep131	414.516	262.716	338.616	-0.659037	0.261276	-2.52238	0.0116564	0.0366663	down
ENSMUSG00000061331	NA	258.792	161.433	210.113	-0.680674	0.27014	-2.51971	0.0117451	0.0368967	down
ENSMUSG00000019080	Mfsd3	192.885	98.7878	145.836	-0.960976	0.381618	-2.51816	0.0117969	0.0370351	down
ENSMUSG00000067771	Gm14685	22.6018	1.95469	12.2782	-3.53882	1.40618	-2.51662	0.0118488	0.0371734	down
ENSMUSG00000059540	Tcea2	501.826	254.324	378.075	-0.986647	0.392254	-2.51533	0.0118922	0.037285	down
ENSMUSG00000052392	Acot4	475.926	306.544	391.235	-0.630092	0.250675	-2.51358	0.0119512	0.0374454	down
ENSMUSG00000020473	Aebp1	60.909	25.8404	43.3747	-1.23498	0.49176	-2.51134	0.0120274	0.0376267	down
ENSMUSG00000054519	Zfp867	228.71	150.548	189.629	-0.604016	0.240591	-2.51056	0.0120541	0.0376854	down
ENSMUSG00000034957	Cebpa	235.191	133.467	184.329	-0.818956	0.326914	-2.50511	0.0122412	0.0381494	down
ENSMUSG00000050822	Slc29a4	162.857	78.6898	120.774	-1.05655	0.421763	-2.50508	0.0122424	0.0381494	down
ENSMUSG00000045658	Pid1	69.6188	21.9218	45.7703	-1.66028	0.663291	-2.50309	0.0123114	0.0383392	down
ENSMUSG00000025573	6030468B19Rik	36.3511	8.54112	22.4461	-2.09604	0.838167	-2.50075	0.0123932	0.0385355	down
ENSMUSG00000098692	NA	20.9411	4.54365	12.7424	-2.20646	0.882477	-2.5003	0.0124088	0.0385672	down
ENSMUSG00000025436	Atp23	398.303	257.793	328.048	-0.629341	0.25222	-2.4952	0.0125885	0.0389977	down
ENSMUSG00000032010	Usp2	130.01	67.3735	98.6916	-0.931635	0.37337	-2.49521	0.0125883	0.0389977	down
ENSMUSG00000038524	Fchsd1	1720.39	1120.61	1420.5	-0.620364	0.248629	-2.49514	0.0125909	0.0389977	down
ENSMUSG00000048080	Olfr731	73.3489	29.4629	51.4059	-1.31547	0.527949	-2.49165	0.012715	0.0393312	down
ENSMUSG00000021055	Esr2	71.1441	30.6368	50.8904	-1.21366	0.487428	-2.48992	0.0127771	0.0395062	down
ENSMUSG00000047363	Cstad	23.1007	3.35878	13.2297	-2.80245	1.12652	-2.4877	0.0128573	0.03971	down
ENSMUSG00000030708	Dnajb13	218.213	138.116	178.165	-0.660614	0.265856	-2.48486	0.0129602	0.0400032	down
ENSMUSG00000026189	Pecr	122.557	61.3163	91.9364	-0.99913	0.402328	-2.48337	0.0130145	0.040145	down
ENSMUSG00000084381	AA413626	50.439	20.2491	35.3441	-1.31658	0.530631	-2.48116	0.0130957	0.0403519	down
ENSMUSG00000050503	Fbxl22	455.129	231.247	343.188	-0.97682	0.394246	-2.47769	0.0132236	0.0406269	down
ENSMUSG00000032718	Mansc1	181.709	110.262	145.985	-0.721857	0.292067	-2.47154	0.0134531	0.0412226	down
ENSMUSG00000023259	Slc26a6	533.16	354.314	443.737	-0.589224	0.238617	-2.46933	0.0135366	0.0414517	down
ENSMUSG00000003273	Car11	126.165	34.1959	80.1807	-1.96967	0.797833	-2.46878	0.0135576	0.0415072	down
ENSMUSG00000039345	Mettl22	538.086	340.215	439.151	-0.660343	0.267736	-2.46639	0.0136481	0.0417081	down
ENSMUSG00000049098	Olfr147	158.648	75.8965	117.272	-1.06329	0.431245	-2.46563	0.0136772	0.0417552	down
ENSMUSG00000019767	Ccdc170	44.2659	10.9433	27.6046	-1.98725	0.806116	-2.46522	0.0136931	0.0417614	down
ENSMUSG00000050468	Astl	29.5003	7.43049	18.4654	-1.96829	0.798384	-2.46535	0.013688	0.0417614	down
ENSMUSG00000068397	Gm10240	21.636	0	10.818	-6.93857	2.81517	-2.46471	0.0137126	0.0417942	down
ENSMUSG00000039166	Akap7	199.942	122.039	160.99	-0.707795	0.287312	-2.4635	0.0137587	0.0419201	down
ENSMUSG00000030446	Zfp273	156.897	92.6006	124.749	-0.762396	0.309728	-2.4615	0.0138356	0.0421155	down
ENSMUSG00000017723	Wfdc2	32.0544	7.54064	19.7975	-2.06125	0.838546	-2.45813	0.0139664	0.0424955	down
ENSMUSG00000025036	Sfxn2	414.799	185.725	300.262	-1.1565	0.470572	-2.45765	0.0139849	0.0425428	down
ENSMUSG00000029166	Mapre3	429.415	230.015	329.715	-0.903164	0.367739	-2.45599	0.0140497	0.0427126	down
ENSMUSG00000060579	Fhit	44.9556	11.9157	28.4357	-1.91939	0.783968	-2.4483	0.0143533	0.0434971	down
ENSMUSG00000081143	NA	62.1235	21.8977	42.0106	-1.5091	0.616636	-2.44731	0.0143926	0.0435997	down
ENSMUSG00000073755	5730409E04Rik	48.0823	17.7515	32.9169	-1.44027	0.588642	-2.44678	0.0144141	0.0436351	down
ENSMUSG00000040364	Sec1	36.6254	6.48088	21.5531	-2.48843	1.01874	-2.44266	0.0145797	0.0440806	down
ENSMUSG00000034101	Ctnnd1	216.332	86.7264	151.529	-1.31309	0.538193	-2.43981	0.0146949	0.0443729	down
ENSMUSG00000002771	Grin2d	138.96	85.3779	112.169	-0.702604	0.288103	-2.43873	0.014739	0.0444499	down
ENSMUSG00000026405	C4bp	64.5269	28.5196	46.5232	-1.1797	0.484268	-2.43605	0.0148485	0.0447422	down
ENSMUSG00000073433	Arhgdig	38.6119	13.9458	26.2788	-1.46552	0.601759	-2.4354	0.0148753	0.0448042	down
ENSMUSG00000074359	Psg23	33.3499	7.21899	20.2845	-2.21329	0.909425	-2.43373	0.0149443	0.0450024	down
ENSMUSG00000031755	Bbs2	299.343	189.437	244.39	-0.66391	0.27313	-2.43075	0.0150677	0.0453169	down
ENSMUSG00000013921	Clip3	280.225	133.105	206.665	-1.07192	0.441458	-2.42813	0.0151768	0.0456164	down
ENSMUSG00000047146	Tet1	807.26	498.814	653.037	-0.69729	0.287973	-2.42137	0.0154619	0.0463761	down
ENSMUSG00000045107	Saysd1	427.177	260.747	343.962	-0.711602	0.294258	-2.41829	0.0155937	0.0467223	down
ENSMUSG00000010721	Lmbr1	167.59	99.0568	133.324	-0.757278	0.313387	-2.41643	0.0156734	0.0469123	down
ENSMUSG00000022820	Ndufb4b	308.463	189.162	248.812	-0.70452	0.291999	-2.41275	0.0158328	0.0473199	down
ENSMUSG00000068959	Zfp619	266.219	165.335	215.777	-0.68646	0.28455	-2.41244	0.0158462	0.0473403	down
ENSMUSG00000052928	Ctif	256.75	168.462	212.606	-0.607414	0.251845	-2.41185	0.0158716	0.0474063	down
ENSMUSG00000014609	Chrne	39.0858	10.181	24.6334	-1.96655	0.816223	-2.40932	0.0159821	0.0476272	down
ENSMUSG00000107486	Trbv4	366.408	243.328	304.868	-0.59024	0.244981	-2.40933	0.0159819	0.0476272	down
ENSMUSG00000041000	Trim62	558.113	370.545	464.329	-0.590813	0.245356	-2.40798	0.016041	0.0477529	down
ENSMUSG00000032641	Gpr19	256.424	161.141	208.783	-0.672714	0.279403	-2.40768	0.0160543	0.0477825	down
ENSMUSG00000032415	Ube2cbp	136.32	70.9772	103.648	-0.939259	0.390513	-2.40519	0.016164	0.0480392	down
ENSMUSG00000038751	Ptk6	30.2102	8.78204	19.4961	-1.77482	0.739506	-2.40001	0.0163946	0.0486238	down
ENSMUSG00000028176	Lrrc7	20.6448	3.85474	12.2497	-2.4169	1.00741	-2.39912	0.0164343	0.0487213	down
ENSMUSG00000048826	Dact2	155.8	54.6953	105.248	-1.51179	0.630746	-2.39683	0.0165378	0.0489875	down
ENSMUSG00000031958	Ldhd	96.9321	30.7528	63.8425	-1.6523	0.689606	-2.39601	0.0165745	0.0490861	down
ENSMUSG00000028642	Tmem269	20.0068	4.16267	12.0848	-2.26153	0.946286	-2.38991	0.0168527	0.049788	down
ENSMUSG00000068947	Olfr366	291.548	171.071	231.309	-0.769633	0.322099	-2.38943	0.0168745	0.04982	down
ENSMUSG00000035342	Lzts2	163.078	67.3685	115.223	-1.27911	0.53542	-2.38899	0.016895	0.0498703	down
