# Supplementary material for: Zfp335 establishes eTreg lineage and neonatal immune tolerance by targeting Hadha-mediated fatty acid oxidation
Source: J Clin Invest. 2023 Oct 16;133(20):e166628. doi: 10.1172/JCI166628 (PMC10575732; doi:10.1172/JCI166628)
Supplement: Supplemental table 2 [file jci-133-166628-s159.xlsx]

## Sheet: DEGs
Supplementary table 2: Highly different expressed genes of Treg subsets in scRNA data
	p_val	avg_log2FC	pct.1	pct.2	p_val_adj	cluster	gene
Malat1	0	0.826887	1	1	0	rTreg	Malat1
Btg1	0	0.799831	0.792	0.693	0	rTreg	Btg1
Rps27	0	0.356199	0.982	0.992	0	rTreg	Rps27
Fyb	6.34524e-229	0.641236	0.775	0.683	1.03789e-224	rTreg	Fyb
Shisa5	6.43139e-191	0.371416	0.9	0.908	1.05198e-186	rTreg	Shisa5
Satb1	2.04225e-178	0.721941	0.527	0.383	3.34051e-174	rTreg	Satb1
Gimap6	2.61784e-169	0.583389	0.702	0.624	4.282e-165	rTreg	Gimap6
Ddx5	5.13042e-168	0.416647	0.883	0.848	8.39183e-164	rTreg	Ddx5
Chd3	5.06385e-158	0.653826	0.672	0.602	8.28294e-154	rTreg	Chd3
Jun	3.43882e-151	0.884005	0.569	0.461	5.62488e-147	rTreg	Jun
Jund	9.15876e-139	0.38651	0.86	0.845	1.4981e-134	rTreg	Jund
Bcl11b	9.66062e-135	0.578087	0.643	0.563	1.58019e-130	rTreg	Bcl11b
Gm2682	3.04091e-125	0.62028	0.399	0.274	4.97402e-121	rTreg	Gm2682
Junb	4.10848e-125	0.582285	0.723	0.682	6.72024e-121	rTreg	Junb
Cox7a2l	1.97261e-123	0.511224	0.694	0.643	3.22659e-119	rTreg	Cox7a2l
Fos	2.76152e-120	0.704607	0.549	0.453	4.51702e-116	rTreg	Fos
Foxp1	1.6944e-119	0.576304	0.594	0.509	2.77152e-115	rTreg	Foxp1
Gm42418	1.69492e-114	0.742225	1	1	2.77237e-110	rTreg	Gm42418
Ms4a6b	3.15393e-112	0.472464	0.724	0.681	5.15889e-108	rTreg	Ms4a6b
Son	2.10821e-109	0.426584	0.796	0.759	3.4484e-105	rTreg	Son
Ms4a4b	7.70409e-109	0.406393	0.809	0.773	1.26016e-104	rTreg	Ms4a4b
Rapgef6	8.91434e-105	0.593861	0.539	0.465	1.45812e-100	rTreg	Rapgef6
Bcl2	7.13768e-103	0.563934	0.562	0.466	1.16751e-98	rTreg	Bcl2
Slfn5	1.98132e-100	0.56419	0.251	0.143	3.24084e-96	rTreg	Slfn5
Ppp1r15a	3.95865e-100	0.642678	0.499	0.412	6.47517e-96	rTreg	Ppp1r15a
Sell	4.06762e-95	0.460779	0.634	0.553	6.65341e-91	rTreg	Sell
Macf1	2.29724e-94	0.64302	0.577	0.513	3.7576e-90	rTreg	Macf1
Lef1	4.31128e-92	0.551965	0.533	0.463	7.05196e-88	rTreg	Lef1
Ypel3	8.01049e-90	0.475833	0.456	0.363	1.31028e-85	rTreg	Ypel3
Ptprc	1.01846e-88	0.363093	0.822	0.759	1.6659e-84	rTreg	Ptprc
Ets1	3.75225e-85	0.417712	0.729	0.678	6.13756e-81	rTreg	Ets1
Gimap3	1.98934e-84	0.435942	0.612	0.554	3.25397e-80	rTreg	Gimap3
Btg2	6.63642e-83	0.600918	0.441	0.362	1.08552e-78	rTreg	Btg2
Pdcd4	4.18824e-82	0.423712	0.679	0.629	6.85071e-78	rTreg	Pdcd4
Utrn	2.07776e-77	0.574301	0.491	0.427	3.39859e-73	rTreg	Utrn
Prrc2c	1.68639e-75	0.405444	0.755	0.716	2.75842e-71	rTreg	Prrc2c
4930523C07Rik	2.59194e-75	0.490501	0.553	0.504	4.23963e-71	rTreg	4930523C07Rik
Limd2	4.87373e-74	0.251004	0.834	0.85	7.97196e-70	rTreg	Limd2
Pnrc1	4.33101e-72	0.458383	0.58	0.536	7.08423e-68	rTreg	Pnrc1
Samhd1	1.86646e-70	0.435158	0.672	0.63	3.05296e-66	rTreg	Samhd1
Klf13	2.42068e-69	0.471765	0.535	0.486	3.95951e-65	rTreg	Klf13
Ablim1	4.00754e-69	0.45041	0.581	0.533	6.55513e-65	rTreg	Ablim1
Il6ra	2.13683e-67	0.480669	0.413	0.337	3.49521e-63	rTreg	Il6ra
Arhgap45	3.45431e-67	0.422603	0.596	0.558	5.65022e-63	rTreg	Arhgap45
Slc38a2	3.51844e-67	0.512398	0.569	0.528	5.75511e-63	rTreg	Slc38a2
Slfn1	6.61089e-67	0.500651	0.346	0.264	1.08134e-62	rTreg	Slfn1
Sf3b1	8.92888e-66	0.324859	0.761	0.734	1.4605e-61	rTreg	Sf3b1
Rbm39	1.48644e-65	0.314721	0.781	0.759	2.43137e-61	rTreg	Rbm39
S1pr1	3.00521e-65	0.496472	0.426	0.355	4.91562e-61	rTreg	S1pr1
Arhgef1	3.21883e-65	0.428123	0.571	0.531	5.26503e-61	rTreg	Arhgef1
Nsd3	1.44682e-64	0.46937	0.529	0.483	2.36657e-60	rTreg	Nsd3
Ankrd11	6.12078e-63	0.448875	0.679	0.651	1.00118e-58	rTreg	Ankrd11
Tspan32	1.20372e-60	0.406639	0.577	0.541	1.96893e-56	rTreg	Tspan32
Txk	1.53101e-56	0.466509	0.328	0.255	2.50428e-52	rTreg	Txk
Cytip	1.16411e-55	0.322421	0.68	0.654	1.90414e-51	rTreg	Cytip
Mycbp2	1.94342e-55	0.451333	0.571	0.545	3.17885e-51	rTreg	Mycbp2
Jak1	3.72854e-54	0.385971	0.602	0.572	6.09878e-50	rTreg	Jak1
Clk1	1.15172e-53	0.467182	0.524	0.486	1.88387e-49	rTreg	Clk1
Tecpr1	1.87398e-53	0.457043	0.375	0.312	3.06526e-49	rTreg	Tecpr1
Npc2	3.58095e-53	0.343725	0.648	0.645	5.85736e-49	rTreg	Npc2
Ripor2	8.17651e-53	0.476337	0.381	0.318	1.33743e-48	rTreg	Ripor2
Kmt2a	4.28189e-52	0.527929	0.439	0.396	7.00388e-48	rTreg	Kmt2a
Kbtbd11	9.00357e-52	0.440474	0.414	0.358	1.47271e-47	rTreg	Kbtbd11
Gimap4	1.27119e-51	0.30311	0.735	0.711	2.07929e-47	rTreg	Gimap4
Apbb1ip	1.91194e-51	0.42762	0.51	0.477	3.12736e-47	rTreg	Apbb1ip
Smc4	9.20797e-51	0.310651	0.78	0.769	1.50615e-46	rTreg	Smc4
Mcl1	3.97715e-49	0.364768	0.605	0.587	6.50542e-45	rTreg	Mcl1
Lck	2.24438e-48	0.326444	0.675	0.657	3.67113e-44	rTreg	Lck
Bptf	3.91197e-48	0.414362	0.532	0.507	6.39881e-44	rTreg	Bptf
Treml2	4.85482e-48	0.337911	0.325	0.248	7.94103e-44	rTreg	Treml2
Foxo1	6.51866e-48	0.44726	0.447	0.407	1.06626e-43	rTreg	Foxo1
Srsf5	6.68764e-48	0.338029	0.648	0.629	1.0939e-43	rTreg	Srsf5
Smad7	2.72163e-46	0.44452	0.321	0.256	4.45178e-42	rTreg	Smad7
Gm26740	3.09347e-46	0.441157	0.295	0.23	5.06e-42	rTreg	Gm26740
Stk4	1.662e-44	0.438678	0.477	0.45	2.71853e-40	rTreg	Stk4
Cd5	2.10157e-44	0.378236	0.632	0.614	3.43753e-40	rTreg	Cd5
Chd2	1.83025e-43	0.444597	0.447	0.406	2.99374e-39	rTreg	Chd2
Klf2	2.32305e-42	0.31457	0.692	0.657	3.79981e-38	rTreg	Klf2
Sp100	2.95626e-42	0.355286	0.534	0.506	4.83555e-38	rTreg	Sp100
Usp3	9.26252e-42	0.418404	0.418	0.381	1.51507e-37	rTreg	Usp3
Dgka	9.55828e-42	0.412407	0.454	0.421	1.56345e-37	rTreg	Dgka
Stk38	4.42291e-40	0.411622	0.46	0.426	7.23455e-36	rTreg	Stk38
Gm8369	4.50091e-40	0.394825	0.471	0.434	7.36214e-36	rTreg	Gm8369
Tnrc6c	5.52154e-40	0.415987	0.438	0.408	9.03158e-36	rTreg	Tnrc6c
Tnrc6b	5.74027e-40	0.450986	0.385	0.342	9.38936e-36	rTreg	Tnrc6b
Phf20l1	8.9997e-40	0.491935	0.44	0.415	1.47208e-35	rTreg	Phf20l1
Nipbl	9.0726e-39	0.413263	0.476	0.453	1.48401e-34	rTreg	Nipbl
Cd69	2.92006e-38	0.477106	0.544	0.525	4.77635e-34	rTreg	Cd69
Egr1	1.62878e-37	0.490294	0.31	0.25	2.66419e-33	rTreg	Egr1
Akap13	3.00501e-37	0.308131	0.674	0.661	4.9153e-33	rTreg	Akap13
Evl	7.63753e-37	0.314021	0.456	0.42	1.24927e-32	rTreg	Evl
Ms4a4c	1.38445e-36	0.282559	0.269	0.202	2.26454e-32	rTreg	Ms4a4c
Smchd1	2.12251e-36	0.366179	0.56	0.539	3.47179e-32	rTreg	Smchd1
Rbm5	7.62262e-36	0.417339	0.418	0.39	1.24683e-31	rTreg	Rbm5
Tcf7	8.93613e-36	0.42021	0.406	0.367	1.46168e-31	rTreg	Tcf7
Hexim1	5.69734e-35	0.479112	0.256	0.204	9.31913e-31	rTreg	Hexim1
Ncor1	6.03491e-35	0.312722	0.619	0.604	9.8713e-31	rTreg	Ncor1
Tet3	2.25506e-34	0.427398	0.325	0.284	3.68861e-30	rTreg	Tet3
Ccnl1	2.6333e-34	0.383802	0.497	0.479	4.30728e-30	rTreg	Ccnl1
Arid4a	1.10534e-33	0.425081	0.419	0.392	1.80801e-29	rTreg	Arid4a
Stat1	5.66311e-32	0.44555	0.537	0.531	9.26314e-28	rTreg	Stat1
H2-Q4	6.12721e-32	0.330644	0.467	0.437	1.00223e-27	rTreg	H2-Q4
Chd6	1.48865e-31	0.411284	0.305	0.263	2.43499e-27	rTreg	Chd6
Kmt2c	1.53921e-31	0.435822	0.256	0.209	2.51769e-27	rTreg	Kmt2c
Neat1	3.13252e-31	0.431984	0.364	0.325	5.12387e-27	rTreg	Neat1
Klf3	3.32816e-31	0.42263	0.358	0.313	5.44387e-27	rTreg	Klf3
Mndal	6.33966e-31	0.353302	0.552	0.54	1.03698e-26	rTreg	Mndal
Txnip	7.75292e-31	0.395888	0.322	0.278	1.26815e-26	rTreg	Txnip
Peli1	9.60768e-31	0.407362	0.366	0.335	1.57153e-26	rTreg	Peli1
AY036118	3.38166e-30	0.915854	0.421	0.406	5.53137e-26	rTreg	AY036118
Arhgap15	4.45038e-30	0.375278	0.422	0.395	7.27949e-26	rTreg	Arhgap15
Arid4b	6.17348e-30	0.412501	0.431	0.409	1.0098e-25	rTreg	Arid4b
Akap8l	8.47022e-30	0.378255	0.251	0.206	1.38547e-25	rTreg	Akap8l
Srrm2	2.82801e-29	0.251192	0.787	0.762	4.62577e-25	rTreg	Srrm2
9930111J21Rik2	3.48864e-29	0.393138	0.283	0.237	5.70636e-25	rTreg	9930111J21Rik2
Cd6	5.07866e-29	0.292071	0.556	0.545	8.30716e-25	rTreg	Cd6
Slc44a2	2.25267e-28	0.350336	0.332	0.295	3.6847e-24	rTreg	Slc44a2
Ankrd12	2.78972e-28	0.443119	0.416	0.391	4.56315e-24	rTreg	Ankrd12
Nsg2	2.92394e-28	0.279229	0.339	0.292	4.78268e-24	rTreg	Nsg2
Gpsm3	6.01912e-28	0.281061	0.546	0.538	9.84547e-24	rTreg	Gpsm3
Zfp36	7.89438e-28	0.368505	0.319	0.279	1.29128e-23	rTreg	Zfp36
Ccs	2.00404e-27	0.348208	0.373	0.342	3.278e-23	rTreg	Ccs
Cd37	2.32093e-27	0.270353	0.604	0.605	3.79634e-23	rTreg	Cd37
Foxn3	2.82865e-27	0.385288	0.38	0.352	4.62682e-23	rTreg	Foxn3
Tut4	3.60424e-27	0.425177	0.391	0.37	5.89546e-23	rTreg	Tut4
Gm26917	6.8842e-27	0.401732	0.446	0.566	1.12605e-22	rTreg	Gm26917
Zfp644	1.09616e-26	0.340022	0.416	0.401	1.79299e-22	rTreg	Zfp644
Slfn2	1.19344e-26	0.253503	0.659	0.647	1.95211e-22	rTreg	Slfn2
Kmt2e	1.96169e-25	0.354121	0.443	0.431	3.20874e-21	rTreg	Kmt2e
Prkcq	2.54072e-24	0.342745	0.413	0.396	4.15585e-20	rTreg	Prkcq
Cast	3.00279e-24	0.33203	0.452	0.441	4.91166e-20	rTreg	Cast
Zfp292	1.79949e-23	0.401511	0.388	0.376	2.94343e-19	rTreg	Zfp292
Cdk12	2.01247e-23	0.399576	0.41	0.403	3.2918e-19	rTreg	Cdk12
Dusp1	2.8865e-23	0.34199	0.408	0.38	4.72145e-19	rTreg	Dusp1
Fosb	3.28915e-23	0.454937	0.295	0.259	5.38006e-19	rTreg	Fosb
Kif21b	5.76162e-23	0.384415	0.276	0.243	9.42428e-19	rTreg	Kif21b
Ifi203	1.11175e-22	0.325456	0.519	0.509	1.8185e-18	rTreg	Ifi203
Il2rg	1.80932e-22	0.286885	0.539	0.54	2.9595e-18	rTreg	Il2rg
Tnrc6a	2.11977e-22	0.399519	0.416	0.411	3.46731e-18	rTreg	Tnrc6a
Arhgap30	2.25158e-22	0.344883	0.454	0.448	3.68291e-18	rTreg	Arhgap30
Add3	4.29426e-22	0.35377	0.385	0.367	7.02411e-18	rTreg	Add3
Map4k4	4.79038e-22	0.344941	0.43	0.421	7.83563e-18	rTreg	Map4k4
Ccr7	5.64923e-22	0.25441	0.317	0.272	9.24045e-18	rTreg	Ccr7
Lars2	9.60613e-22	0.61617	0.532	0.536	1.57127e-17	rTreg	Lars2
Tcf25	2.86825e-21	0.316025	0.484	0.484	4.69159e-17	rTreg	Tcf25
Mxd4	5.59561e-21	0.297247	0.343	0.309	9.15274e-17	rTreg	Mxd4
Resf1	7.70964e-21	0.39592	0.437	0.425	1.26107e-16	rTreg	Resf1
Dusp2	1.07102e-20	0.30405	0.545	0.548	1.75186e-16	rTreg	Dusp2
Igf2r	1.88533e-20	0.298053	0.349	0.321	3.08383e-16	rTreg	Igf2r
2410006H16Rik	2.20248e-20	0.267467	0.53	0.539	3.6026e-16	rTreg	2410006H16Rik
Atp1b3	2.32837e-20	0.283541	0.538	0.534	3.80851e-16	rTreg	Atp1b3
Pecam1	2.39163e-20	0.380711	0.3	0.273	3.91198e-16	rTreg	Pecam1
Vps37b	6.11707e-20	0.331946	0.265	0.232	1.00057e-15	rTreg	Vps37b
Myh9	9.17117e-20	0.274459	0.634	0.626	1.50013e-15	rTreg	Myh9
Inpp4b	2.48226e-19	0.375883	0.376	0.364	4.06024e-15	rTreg	Inpp4b
Traf3ip3	3.10416e-19	0.335559	0.427	0.425	5.07748e-15	rTreg	Traf3ip3
Acp5	8.84127e-19	0.26564	0.377	0.358	1.44617e-14	rTreg	Acp5
Arl4c	1.14264e-18	0.290073	0.25	0.216	1.86901e-14	rTreg	Arl4c
Rnf167	2.93899e-18	0.286954	0.272	0.243	4.8073e-14	rTreg	Rnf167
Clec2d	8.13376e-18	0.403871	0.338	0.325	1.33044e-13	rTreg	Clec2d
Prpf38b	3.9406e-17	0.340129	0.509	0.519	6.44564e-13	rTreg	Prpf38b
Ssh2	1.30668e-16	0.35085	0.272	0.25	2.13734e-12	rTreg	Ssh2
Gm12840	4.75786e-16	0.468769	0.3	0.27	7.78242e-12	rTreg	Gm12840
Ogt	5.34307e-16	0.328428	0.332	0.319	8.73966e-12	rTreg	Ogt
Rhoh	1.92362e-15	0.272856	0.504	0.51	3.14646e-11	rTreg	Rhoh
Itpr2	3.38448e-15	0.346987	0.31	0.295	5.536e-11	rTreg	Itpr2
Tsc22d4	1.37622e-14	0.283393	0.52	0.527	2.25109e-10	rTreg	Tsc22d4
Rasgrp2	2.76644e-14	0.252994	0.424	0.408	4.52507e-10	rTreg	Rasgrp2
Ankrd44	3.46668e-14	0.3305	0.379	0.377	5.67045e-10	rTreg	Ankrd44
Zfp36l2	7.7286e-14	0.370894	0.288	0.274	1.26417e-09	rTreg	Zfp36l2
Stk10	1.04256e-13	0.318447	0.383	0.383	1.70532e-09	rTreg	Stk10
Rinl	2.21738e-13	0.281641	0.443	0.448	3.62697e-09	rTreg	Rinl
Dennd1c	2.58499e-13	0.301854	0.299	0.286	4.22826e-09	rTreg	Dennd1c
Sptbn1	7.88242e-13	0.305737	0.443	0.448	1.28933e-08	rTreg	Sptbn1
Dock2	2.4194e-12	0.267673	0.505	0.512	3.95741e-08	rTreg	Dock2
1810026B05Rik	3.2564e-12	0.314525	0.348	0.347	5.32649e-08	rTreg	1810026B05Rik
Trim12a	3.5018e-12	0.282747	0.276	0.259	5.72789e-08	rTreg	Trim12a
Tnik	6.48604e-12	0.344668	0.316	0.313	1.06092e-07	rTreg	Tnik
Nufip2	6.75544e-12	0.357433	0.324	0.324	1.10499e-07	rTreg	Nufip2
Atrx	9.17083e-12	0.261259	0.595	0.606	1.50007e-07	rTreg	Atrx
Rasgrp1	1.0063e-11	0.310177	0.282	0.269	1.646e-07	rTreg	Rasgrp1
Use1	1.10555e-11	0.280066	0.445	0.467	1.80836e-07	rTreg	Use1
Mllt3	1.11143e-11	0.302849	0.308	0.301	1.81797e-07	rTreg	Mllt3
Ddx6	2.43971e-11	0.296936	0.404	0.413	3.99064e-07	rTreg	Ddx6
Tespa1	2.61836e-11	0.297101	0.333	0.329	4.28284e-07	rTreg	Tespa1
Ash1l	2.76491e-11	0.344086	0.324	0.321	4.52257e-07	rTreg	Ash1l
Phf3	3.07024e-10	0.322064	0.352	0.361	5.02198e-06	rTreg	Phf3
Ube2h	5.38395e-10	0.289678	0.282	0.27	8.80653e-06	rTreg	Ube2h
Cyth1	6.34215e-10	0.310163	0.255	0.245	1.03738e-05	rTreg	Cyth1
Tra2a	3.73686e-09	0.284107	0.418	0.436	6.11238e-05	rTreg	Tra2a
Nisch	4.17849e-09	0.298057	0.323	0.325	6.83475e-05	rTreg	Nisch
Irf2	5.80329e-09	0.292657	0.365	0.377	9.49244e-05	rTreg	Irf2
Atp11b	9.26574e-09	0.307832	0.298	0.298	0.00015156	rTreg	Atp11b
Crebbp	1.56333e-08	0.278077	0.318	0.321	0.000255714	rTreg	Crebbp
Plec	1.92091e-08	0.326162	0.294	0.292	0.000314204	rTreg	Plec
Rbbp6	1.93687e-08	0.301379	0.396	0.414	0.000316813	rTreg	Rbbp6
Cdkn1b	1.99775e-08	0.281093	0.308	0.306	0.000326772	rTreg	Cdkn1b
Irf1	2.28938e-08	0.302893	0.357	0.358	0.000374474	rTreg	Irf1
Crlf3	4.07813e-08	0.313306	0.296	0.298	0.000667059	rTreg	Crlf3
Fam169b	6.40355e-08	0.290582	0.266	0.259	0.00104743	rTreg	Fam169b
Nsd1	1.14245e-07	0.328906	0.36	0.378	0.00186871	rTreg	Nsd1
Cited2	1.52251e-07	0.31133	0.329	0.332	0.00249037	rTreg	Cited2
Top2b	7.87619e-07	0.301547	0.384	0.408	0.0128831	rTreg	Top2b
Bod1l	2.71403e-06	0.282495	0.41	0.436	0.0443934	rTreg	Bod1l
Ctss	3.13259e-06	0.250181	0.347	0.358	0.0512398	rTreg	Ctss
Usp34	3.55841e-06	0.257101	0.414	0.44	0.0582049	rTreg	Usp34
Brd2	3.87907e-06	0.275358	0.37	0.391	0.0634499	rTreg	Brd2
Kdm5a	7.98931e-06	0.304215	0.296	0.305	0.130681	rTreg	Kdm5a
Nktr	2.45444e-05	0.262	0.409	0.437	0.401472	rTreg	Nktr
Arid5b	3.49607e-05	0.264003	0.277	0.278	0.571853	rTreg	Arid5b
Zbp1	3.53341e-05	0.265589	0.361	0.374	0.57796	rTreg	Zbp1
Rasal3	5.20786e-05	0.253085	0.308	0.322	0.85185	rTreg	Rasal3
Itpkb	7.76588e-05	0.287335	0.305	0.317	1	rTreg	Itpkb
Upf2	9.08466e-05	0.317946	0.274	0.284	1	rTreg	Upf2
Kansl1	0.000221414	0.260627	0.246	0.252	1	rTreg	Kansl1
Akap9	0.000229558	0.274368	0.312	0.326	1	rTreg	Akap9
Dync1i2	0.000388769	0.266763	0.383	0.412	1	rTreg	Dync1i2
Arhgap4	0.000666598	0.253081	0.244	0.25	1	rTreg	Arhgap4
Chd7	0.0014533	0.274368	0.275	0.288	1	rTreg	Chd7
Galnt6	0.00184649	0.250355	0.25	0.258	1	rTreg	Galnt6
Rsf1	0.00188242	0.272781	0.278	0.293	1	rTreg	Rsf1
Ccdc88c	0.00711682	0.251661	0.324	0.348	1	rTreg	Ccdc88c
Pnisr	0.00813667	0.273409	0.34	0.37	1	rTreg	Pnisr
Hbb-bs	0	4.21363	0.902	0.712	0	dysTreg	Hbb-bs
Hba-a1	0	4.13535	0.785	0.45	0	dysTreg	Hba-a1
Hba-a2	0	3.80504	0.729	0.416	0	dysTreg	Hba-a2
Hbb-bt	0	3.77134	0.693	0.3	0	dysTreg	Hbb-bt
Actb	0	0.342954	1	0.999	0	dysTreg	Actb
Tubb5	1.89169e-284	0.816353	0.764	0.749	3.09424e-280	dysTreg	Tubb5
Stfa1	1.05115e-243	2.31306	0.322	0.145	1.71936e-239	dysTreg	Stfa1
S100a9	3.33693e-232	2.99825	0.504	0.397	5.45822e-228	dysTreg	S100a9
H2afz	2.50614e-224	0.388049	0.961	0.956	4.0993e-220	dysTreg	H2afz
Ngp	1.10348e-210	2.41018	0.264	0.107	1.80496e-206	dysTreg	Ngp
S100a8	4.10653e-166	2.67315	0.457	0.372	6.71706e-162	dysTreg	S100a8
Ptma	8.82511e-155	0.297116	0.979	0.99	1.44352e-150	dysTreg	Ptma
Tuba1b	5.10009e-150	0.668896	0.673	0.649	8.34223e-146	dysTreg	Tuba1b
Stmn1	5.27744e-146	0.64969	0.621	0.526	8.63231e-142	dysTreg	Stmn1
Hist1h2ap	4.92603e-142	0.254571	0.675	0.653	8.05751e-138	dysTreg	Hist1h2ap
Cstdc5	1.3312e-133	2.22153	0.304	0.185	2.17744e-129	dysTreg	Cstdc5
Eif5a	7.10491e-80	0.369193	0.799	0.867	1.16215e-75	dysTreg	Eif5a
Ppia	5.06058e-79	0.251442	0.967	0.971	8.2776e-75	dysTreg	Ppia
Rpl14	2.10716e-75	0.261041	0.951	0.969	3.44669e-71	dysTreg	Rpl14
Npm1	1.56799e-74	0.302654	0.875	0.935	2.56477e-70	dysTreg	Npm1
Glrx5	6.58355e-54	0.309864	0.212	0.412	1.07687e-49	dysTreg	Glrx5
Tmem14c	1.20718e-50	0.272038	0.28	0.531	1.97459e-46	dysTreg	Tmem14c
Ftl1	1.2687e-50	0.297942	0.825	0.909	2.07521e-46	dysTreg	Ftl1
Bola3	7.42165e-50	0.267213	0.154	0.306	1.21396e-45	dysTreg	Bola3
Cst3	3.43692e-49	0.363789	0.206	0.394	5.62177e-45	dysTreg	Cst3
Lsm3	2.65919e-47	0.264138	0.155	0.304	4.34963e-43	dysTreg	Lsm3
Dtymk	4.8444e-47	0.264283	0.17	0.327	7.92399e-43	dysTreg	Dtymk
Anp32b	1.43498e-46	0.409668	0.709	0.823	2.3472e-42	dysTreg	Anp32b
Ndufab1	4.18301e-45	0.263623	0.24	0.445	6.84216e-41	dysTreg	Ndufab1
Ran	1.21604e-40	0.425987	0.641	0.734	1.98907e-36	dysTreg	Ran
Fkbp4	1.51697e-39	0.281435	0.178	0.327	2.4813e-35	dysTreg	Fkbp4
Ptges3	5.64334e-39	0.284837	0.177	0.324	9.23082e-35	dysTreg	Ptges3
Ybx3	1.65607e-36	0.278738	0.186	0.334	2.70884e-32	dysTreg	Ybx3
Ndufa12	2.85673e-33	0.255429	0.28	0.49	4.67275e-29	dysTreg	Ndufa12
Swi5	1.00163e-32	0.253675	0.298	0.527	1.63836e-28	dysTreg	Swi5
Psmb2	8.71833e-32	0.262669	0.31	0.544	1.42606e-27	dysTreg	Psmb2
Ddx39	3.02517e-31	0.313896	0.231	0.401	4.94827e-27	dysTreg	Ddx39
Cdk4	4.95345e-31	0.30569	0.224	0.389	8.10235e-27	dysTreg	Cdk4
Lsm2	6.35244e-31	0.337896	0.179	0.315	1.03907e-26	dysTreg	Lsm2
Phb2	6.92206e-30	0.263232	0.32	0.552	1.13224e-25	dysTreg	Phb2
Psma6	7.0856e-30	0.273197	0.315	0.549	1.15899e-25	dysTreg	Psma6
Ppa1	8.06016e-29	0.334523	0.178	0.307	1.3184e-24	dysTreg	Ppa1
Dctpp1	3.39796e-27	0.308016	0.164	0.282	5.55804e-23	dysTreg	Dctpp1
Hdgf	1.16767e-26	0.29114	0.27	0.455	1.90995e-22	dysTreg	Hdgf
Alyref	1.0768e-24	0.372571	0.194	0.326	1.76131e-20	dysTreg	Alyref
C1qbp	2.01529e-23	0.30339	0.236	0.385	3.2964e-19	dysTreg	C1qbp
Nhp2	7.52925e-23	0.302785	0.271	0.443	1.23156e-18	dysTreg	Nhp2
Eif4a1	4.60178e-22	0.393228	0.605	0.767	7.52713e-18	dysTreg	Eif4a1
Bax	5.5102e-22	0.251084	0.348	0.576	9.01304e-18	dysTreg	Bax
Xist	1.59359e-21	0.311766	0.472	0.423	2.60663e-17	dysTreg	Xist
Gmnn	3.10242e-21	0.28864	0.154	0.251	5.07463e-17	dysTreg	Gmnn
Eif2s2	4.09044e-21	0.394647	0.59	0.739	6.69074e-17	dysTreg	Eif2s2
Prmt1	5.32345e-20	0.327748	0.289	0.472	8.70757e-16	dysTreg	Prmt1
Mif	2.53113e-19	0.344371	0.606	0.737	4.14016e-15	dysTreg	Mif
Impdh2	9.98005e-18	0.355412	0.243	0.385	1.63244e-13	dysTreg	Impdh2
Top2a	1.83539e-17	0.350083	0.375	0.362	3.00215e-13	dysTreg	Top2a
Tkt	8.98266e-17	0.305133	0.337	0.547	1.46929e-12	dysTreg	Tkt
Nop10	3.98192e-16	0.303848	0.338	0.542	6.51322e-12	dysTreg	Nop10
Hmgn1	2.5498e-15	0.327674	0.287	0.451	4.17071e-11	dysTreg	Hmgn1
Ube2c	2.85394e-15	0.547171	0.277	0.259	4.66819e-11	dysTreg	Ube2c
Banf1	5.57383e-15	0.319776	0.319	0.508	9.11712e-11	dysTreg	Banf1
Gpx1	3.8579e-14	0.738082	0.459	0.595	6.31037e-10	dysTreg	Gpx1
Fbl	1.30198e-13	0.306121	0.339	0.533	2.12966e-09	dysTreg	Fbl
Cks1b	5.96091e-13	0.318856	0.167	0.25	9.75026e-09	dysTreg	Cks1b
Hspd1	9.74065e-13	0.274529	0.315	0.477	1.59328e-08	dysTreg	Hspd1
Pa2g4	2.82594e-12	0.380258	0.262	0.399	4.6224e-08	dysTreg	Pa2g4
Ranbp1	1.34752e-10	0.479184	0.462	0.564	2.20414e-06	dysTreg	Ranbp1
Fabp5	1.95966e-10	0.362675	0.236	0.346	3.20542e-06	dysTreg	Fabp5
Mcm7	2.32304e-10	0.393684	0.201	0.294	3.79979e-06	dysTreg	Mcm7
Hint1	2.84342e-10	0.252854	0.654	0.797	4.65097e-06	dysTreg	Hint1
Rps27l	3.35412e-10	0.28311	0.36	0.554	5.48633e-06	dysTreg	Rps27l
Selenoh	7.0507e-10	0.321727	0.315	0.474	1.15328e-05	dysTreg	Selenoh
Tuba4a	1.03117e-09	0.460247	0.256	0.384	1.68669e-05	dysTreg	Tuba4a
Cks2	1.20197e-08	0.368861	0.176	0.25	0.000196606	dysTreg	Cks2
Birc5	3.13649e-08	0.445672	0.297	0.296	0.000513035	dysTreg	Birc5
Atp5mpl	2.11014e-06	0.256023	0.439	0.682	0.0345156	dysTreg	Atp5mpl
Hnrnpa1	2.52118e-06	0.280191	0.413	0.63	0.0412389	dysTreg	Hnrnpa1
Atpif1	4.17453e-06	0.457403	0.349	0.531	0.0682828	dysTreg	Atpif1
Dek	2.08358e-05	0.369537	0.517	0.652	0.340812	dysTreg	Dek
Chchd10	3.62465e-05	0.353671	0.351	0.507	0.592884	dysTreg	Chchd10
Snrpd1	4.96549e-05	0.364647	0.353	0.521	0.812205	dysTreg	Snrpd1
Cycs	8.55006e-05	0.313005	0.388	0.57	1	dysTreg	Cycs
Cnbp	0.000158469	0.273789	0.446	0.678	1	dysTreg	Cnbp
Hspe1	0.00031308	0.358149	0.512	0.685	1	dysTreg	Hspe1
Nme1	0.000323093	0.289734	0.541	0.696	1	dysTreg	Nme1
Atp5g1	0.000441697	0.351728	0.532	0.71	1	dysTreg	Atp5g1
Igfbp4	0.000455767	0.419804	0.303	0.33	1	dysTreg	Igfbp4
Srsf2	0.00256644	0.28484	0.436	0.643	1	dysTreg	Srsf2
Ube2s	0.00257236	0.443333	0.44	0.568	1	dysTreg	Ube2s
S100a6	0	2.8585	0.906	0.264	0	eTreg	S100a6
S100a4	0	2.50187	0.637	0.088	0	eTreg	S100a4
S100a11	0	2.12761	0.862	0.191	0	eTreg	S100a11
S100a10	0	2.05099	0.992	0.682	0	eTreg	S100a10
Itgb1	0	1.87025	0.835	0.161	0	eTreg	Itgb1
AW112010	0	1.65245	0.887	0.358	0	eTreg	AW112010
Ccl5	0	1.50834	0.267	0.036	0	eTreg	Ccl5
Anxa2	0	1.35553	0.745	0.226	0	eTreg	Anxa2
Lgals3	0	1.26347	0.473	0.071	0	eTreg	Lgals3
Ahnak	0	1.2337	0.83	0.241	0	eTreg	Ahnak
Lgals1	0	1.22396	0.985	0.8	0	eTreg	Lgals1
Crip1	0	1.15472	0.995	0.899	0	eTreg	Crip1
Ighm	0	1.13236	0.84	0.292	0	eTreg	Ighm
Itga4	0	1.03457	0.75	0.28	0	eTreg	Itga4
Srgn	0	1.03421	0.989	0.688	0	eTreg	Srgn
Prr13	0	0.957197	0.839	0.324	0	eTreg	Prr13
Maf	0	0.949903	0.518	0.081	0	eTreg	Maf
Cxcr3	0	0.94725	0.347	0.035	0	eTreg	Cxcr3
Actg1	0	0.889949	0.999	0.946	0	eTreg	Actg1
Icos	0	0.887896	0.559	0.137	0	eTreg	Icos
Tspo	0	0.8696	0.954	0.563	0	eTreg	Tspo
Sh2d1a	0	0.865505	0.677	0.21	0	eTreg	Sh2d1a
Nrp1	0	0.857111	0.504	0.085	0	eTreg	Nrp1
Psen2	0	0.856022	0.668	0.178	0	eTreg	Psen2
Dnajc15	0	0.777822	0.764	0.336	0	eTreg	Dnajc15
Gstp3	0	0.766546	0.712	0.247	0	eTreg	Gstp3
Rora	0	0.74139	0.425	0.076	0	eTreg	Rora
Glrx	0	0.726337	0.423	0.074	0	eTreg	Glrx
Gna15	0	0.723926	0.445	0.056	0	eTreg	Gna15
Smap1	0	0.697493	0.82	0.367	0	eTreg	Smap1
Ass1	0	0.679978	0.588	0.167	0	eTreg	Ass1
Zyx	0	0.650946	0.654	0.235	0	eTreg	Zyx
Tmsb4x	0	0.649874	1	1	0	eTreg	Tmsb4x
Sh3bgrl	0	0.641501	0.591	0.167	0	eTreg	Sh3bgrl
Pglyrp1	0	0.595015	0.534	0.142	0	eTreg	Pglyrp1
Fam129a	0	0.566242	0.392	0.081	0	eTreg	Fam129a
Cldnd1	0	0.56305	0.396	0.09	0	eTreg	Cldnd1
Ubash3b	0	0.556939	0.533	0.164	0	eTreg	Ubash3b
Cnpy2	0	0.552526	0.554	0.156	0	eTreg	Cnpy2
Sla	0	0.513828	0.561	0.182	0	eTreg	Sla
Gstt2	0	0.48184	0.402	0.102	0	eTreg	Gstt2
Rhoc	0	0.476683	0.278	0.032	0	eTreg	Rhoc
Atxn1	0	0.462772	0.274	0.036	0	eTreg	Atxn1
Rnf125	0	0.414674	0.295	0.052	0	eTreg	Rnf125
Gmfg	1.47358e-305	0.798058	0.953	0.605	2.41034e-301	eTreg	Gmfg
Apobec2	5.12489e-293	0.433185	0.32	0.069	8.38278e-289	eTreg	Apobec2
Selenof	2.50739e-285	0.437182	0.61	0.216	4.10133e-281	eTreg	Selenof
Arpc5	7.06903e-285	0.741983	0.957	0.632	1.15628e-280	eTreg	Arpc5
Rab8b	1.83781e-283	0.464114	0.565	0.195	3.00611e-279	eTreg	Rab8b
Lsp1	2.44181e-282	0.727892	0.984	0.725	3.99407e-278	eTreg	Lsp1
Ndufa4	2.86481e-282	0.648627	0.892	0.441	4.68598e-278	eTreg	Ndufa4
Pkp3	8.21354e-282	0.627357	0.644	0.251	1.34349e-277	eTreg	Pkp3
Pycard	2.66234e-281	0.82548	0.927	0.572	4.35479e-277	eTreg	Pycard
Slc4a7	5.52269e-280	0.503617	0.378	0.097	9.03347e-276	eTreg	Slc4a7
Serinc3	6.12341e-280	0.537754	0.599	0.216	1.00161e-275	eTreg	Serinc3
Unc119	1.84637e-276	0.495488	0.525	0.176	3.02011e-272	eTreg	Unc119
Fxyd5	4.28933e-276	0.714452	0.982	0.714	7.01606e-272	eTreg	Fxyd5
Osbpl3	7.2431e-275	0.323418	0.254	0.046	1.18475e-270	eTreg	Osbpl3
Sec11c	2.31357e-272	0.608611	0.85	0.412	3.7843e-268	eTreg	Sec11c
Arpc1b	2.55875e-272	0.643404	0.986	0.738	4.18534e-268	eTreg	Arpc1b
Atp2b1	2.09216e-268	0.630119	0.76	0.336	3.42215e-264	eTreg	Atp2b1
Ikzf2	2.19508e-268	0.763108	0.963	0.606	3.5905e-264	eTreg	Ikzf2
S100a13	1.89651e-264	0.643703	0.891	0.477	3.10211e-260	eTreg	S100a13
Tagln2	5.60806e-264	0.820727	0.852	0.453	9.1731e-260	eTreg	Tagln2
Tnfaip8	6.21489e-263	0.485203	0.632	0.243	1.01657e-258	eTreg	Tnfaip8
Stat4	6.07394e-262	0.470538	0.525	0.176	9.93514e-258	eTreg	Stat4
Aimp1	5.67788e-260	0.478658	0.745	0.308	9.2873e-256	eTreg	Aimp1
Smco4	4.11772e-259	0.471408	0.449	0.142	6.73535e-255	eTreg	Smco4
Cd52	1.00282e-256	0.645481	0.999	0.972	1.64031e-252	eTreg	Cd52
Tnfaip8l2	1.34066e-255	0.511855	0.704	0.295	2.19292e-251	eTreg	Tnfaip8l2
Cap1	1.94288e-254	0.534436	0.687	0.291	3.17797e-250	eTreg	Cap1
Acadl	5.02274e-254	0.388288	0.464	0.148	8.2157e-250	eTreg	Acadl
Glipr1	6.07262e-254	0.448909	0.452	0.142	9.93299e-250	eTreg	Glipr1
Capg	2.10454e-253	0.759518	0.815	0.417	3.4424e-249	eTreg	Capg
Emb	5.49647e-253	0.679542	0.715	0.321	8.99058e-249	eTreg	Emb
Lamtor4	2.34333e-248	0.484971	0.776	0.353	3.83298e-244	eTreg	Lamtor4
Ebp	3.23265e-248	0.554849	0.618	0.248	5.28764e-244	eTreg	Ebp
Cep250	5.65202e-248	0.360834	0.406	0.12	9.24501e-244	eTreg	Cep250
Cmtm7	1.96877e-247	0.58021	0.687	0.299	3.22032e-243	eTreg	Cmtm7
Epsti1	3.51881e-247	0.591486	0.792	0.378	5.75572e-243	eTreg	Epsti1
Cdc25b	4.44047e-247	0.429559	0.445	0.139	7.26327e-243	eTreg	Cdc25b
Rilpl2	5.40443e-247	0.506487	0.605	0.234	8.84002e-243	eTreg	Rilpl2
Mif4gd	1.14996e-246	0.424326	0.506	0.176	1.881e-242	eTreg	Mif4gd
Dap	8.48756e-245	0.401146	0.477	0.159	1.38831e-240	eTreg	Dap
Cd48	3.69781e-242	0.501647	0.647	0.267	6.04851e-238	eTreg	Cd48
Myl6	1.78307e-238	0.521272	0.997	0.895	2.91657e-234	eTreg	Myl6
Pbxip1	3.9993e-237	0.442302	0.555	0.203	6.54166e-233	eTreg	Pbxip1
Comt	5.43267e-236	0.311625	0.3	0.073	8.88622e-232	eTreg	Comt
Tmem126a	5.54202e-234	0.370675	0.557	0.209	9.06507e-230	eTreg	Tmem126a
Cdc42	7.85382e-233	0.612785	0.943	0.595	1.28465e-228	eTreg	Cdc42
Mtch1	8.82156e-233	0.482114	0.708	0.315	1.44294e-228	eTreg	Mtch1
Dstn	2.01433e-232	0.418533	0.525	0.191	3.29484e-228	eTreg	Dstn
Traf1	5.74096e-232	0.452123	0.68	0.282	9.39049e-228	eTreg	Traf1
Ubl3	3.46163e-231	0.382784	0.493	0.173	5.66219e-227	eTreg	Ubl3
S1pr4	6.33966e-230	0.520924	0.691	0.3	1.03698e-225	eTreg	S1pr4
Eea1	2.19602e-229	0.420158	0.368	0.106	3.59203e-225	eTreg	Eea1
Timp2	2.59322e-229	0.415071	0.442	0.147	4.24173e-225	eTreg	Timp2
Aldoa	2.00614e-227	0.648619	0.834	0.44	3.28144e-223	eTreg	Aldoa
Hif1a	4.76012e-226	0.456606	0.591	0.237	7.78613e-222	eTreg	Hif1a
Lcp1	4.80676e-225	0.609396	0.935	0.566	7.86241e-221	eTreg	Lcp1
Apip	1.95597e-224	0.288376	0.289	0.071	3.19939e-220	eTreg	Apip
Prex1	1.51508e-221	0.352329	0.376	0.112	2.47821e-217	eTreg	Prex1
Pts	4.80755e-219	0.345934	0.41	0.132	7.86371e-215	eTreg	Pts
Crlf2	5.30232e-219	0.381055	0.577	0.227	8.67301e-215	eTreg	Crlf2
Mxd41	4.69641e-218	0.586368	0.658	0.283	7.68192e-214	eTreg	Mxd4
Spn	1.817e-217	0.463228	0.687	0.304	2.97207e-213	eTreg	Spn
Capza1	4.64526e-216	0.438049	0.7	0.314	7.59825e-212	eTreg	Capza1
Slamf6	5.94932e-216	0.474332	0.693	0.309	9.73131e-212	eTreg	Slamf6
Fgfr1op2	9.57474e-216	0.406528	0.633	0.27	1.56614e-211	eTreg	Fgfr1op2
Hadha	7.36802e-215	0.360172	0.589	0.233	1.20519e-210	eTreg	Hadha
Sh3kbp1	3.57585e-214	0.419459	0.753	0.348	5.84902e-210	eTreg	Sh3kbp1
Capns1	5.67255e-213	0.45237	0.791	0.389	9.27858e-209	eTreg	Capns1
Rab19	1.37974e-211	0.278471	0.267	0.064	2.25685e-207	eTreg	Rab19
Rinl1	1.70501e-211	0.46902	0.818	0.4	2.78888e-207	eTreg	Rinl
Rbl2	1.1244e-210	0.327686	0.371	0.113	1.83919e-206	eTreg	Rbl2
Trpv2	1.10814e-208	0.285445	0.3	0.079	1.81259e-204	eTreg	Trpv2
Flna	1.90814e-208	0.483891	0.781	0.388	3.12115e-204	eTreg	Flna
Ncf4	3.23598e-206	0.370012	0.57	0.232	5.2931e-202	eTreg	Ncf4
Thy1	1.71067e-203	0.542505	0.831	0.43	2.79815e-199	eTreg	Thy1
Ifi209	9.96125e-203	0.41969	0.606	0.251	1.62936e-198	eTreg	Ifi209
Rps6ka1	1.46028e-202	0.395277	0.635	0.275	2.38858e-198	eTreg	Rps6ka1
Rnh1	4.20215e-200	0.333717	0.527	0.207	6.87345e-196	eTreg	Rnh1
Smpdl3a	6.60406e-200	0.427165	0.628	0.269	1.08023e-195	eTreg	Smpdl3a
Crtc3	7.33622e-200	0.368191	0.457	0.163	1.19999e-195	eTreg	Crtc3
St8sia4	1.83416e-199	0.369718	0.392	0.129	3.00014e-195	eTreg	St8sia4
Runx3	3.50071e-199	0.337357	0.336	0.1	5.72611e-195	eTreg	Runx3
Vamp8	4.506e-199	0.438322	0.828	0.43	7.37047e-195	eTreg	Vamp8
Tmem71	9.08518e-198	0.363887	0.526	0.202	1.48606e-193	eTreg	Tmem71
Ostf1	9.66899e-198	0.390441	0.637	0.283	1.58156e-193	eTreg	Ostf1
Myo1e	3.43877e-197	0.334068	0.323	0.095	5.62479e-193	eTreg	Myo1e
Suclg1	3.5521e-196	0.323302	0.599	0.249	5.81018e-192	eTreg	Suclg1
Wdr26	3.80283e-196	0.381843	0.682	0.308	6.22029e-192	eTreg	Wdr26
Dhrs7	7.3935e-196	0.286668	0.311	0.088	1.20935e-191	eTreg	Dhrs7
Arhgdib	2.83737e-195	0.473362	0.996	0.889	4.64109e-191	eTreg	Arhgdib
Acot7	1.43351e-193	0.326118	0.458	0.17	2.34479e-189	eTreg	Acot7
Pin4	1.64901e-193	0.269823	0.532	0.208	2.69729e-189	eTreg	Pin4
Pcbd2	5.89113e-193	0.2633	0.34	0.103	9.63612e-189	eTreg	Pcbd2
Cyth4	2.45146e-192	0.331911	0.555	0.225	4.00985e-188	eTreg	Cyth4
Plaat3	2.68137e-192	0.402191	0.722	0.337	4.38591e-188	eTreg	Plaat3
Lamtor5	1.87649e-191	0.386274	0.715	0.34	3.06937e-187	eTreg	Lamtor5
Anxa5	3.86054e-191	0.301336	0.377	0.124	6.31469e-187	eTreg	Anxa5
Tpm4	7.56484e-191	0.45036	0.738	0.364	1.23738e-186	eTreg	Tpm4
Surf1	3.52203e-190	0.309865	0.449	0.165	5.76099e-186	eTreg	Surf1
Prelid1	5.71374e-189	0.52812	0.882	0.517	9.34596e-185	eTreg	Prelid1
Agpat4	9.23376e-189	0.28578	0.295	0.082	1.51037e-184	eTreg	Agpat4
Tmem154	2.89305e-188	0.307853	0.281	0.077	4.73217e-184	eTreg	Tmem154
Lrp10	4.98264e-187	0.352136	0.7	0.324	8.1501e-183	eTreg	Lrp10
Lpxn	9.82494e-187	0.298898	0.267	0.071	1.60706e-182	eTreg	Lpxn
Nkg7	3.07123e-186	0.834119	0.315	0.096	5.02361e-182	eTreg	Nkg7
Rap1a	3.34121e-186	0.35767	0.724	0.34	5.46521e-182	eTreg	Rap1a
Xrn2	1.69222e-185	0.483561	0.791	0.417	2.76797e-181	eTreg	Xrn2
Mettl26	2.44976e-185	0.31888	0.556	0.233	4.00707e-181	eTreg	Mettl26
Fam107b	4.96334e-184	0.374322	0.678	0.314	8.11854e-180	eTreg	Fam107b
Adk	5.04887e-183	0.303177	0.365	0.121	8.25843e-179	eTreg	Adk
Txndc17	6.45056e-183	0.335629	0.656	0.3	1.05512e-178	eTreg	Txndc17
Snx2	8.80266e-183	0.305007	0.443	0.164	1.43985e-178	eTreg	Snx2
Pon2	9.80018e-183	0.276526	0.403	0.141	1.60301e-178	eTreg	Pon2
Wipf1	2.06643e-181	0.331499	0.543	0.226	3.38007e-177	eTreg	Wipf1
Sh3bgrl3	2.10891e-180	0.511876	0.991	0.855	3.44954e-176	eTreg	Sh3bgrl3
Nfatc1	5.50402e-180	0.370262	0.411	0.148	9.00293e-176	eTreg	Nfatc1
Sri	1.19324e-178	0.434491	0.903	0.511	1.95179e-174	eTreg	Sri
Nt5c	5.78452e-178	0.406651	0.861	0.464	9.46174e-174	eTreg	Nt5c
Eva1b	2.12645e-177	0.341475	0.587	0.251	3.47823e-173	eTreg	Eva1b
Klhl6	2.51917e-177	0.349325	0.52	0.212	4.1206e-173	eTreg	Klhl6
M6pr	3.08814e-177	0.294039	0.455	0.175	5.05127e-173	eTreg	M6pr
Tsn	1.53033e-176	0.323951	0.696	0.32	2.50316e-172	eTreg	Tsn
Ifngr1	2.13622e-176	0.453103	0.518	0.216	3.49422e-172	eTreg	Ifngr1
Cd28	3.21124e-176	0.351504	0.727	0.345	5.25262e-172	eTreg	Cd28
Hadh	5.03695e-176	0.273669	0.45	0.172	8.23894e-172	eTreg	Hadh
Etfb	1.83601e-175	0.393818	0.76	0.383	3.00316e-171	eTreg	Etfb
Vps54	8.77296e-175	0.275441	0.281	0.08	1.43499e-170	eTreg	Vps54
Dock21	1.0163e-174	0.473381	0.848	0.467	1.66236e-170	eTreg	Dock2
Stk17b	5.88351e-174	0.389487	0.756	0.375	9.62366e-170	eTreg	Stk17b
Abracl	6.25619e-174	0.493012	0.938	0.608	1.02333e-169	eTreg	Abracl
Bad	1.62391e-173	0.284078	0.417	0.154	2.65623e-169	eTreg	Bad
Znrf2	1.67958e-173	0.28462	0.419	0.153	2.74729e-169	eTreg	Znrf2
Sla2	6.83431e-173	0.278269	0.293	0.086	1.11789e-168	eTreg	Sla2
Calm1	1.61147e-172	0.544002	0.987	0.835	2.63589e-168	eTreg	Calm1
Arl5c	1.79864e-172	0.353788	0.696	0.329	2.94203e-168	eTreg	Arl5c
Slc25a4	3.41308e-172	0.426958	0.822	0.436	5.58278e-168	eTreg	Slc25a4
Glud1	1.21196e-171	0.33538	0.669	0.316	1.9824e-167	eTreg	Glud1
Arpc2	2.39171e-171	0.484271	0.985	0.764	3.91212e-167	eTreg	Arpc2
I730030J21Rik	1.06221e-169	0.2703	0.289	0.085	1.73745e-165	eTreg	I730030J21Rik
Batf	1.34481e-169	0.280406	0.465	0.181	2.19971e-165	eTreg	Batf
Arl5a	7.75781e-169	0.291006	0.31	0.098	1.26894e-164	eTreg	Arl5a
Vim	4.6303e-168	0.783354	0.919	0.671	7.57378e-164	eTreg	Vim
H1f0	3.19715e-167	0.380041	0.433	0.166	5.22958e-163	eTreg	H1f0
Actr10	5.79138e-167	0.257025	0.499	0.201	9.47296e-163	eTreg	Actr10
Cab39	1.82723e-166	0.295062	0.567	0.247	2.9888e-162	eTreg	Cab39
Capza2	2.9451e-166	0.338416	0.695	0.339	4.81731e-162	eTreg	Capza2
Ttc39b	1.02305e-165	0.274445	0.444	0.173	1.67341e-161	eTreg	Ttc39b
Pold4	1.93038e-165	0.311004	0.619	0.282	3.15751e-161	eTreg	Pold4
Myo1g	2.69012e-165	0.285507	0.583	0.26	4.40023e-161	eTreg	Myo1g
Actr2	3.05883e-165	0.31463	0.656	0.311	5.00333e-161	eTreg	Actr2
Htatip2	3.26213e-165	0.251738	0.407	0.152	5.33587e-161	eTreg	Htatip2
Prkar1a	1.44427e-164	0.373401	0.777	0.401	2.3624e-160	eTreg	Prkar1a
Rtf2	1.5084e-164	0.287376	0.623	0.285	2.46729e-160	eTreg	Rtf2
Dera	1.77928e-164	0.26383	0.512	0.215	2.91037e-160	eTreg	Dera
Vti1b	5.14744e-164	0.253808	0.394	0.145	8.41966e-160	eTreg	Vti1b
Gna13	9.8847e-164	0.269215	0.488	0.2	1.61684e-159	eTreg	Gna13
Ptpn22	3.55881e-163	0.291135	0.429	0.164	5.82114e-159	eTreg	Ptpn22
Ptpn7	3.78477e-163	0.359568	0.674	0.325	6.19075e-159	eTreg	Ptpn7
Sec61b	4.77637e-163	0.474731	0.946	0.623	7.8127e-159	eTreg	Sec61b
Il7r	4.94051e-163	0.427181	0.396	0.146	8.08119e-159	eTreg	Il7r
Vmp1	5.51206e-163	0.280082	0.394	0.146	9.01608e-159	eTreg	Vmp1
Sytl2	8.10218e-163	0.303507	0.306	0.097	1.32527e-158	eTreg	Sytl2
Fnbp1	9.56078e-162	0.309491	0.631	0.292	1.56386e-157	eTreg	Fnbp1
Tsc22d41	1.34163e-160	0.394196	0.87	0.481	2.19451e-156	eTreg	Tsc22d4
Tln1	1.86892e-160	0.487853	0.956	0.624	3.05699e-156	eTreg	Tln1
Pttg1	2.32812e-160	0.264364	0.394	0.146	3.8081e-156	eTreg	Pttg1
Akna	3.22204e-160	0.292462	0.449	0.179	5.2703e-156	eTreg	Akna
Eloa	7.84483e-160	0.282034	0.38	0.139	1.28318e-155	eTreg	Eloa
Tpi1	2.27413e-159	0.432741	0.685	0.337	3.71979e-155	eTreg	Tpi1
Baz1a	8.93952e-159	0.316125	0.553	0.245	1.46224e-154	eTreg	Baz1a
Prrc2b	1.19056e-158	0.28974	0.496	0.207	1.9474e-154	eTreg	Prrc2b
Ndfip1	3.64918e-158	0.41978	0.894	0.517	5.96896e-154	eTreg	Ndfip1
Ube2h1	5.20553e-158	0.314969	0.552	0.241	8.51468e-154	eTreg	Ube2h
Ripk3	7.33121e-158	0.267113	0.369	0.135	1.19917e-153	eTreg	Ripk3
Ak3	8.06546e-158	0.253062	0.354	0.125	1.31927e-153	eTreg	Ak3
Actr3	1.46716e-157	0.468889	0.959	0.639	2.39984e-153	eTreg	Actr3
Vsir	8.11039e-157	0.278105	0.517	0.217	1.32662e-152	eTreg	Vsir
Ufc1	1.09077e-156	0.254871	0.69	0.333	1.78417e-152	eTreg	Ufc1
Vasp	1.62808e-156	0.349506	0.74	0.382	2.66306e-152	eTreg	Vasp
Snx4	2.19834e-156	0.251045	0.47	0.191	3.59583e-152	eTreg	Snx4
Tpst2	2.73739e-156	0.302063	0.448	0.181	4.47755e-152	eTreg	Tpst2
Mien1	3.07677e-156	0.348573	0.722	0.364	5.03267e-152	eTreg	Mien1
Bcl2a1b	3.95448e-156	0.397554	0.475	0.196	6.46834e-152	eTreg	Bcl2a1b
Mob1a	4.049e-156	0.256359	0.423	0.165	6.62295e-152	eTreg	Mob1a
Trp53inp1	1.06591e-155	0.263294	0.332	0.112	1.74351e-151	eTreg	Trp53inp1
Ehd4	8.70057e-155	0.29319	0.308	0.103	1.42315e-150	eTreg	Ehd4
Phf11b	9.27962e-154	0.29701	0.551	0.246	1.51787e-149	eTreg	Phf11b
Was	3.51735e-153	0.294355	0.598	0.276	5.75332e-149	eTreg	Was
Casp3	3.79287e-153	0.269673	0.356	0.129	6.204e-149	eTreg	Casp3
Lbh	8.04122e-153	0.328676	0.637	0.305	1.3153e-148	eTreg	Lbh
Gm2a	2.92512e-152	0.254077	0.561	0.249	4.78461e-148	eTreg	Gm2a
Apobec3	1.02314e-151	0.292382	0.509	0.221	1.67355e-147	eTreg	Apobec3
Cotl1	9.92503e-151	0.512961	0.976	0.754	1.62344e-146	eTreg	Cotl1
Hsd11b1	2.73903e-150	0.282558	0.444	0.178	4.48024e-146	eTreg	Hsd11b1
Ly6a	4.32616e-150	0.68102	0.48	0.21	7.07631e-146	eTreg	Ly6a
Coro1a	5.21454e-150	0.356259	0.998	0.944	8.52942e-146	eTreg	Coro1a
Gapdh	7.27529e-150	0.465613	0.996	0.911	1.19002e-145	eTreg	Gapdh
Clint1	7.53768e-150	0.32491	0.731	0.375	1.23294e-145	eTreg	Clint1
Grk2	1.38898e-148	0.288505	0.714	0.357	2.27196e-144	eTreg	Grk2
Map1lc3b	7.89003e-148	0.364445	0.882	0.514	1.29057e-143	eTreg	Map1lc3b
Clta	2.78634e-147	0.379348	0.893	0.53	4.55762e-143	eTreg	Clta
Fkbp1a	2.91939e-147	0.313683	0.728	0.373	4.77524e-143	eTreg	Fkbp1a
Esd	7.80285e-147	0.300668	0.758	0.398	1.27631e-142	eTreg	Esd
Atp5l	5.95716e-146	0.431367	0.954	0.647	9.74413e-142	eTreg	Atp5l
BE692007	1.23732e-145	0.348962	0.411	0.163	2.02388e-141	eTreg	BE692007
Zbtb8os	2.92594e-145	0.26631	0.579	0.27	4.78597e-141	eTreg	Zbtb8os
mt-Co1	3.28399e-145	0.363222	1	0.971	5.37162e-141	eTreg	mt-Co1
Iqgap1	3.60954e-145	0.322238	0.738	0.381	5.90412e-141	eTreg	Iqgap1
Ccdc12	8.04375e-145	0.323971	0.813	0.447	1.31572e-140	eTreg	Ccdc12
Snapc5	2.99362e-144	0.250868	0.552	0.252	4.89666e-140	eTreg	Snapc5
Zfand6	7.03413e-144	0.259168	0.555	0.255	1.15057e-139	eTreg	Zfand6
Cdc42se2	1.10579e-143	0.254588	0.563	0.258	1.80875e-139	eTreg	Cdc42se2
D16Ertd472e	3.13714e-142	0.261813	0.403	0.16	5.13142e-138	eTreg	D16Ertd472e
Tacc1	4.99337e-142	0.251891	0.645	0.311	8.16765e-138	eTreg	Tacc1
Nt5e	5.27399e-142	0.280883	0.25	0.076	8.62666e-138	eTreg	Nt5e
Klf6	1.76736e-140	0.279723	0.464	0.198	2.89087e-136	eTreg	Klf6
Polr1d	8.02152e-138	0.353675	0.894	0.531	1.31208e-133	eTreg	Polr1d
Tbc1d10c	1.26763e-137	0.285182	0.784	0.414	2.07347e-133	eTreg	Tbc1d10c
Myl12b	4.38661e-137	0.384357	0.873	0.522	7.17517e-133	eTreg	Myl12b
Vps28	6.95449e-137	0.321548	0.798	0.437	1.13755e-132	eTreg	Vps28
Eif4e2	1.3816e-136	0.254993	0.717	0.373	2.25988e-132	eTreg	Eif4e2
Rab5if	1.84325e-136	0.288188	0.702	0.365	3.015e-132	eTreg	Rab5if
Ctla4	5.77584e-136	0.279449	0.511	0.231	9.44754e-132	eTreg	Ctla4
Chmp4b	2.16688e-135	0.27772	0.748	0.393	3.54437e-131	eTreg	Chmp4b
Gpr183	2.17297e-135	0.295125	0.306	0.107	3.55433e-131	eTreg	Gpr183
Gm10076	2.49336e-135	0.326294	0.999	0.939	4.07839e-131	eTreg	Gm10076
Aplp2	3.17233e-135	0.271673	0.464	0.203	5.18897e-131	eTreg	Aplp2
Cd82	3.56213e-135	0.250641	0.661	0.324	5.82657e-131	eTreg	Cd82
Saraf	8.66927e-135	0.250299	0.639	0.311	1.41803e-130	eTreg	Saraf
Mrpl33	1.32164e-134	0.310558	0.809	0.452	2.16181e-130	eTreg	Mrpl33
Arpc4	1.06324e-133	0.383093	0.873	0.523	1.73915e-129	eTreg	Arpc4
Mettl23	4.06551e-133	0.257259	0.747	0.394	6.64995e-129	eTreg	Mettl23
Capzb	9.27164e-133	0.383425	0.903	0.563	1.51656e-128	eTreg	Capzb
Gnai2	3.67125e-132	0.420321	0.984	0.795	6.00507e-128	eTreg	Gnai2
Wdr1	3.72626e-132	0.258349	0.669	0.34	6.09504e-128	eTreg	Wdr1
Ipcef1	7.22443e-132	0.272698	0.402	0.164	1.1817e-127	eTreg	Ipcef1
Ywhaz	2.72089e-131	0.368318	0.871	0.516	4.45056e-127	eTreg	Ywhaz
Mrpl54	4.88983e-131	0.25713	0.713	0.367	7.9983e-127	eTreg	Mrpl54
Cd47	1.45859e-130	0.42523	0.864	0.543	2.38581e-126	eTreg	Cd47
Ppp1ca	6.1716e-129	0.414678	0.966	0.701	1.00949e-124	eTreg	Ppp1ca
Rab8a	1.82708e-128	0.250908	0.691	0.353	2.98855e-124	eTreg	Rab8a
Rap1b	2.99219e-128	0.358468	0.827	0.488	4.89432e-124	eTreg	Rap1b
Cdkn1b1	7.55818e-128	0.26398	0.57	0.274	1.23629e-123	eTreg	Cdkn1b
Arpc3	1.47137e-127	0.404724	0.944	0.649	2.40672e-123	eTreg	Arpc3
Rhoh1	2.69642e-127	0.323644	0.831	0.467	4.41053e-123	eTreg	Rhoh
Smdt1	7.78966e-125	0.372414	0.912	0.582	1.27415e-120	eTreg	Smdt1
Mbnl1	3.72681e-122	0.375875	0.929	0.589	6.09594e-118	eTreg	Mbnl1
Hcls1	1.88979e-120	0.250805	0.745	0.402	3.09113e-116	eTreg	Hcls1
Aprt	3.62437e-119	0.348426	0.771	0.435	5.92838e-115	eTreg	Aprt
Pgk1	1.81548e-118	0.345862	0.75	0.426	2.96959e-114	eTreg	Pgk1
Samhd11	2.17354e-118	0.457892	0.917	0.616	3.55526e-114	eTreg	Samhd1
Stk41	2.73921e-118	0.260627	0.774	0.423	4.48053e-114	eTreg	Stk4
Chmp2a	7.85024e-118	0.292339	0.847	0.494	1.28406e-113	eTreg	Chmp2a
Clic1	2.98768e-117	0.382526	0.977	0.772	4.88695e-113	eTreg	Clic1
Gimap5	6.49927e-117	0.294573	0.732	0.401	1.06308e-112	eTreg	Gimap5
Anxa6	2.84051e-115	0.318062	0.852	0.511	4.64622e-111	eTreg	Anxa6
Ppib	1.75805e-114	0.348009	0.914	0.599	2.87564e-110	eTreg	Ppib
Ifi2031	1.99173e-113	0.314406	0.82	0.476	3.25787e-109	eTreg	Ifi203
Ubl5	2.41603e-113	0.33142	0.923	0.609	3.9519e-109	eTreg	Ubl5
Tmem160	1.91788e-111	0.299669	0.861	0.527	3.13708e-107	eTreg	Tmem160
Supt4a	1.63536e-109	0.310876	0.912	0.574	2.67496e-105	eTreg	Supt4a
Cnn2	3.12117e-109	0.342693	0.926	0.6	5.1053e-105	eTreg	Cnn2
Fis1	5.13364e-107	0.253347	0.874	0.525	8.3971e-103	eTreg	Fis1
Gnb2	7.50525e-107	0.281861	0.849	0.508	1.22763e-102	eTreg	Gnb2
Cox8a	3.75508e-106	0.342902	0.976	0.756	6.14218e-102	eTreg	Cox8a
Ywhab	4.34733e-102	0.25239	0.826	0.484	7.11092e-98	eTreg	Ywhab
Atp1b31	9.17063e-101	0.321819	0.823	0.5	1.50004e-96	eTreg	Atp1b3
Atox1	1.57759e-98	0.256896	0.85	0.528	2.58046e-94	eTreg	Atox1
Ifi27l2a	6.3139e-98	0.581604	0.97	0.822	1.03277e-93	eTreg	Ifi27l2a
Gimap1	4.58415e-97	0.301321	0.939	0.617	7.49829e-93	eTreg	Gimap1
Myh91	3.69039e-96	0.322964	0.918	0.593	6.03637e-92	eTreg	Myh9
Txn1	5.88086e-96	0.312358	0.828	0.514	9.61932e-92	eTreg	Txn1
Skap1	3.71604e-95	0.308853	0.932	0.604	6.07833e-91	eTreg	Skap1
Eno1	4.25439e-95	0.340053	0.863	0.547	6.95891e-91	eTreg	Eno1
Arf5	1.22863e-91	0.27824	0.911	0.587	2.00967e-87	eTreg	Arf5
Pomp	2.2719e-86	0.294445	0.928	0.635	3.71614e-82	eTreg	Pomp
Pfn1	5.97586e-86	0.321056	0.994	0.887	9.77471e-82	eTreg	Pfn1
Sept1	3.82009e-85	0.326991	0.969	0.696	6.24853e-81	eTreg	Sept1
Itgb7	7.09619e-85	0.282712	0.899	0.588	1.16072e-80	eTreg	Itgb7
Itm2b	1.50005e-79	0.32901	0.964	0.713	2.45364e-75	eTreg	Itm2b
Gimap7	3.5432e-79	0.250591	0.532	0.295	5.79562e-75	eTreg	Gimap7
Cox6b1	7.48648e-79	0.257562	0.942	0.67	1.22456e-74	eTreg	Cox6b1
Ndufb7	7.74084e-78	0.261044	0.921	0.631	1.26617e-73	eTreg	Ndufb7
Cd3g	2.1536e-76	0.303333	0.982	0.777	3.52264e-72	eTreg	Cd3g
Trbc2	1.07194e-72	0.307894	0.997	0.947	1.75337e-68	eTreg	Trbc2
Ptprc1	1.01628e-71	0.285327	0.985	0.763	1.66233e-67	eTreg	Ptprc
Cd3d	6.16675e-67	0.276211	0.992	0.849	1.00869e-62	eTreg	Cd3d
Id3	1.2863e-64	0.26946	0.532	0.313	2.10401e-60	eTreg	Id3
Anp32a	5.67385e-64	0.273239	0.942	0.684	9.28071e-60	eTreg	Anp32a
Tpr	1.35805e-61	0.270554	0.937	0.663	2.22136e-57	eTreg	Tpr
Ptprcap	1.55414e-57	0.254754	0.99	0.836	2.54211e-53	eTreg	Ptprcap
Trbc1	4.07584e-16	0.335812	0.906	0.8	6.66685e-12	eTreg	Trbc1
Top2a1	0	1.3588	0.685	0.29	0	cTreg	Top2a
Mki67	0	1.13213	0.601	0.243	0	cTreg	Mki67
Stmn11	0	1.09556	0.82	0.486	0	cTreg	Stmn1
Pclaf	0	1.02103	0.58	0.205	0	cTreg	Pclaf
Hist1h3c	0	1.00054	0.44	0.104	0	cTreg	Hist1h3c
Tuba1b1	0	0.961939	0.927	0.591	0	cTreg	Tuba1b
Nusap1	0	0.919785	0.439	0.105	0	cTreg	Nusap1
Cenpf	0	0.900492	0.426	0.142	0	cTreg	Cenpf
H2afx	0	0.891366	0.609	0.225	0	cTreg	H2afx
Hist1h4d	0	0.857956	0.52	0.185	0	cTreg	Hist1h4d
Birc51	0	0.821912	0.565	0.233	0	cTreg	Birc5
Cdca8	0	0.820563	0.537	0.158	0	cTreg	Cdca8
Lig1	0	0.785008	0.601	0.164	0	cTreg	Lig1
Ptma1	0	0.776627	1	0.984	0	cTreg	Ptma
Hist1h2ab	0	0.755089	0.336	0.057	0	cTreg	Hist1h2ab
Prc1	0	0.750176	0.387	0.076	0	cTreg	Prc1
Nap1l1	0	0.750034	0.903	0.477	0	cTreg	Nap1l1
Tmpo	0	0.748273	0.709	0.231	0	cTreg	Tmpo
Ran1	0	0.730936	0.964	0.651	0	cTreg	Ran
Nucks1	0	0.730473	0.894	0.458	0	cTreg	Nucks1
Hist1h1d	0	0.720103	0.381	0.085	0	cTreg	Hist1h1d
Lmnb1	0	0.71128	0.648	0.193	0	cTreg	Lmnb1
Mcm3	0	0.70468	0.605	0.148	0	cTreg	Mcm3
Smc2	0	0.698413	0.519	0.151	0	cTreg	Smc2
Ezh2	0	0.695884	0.718	0.244	0	cTreg	Ezh2
Dek1	0	0.695359	0.899	0.551	0	cTreg	Dek
Nop58	0	0.68884	0.794	0.3	0	cTreg	Nop58
Incenp	0	0.688591	0.502	0.13	0	cTreg	Incenp
Clspn	0	0.686385	0.444	0.079	0	cTreg	Clspn
Hnrnpab	0	0.675805	0.932	0.519	0	cTreg	Hnrnpab
Tpx2	0	0.663191	0.405	0.073	0	cTreg	Tpx2
Cenpe	0	0.660435	0.407	0.086	0	cTreg	Cenpe
Anp32b1	0	0.659387	0.984	0.75	0	cTreg	Anp32b
H2afz1	0	0.658681	0.997	0.948	0	cTreg	H2afz
Ranbp11	0	0.657307	0.887	0.456	0	cTreg	Ranbp1
Dut	0	0.634353	0.758	0.318	0	cTreg	Dut
Dnmt1	0	0.633677	0.615	0.18	0	cTreg	Dnmt1
Hmgn2	0	0.631375	0.775	0.378	0	cTreg	Hmgn2
Hsp90aa1	0	0.629382	0.984	0.746	0	cTreg	Hsp90aa1
Pa2g41	0	0.628292	0.763	0.271	0	cTreg	Pa2g4
Nolc1	0	0.627576	0.66	0.225	0	cTreg	Nolc1
Set	0	0.620504	0.962	0.649	0	cTreg	Set
Hspd11	0	0.619198	0.783	0.355	0	cTreg	Hspd1
Anp32e	0	0.613443	0.823	0.369	0	cTreg	Anp32e
Tyms	0	0.609688	0.528	0.143	0	cTreg	Tyms
Cks1b1	0	0.607725	0.567	0.149	0	cTreg	Cks1b
Nop56	0	0.603622	0.804	0.335	0	cTreg	Nop56
Phgdh	0	0.599119	0.8	0.322	0	cTreg	Phgdh
Mcm71	0	0.597837	0.638	0.184	0	cTreg	Mcm7
Hist2h2ac	0	0.594781	0.379	0.092	0	cTreg	Hist2h2ac
Cdca3	0	0.588598	0.444	0.115	0	cTreg	Cdca3
Ppp1r14b	0	0.587574	0.828	0.405	0	cTreg	Ppp1r14b
Gm43305	0	0.573123	0.505	0.156	0	cTreg	Gm43305
Spc24	0	0.571629	0.496	0.123	0	cTreg	Spc24
Fabp51	0	0.571309	0.672	0.235	0	cTreg	Fabp5
Mcm5	0	0.569992	0.577	0.137	0	cTreg	Mcm5
Nhp21	0	0.569033	0.781	0.31	0	cTreg	Nhp2
Ybx1	0	0.550824	0.982	0.775	0	cTreg	Ybx1
Asf1b	0	0.546494	0.447	0.081	0	cTreg	Asf1b
Snrpd11	0	0.541275	0.857	0.389	0	cTreg	Snrpd1
Racgap1	0	0.540266	0.415	0.087	0	cTreg	Racgap1
Esco2	0	0.537638	0.321	0.034	0	cTreg	Esco2
Nasp	0	0.535252	0.768	0.31	0	cTreg	Nasp
Ssrp1	0	0.532221	0.77	0.295	0	cTreg	Ssrp1
Knl1	0	0.524154	0.353	0.051	0	cTreg	Knl1
Hmmr	0	0.516905	0.332	0.063	0	cTreg	Hmmr
Tnfrsf9	0	0.514923	0.475	0.143	0	cTreg	Tnfrsf9
Mcm6	0	0.514535	0.539	0.141	0	cTreg	Mcm6
Dctpp11	0	0.509493	0.61	0.168	0	cTreg	Dctpp1
Hsp90b1	0	0.505662	0.825	0.4	0	cTreg	Hsp90b1
Ccnb2	0	0.501647	0.405	0.117	0	cTreg	Ccnb2
C1qbp1	0	0.496962	0.69	0.266	0	cTreg	C1qbp
Gmnn1	0	0.495755	0.555	0.148	0	cTreg	Gmnn
Hells	0	0.492881	0.451	0.091	0	cTreg	Hells
Srm	0	0.490408	0.498	0.135	0	cTreg	Srm
Atad2	0	0.490354	0.53	0.153	0	cTreg	Atad2
Ccna2	0	0.489866	0.383	0.073	0	cTreg	Ccna2
Nudc	0	0.489501	0.822	0.356	0	cTreg	Nudc
Cks21	0	0.483812	0.53	0.16	0	cTreg	Cks2
Cycs1	0	0.481915	0.867	0.443	0	cTreg	Cycs
Kif15	0	0.478207	0.35	0.047	0	cTreg	Kif15
Gspt1	0	0.4769	0.749	0.297	0	cTreg	Gspt1
Hist1h1a	0	0.47466	0.291	0.044	0	cTreg	Hist1h1a
Gnl3	0	0.466139	0.624	0.24	0	cTreg	Gnl3
Kif4	0	0.457706	0.31	0.038	0	cTreg	Kif4
Rrm2	0	0.456765	0.401	0.094	0	cTreg	Rrm2
Hirip3	0	0.456672	0.447	0.08	0	cTreg	Hirip3
Mrpl12	0	0.456541	0.753	0.308	0	cTreg	Mrpl12
Pcna	0	0.453641	0.618	0.21	0	cTreg	Pcna
Cdk41	0	0.451805	0.714	0.261	0	cTreg	Cdk4
Uhrf1	0	0.448916	0.436	0.078	0	cTreg	Uhrf1
Banf11	0	0.448233	0.831	0.372	0	cTreg	Banf1
Tacc3	0	0.447144	0.389	0.068	0	cTreg	Tacc3
Kif11	0	0.446402	0.321	0.044	0	cTreg	Kif11
Rrm1	0	0.445607	0.479	0.108	0	cTreg	Rrm1
Hist1h3e	0	0.445014	0.315	0.066	0	cTreg	Hist1h3e
Kif20b	0	0.441411	0.326	0.049	0	cTreg	Kif20b
Dkc1	0	0.441166	0.611	0.2	0	cTreg	Dkc1
Diaph3	0	0.438728	0.35	0.049	0	cTreg	Diaph3
Wdr43	0	0.438368	0.687	0.292	0	cTreg	Wdr43
Rangap1	0	0.435096	0.637	0.211	0	cTreg	Rangap1
Fbxo5	0	0.430577	0.339	0.053	0	cTreg	Fbxo5
Cdca7	0	0.42974	0.402	0.063	0	cTreg	Cdca7
Ckap2l	0	0.428813	0.32	0.04	0	cTreg	Ckap2l
Prmt11	0	0.427079	0.784	0.341	0	cTreg	Prmt1
Eprs	0	0.425118	0.657	0.248	0	cTreg	Eprs
Kif23	0	0.423731	0.344	0.062	0	cTreg	Kif23
Spc25	0	0.422643	0.336	0.047	0	cTreg	Spc25
Syncrip	0	0.421826	0.746	0.305	0	cTreg	Syncrip
Lsm21	0	0.421198	0.648	0.194	0	cTreg	Lsm2
Cdc20	0	0.420367	0.324	0.076	0	cTreg	Cdc20
Cbx5	0	0.420323	0.499	0.108	0	cTreg	Cbx5
Ppia1	0	0.419052	0.999	0.964	0	cTreg	Ppia
Lyar	0	0.418666	0.62	0.196	0	cTreg	Lyar
Hist1h3f	0	0.417996	0.285	0.049	0	cTreg	Hist1h3f
Rfc4	0	0.414833	0.499	0.109	0	cTreg	Rfc4
Hdgf1	0	0.414456	0.783	0.32	0	cTreg	Hdgf
Dnajc9	0	0.413146	0.656	0.234	0	cTreg	Dnajc9
Cct3	0	0.411432	0.789	0.362	0	cTreg	Cct3
Ncapd3	0	0.411365	0.509	0.148	0	cTreg	Ncapd3
Hist1h2bj	0	0.410021	0.361	0.073	0	cTreg	Hist1h2bj
Ybx31	0	0.409276	0.618	0.221	0	cTreg	Ybx3
Impdh21	0	0.409052	0.708	0.264	0	cTreg	Impdh2
Rsl1d1	0	0.408927	0.658	0.246	0	cTreg	Rsl1d1
Alyref1	0	0.407461	0.645	0.21	0	cTreg	Alyref
Usp1	0	0.407432	0.504	0.131	0	cTreg	Usp1
Mcm4	0	0.406518	0.456	0.109	0	cTreg	Mcm4
Timm8a1	0	0.406336	0.527	0.14	0	cTreg	Timm8a1
Snrpa1	0	0.405375	0.697	0.249	0	cTreg	Snrpa1
Ptges31	0	0.40531	0.638	0.204	0	cTreg	Ptges3
Prim1	0	0.401887	0.417	0.068	0	cTreg	Prim1
Mat2a	0	0.400787	0.648	0.232	0	cTreg	Mat2a
Rfc3	0	0.398465	0.436	0.092	0	cTreg	Rfc3
Gar1	0	0.397596	0.525	0.138	0	cTreg	Gar1
Ndc80	0	0.397104	0.365	0.067	0	cTreg	Ndc80
Rad51ap1	0	0.395139	0.339	0.038	0	cTreg	Rad51ap1
Cenpm	0	0.394078	0.403	0.074	0	cTreg	Cenpm
Hmgn11	0	0.39248	0.758	0.327	0	cTreg	Hmgn1
Mybbp1a	0	0.391997	0.545	0.178	0	cTreg	Mybbp1a
Pola1	0	0.390394	0.356	0.055	0	cTreg	Pola1
Eno3	0	0.390305	0.418	0.119	0	cTreg	Eno3
Mrto4	0	0.389981	0.563	0.173	0	cTreg	Mrto4
Rbbp7	0	0.385757	0.74	0.295	0	cTreg	Rbbp7
Ccdc34	0	0.385515	0.45	0.105	0	cTreg	Ccdc34
Tcerg1	0	0.38435	0.665	0.226	0	cTreg	Tcerg1
Sgo1	0	0.383427	0.324	0.041	0	cTreg	Sgo1
Nop16	0	0.382169	0.416	0.085	0	cTreg	Nop16
Cit	0	0.381786	0.315	0.041	0	cTreg	Cit
Smarcc1	0	0.380019	0.617	0.196	0	cTreg	Smarcc1
Slbp	0	0.379057	0.607	0.224	0	cTreg	Slbp
G3bp1	0	0.378889	0.757	0.301	0	cTreg	G3bp1
Cdv3	0	0.376924	0.682	0.265	0	cTreg	Cdv3
Cacybp	0	0.376607	0.721	0.28	0	cTreg	Cacybp
Ddx27	0	0.37581	0.646	0.224	0	cTreg	Ddx27
Fam162a	0	0.374761	0.575	0.182	0	cTreg	Fam162a
Rnps1	0	0.374416	0.737	0.296	0	cTreg	Rnps1
Apex1	0	0.373838	0.457	0.114	0	cTreg	Apex1
Tcp1	0	0.372847	0.808	0.364	0	cTreg	Tcp1
Pmf1	0	0.372197	0.511	0.127	0	cTreg	Pmf1
Ppa11	0	0.371905	0.61	0.195	0	cTreg	Ppa1
Nifk	0	0.370757	0.532	0.166	0	cTreg	Nifk
Tipin	0	0.370045	0.505	0.117	0	cTreg	Tipin
Ung	0	0.36758	0.286	0.039	0	cTreg	Ung
Npm3	0	0.363932	0.728	0.296	0	cTreg	Npm3
Nsd2	0	0.362679	0.427	0.097	0	cTreg	Nsd2
Galk1	0	0.360123	0.482	0.128	0	cTreg	Galk1
Mis18bp1	0	0.359434	0.251	0.026	0	cTreg	Mis18bp1
Hist1h4h	0	0.357107	0.292	0.05	0	cTreg	Hist1h4h
Dbf4	0	0.356855	0.398	0.087	0	cTreg	Dbf4
Dtymk1	0	0.356671	0.629	0.206	0	cTreg	Dtymk
Gpatch4	0	0.35653	0.454	0.132	0	cTreg	Gpatch4
Rbmxl1	0	0.354911	0.606	0.184	0	cTreg	Rbmxl1
Pgp	0	0.354128	0.6	0.204	0	cTreg	Pgp
Aurkb	0	0.353645	0.294	0.036	0	cTreg	Aurkb
Sgo2a	0	0.353377	0.256	0.024	0	cTreg	Sgo2a
Eif3b	0	0.351986	0.688	0.255	0	cTreg	Eif3b
Kif22	0	0.351749	0.31	0.051	0	cTreg	Kif22
Psat1	0	0.350885	0.454	0.1	0	cTreg	Psat1
Cdk1	0	0.350653	0.352	0.057	0	cTreg	Cdk1
Siva1	0	0.350391	0.497	0.127	0	cTreg	Siva1
Tomm40	0	0.349766	0.58	0.19	0	cTreg	Tomm40
Erh	0	0.349721	0.74	0.309	0	cTreg	Erh
Ncapd2	0	0.348797	0.347	0.062	0	cTreg	Ncapd2
Gm42031	0	0.344015	0.372	0.101	0	cTreg	Gm42031
Bub3	0	0.343344	0.646	0.258	0	cTreg	Bub3
Plk1	0	0.342411	0.267	0.036	0	cTreg	Plk1
Noc2l	0	0.341761	0.487	0.139	0	cTreg	Noc2l
Ckap5	0	0.341426	0.397	0.094	0	cTreg	Ckap5
Kmt5a	0	0.341394	0.549	0.162	0	cTreg	Kmt5a
Uchl3	0	0.341067	0.627	0.211	0	cTreg	Uchl3
Cenph	0	0.340852	0.348	0.057	0	cTreg	Cenph
Baz1b	0	0.340773	0.655	0.252	0	cTreg	Baz1b
Ncapg	0	0.340565	0.285	0.035	0	cTreg	Ncapg
Pin1	0	0.33957	0.644	0.221	0	cTreg	Pin1
Prdx4	0	0.339567	0.508	0.141	0	cTreg	Prdx4
Hist2h2bb	0	0.336647	0.258	0.036	0	cTreg	Hist2h2bb
Hpf1	0	0.334599	0.632	0.22	0	cTreg	Hpf1
Stip1	0	0.334368	0.571	0.17	0	cTreg	Stip1
Mxd3	0	0.333226	0.268	0.036	0	cTreg	Mxd3
Rrp1b	0	0.332697	0.371	0.085	0	cTreg	Rrp1b
Cbx1	0	0.331169	0.705	0.283	0	cTreg	Cbx1
Mettl1	0	0.330264	0.342	0.068	0	cTreg	Mettl1
Hjurp	0	0.329786	0.451	0.145	0	cTreg	Hjurp
Mpp6	0	0.329767	0.501	0.136	0	cTreg	Mpp6
Ftsj3	0	0.32914	0.463	0.128	0	cTreg	Ftsj3
Mthfd2	0	0.325957	0.558	0.186	0	cTreg	Mthfd2
Ddx391	0	0.32575	0.707	0.276	0	cTreg	Ddx39
Hspa9	0	0.325655	0.489	0.137	0	cTreg	Hspa9
AI506816	0	0.325348	0.486	0.128	0	cTreg	AI506816
Hat1	0	0.322885	0.488	0.119	0	cTreg	Hat1
Rfc2	0	0.31958	0.57	0.189	0	cTreg	Rfc2
Ppil1	0	0.318468	0.509	0.152	0	cTreg	Ppil1
Polr2f	0	0.317419	0.71	0.29	0	cTreg	Polr2f
Lockd	0	0.316549	0.398	0.11	0	cTreg	Lockd
Odc1	0	0.316471	0.498	0.159	0	cTreg	Odc1
Bmyc	0	0.315277	0.528	0.186	0	cTreg	Bmyc
Cdk2ap1	0	0.312726	0.543	0.163	0	cTreg	Cdk2ap1
Dhfr	0	0.312302	0.351	0.064	0	cTreg	Dhfr
Gtpbp4	0	0.311482	0.613	0.232	0	cTreg	Gtpbp4
Eif1ax	0	0.311151	0.75	0.316	0	cTreg	Eif1ax
Ppan	0	0.310871	0.407	0.117	0	cTreg	Ppan
Chaf1a	0	0.31069	0.336	0.053	0	cTreg	Chaf1a
Eif2s1	0	0.309887	0.666	0.255	0	cTreg	Eif2s1
Nrm	0	0.309566	0.332	0.059	0	cTreg	Nrm
Topbp1	0	0.308752	0.493	0.131	0	cTreg	Topbp1
Fkbp41	0	0.308005	0.615	0.213	0	cTreg	Fkbp4
Hmgb3	0	0.307271	0.452	0.105	0	cTreg	Hmgb3
Sdf2l1	0	0.30593	0.384	0.08	0	cTreg	Sdf2l1
Wdr76	0	0.305146	0.368	0.074	0	cTreg	Wdr76
Anapc5	0	0.304571	0.718	0.297	0	cTreg	Anapc5
Ccnb1	0	0.304456	0.29	0.063	0	cTreg	Ccnb1
Atad5	0	0.303668	0.295	0.048	0	cTreg	Atad5
Pold2	0	0.302551	0.399	0.075	0	cTreg	Pold2
Hist1h2bm	0	0.301887	0.255	0.034	0	cTreg	Hist1h2bm
Phb	0	0.300957	0.546	0.176	0	cTreg	Phb
Eif4a3	0	0.300354	0.682	0.262	0	cTreg	Eif4a3
Fkbp2	0	0.300264	0.538	0.16	0	cTreg	Fkbp2
Timm50	0	0.299398	0.534	0.149	0	cTreg	Timm50
Cenpw	0	0.298814	0.43	0.105	0	cTreg	Cenpw
Sfxn1	0	0.298494	0.532	0.166	0	cTreg	Sfxn1
Aarsd1	0	0.297777	0.544	0.163	0	cTreg	Aarsd1
Pdcd11	0	0.297735	0.448	0.133	0	cTreg	Pdcd11
Orc6	0	0.297565	0.398	0.079	0	cTreg	Orc6
Cenpx	0	0.296499	0.666	0.252	0	cTreg	Cenpx
Rif1	0	0.296164	0.511	0.162	0	cTreg	Rif1
Mrpl17	0	0.296021	0.619	0.217	0	cTreg	Mrpl17
Ebna1bp2	0	0.295563	0.59	0.208	0	cTreg	Ebna1bp2
Csrp1	0	0.29539	0.541	0.173	0	cTreg	Csrp1
Ncapg2	0	0.292589	0.254	0.03	0	cTreg	Ncapg2
Ddx18	0	0.291185	0.598	0.221	0	cTreg	Ddx18
Rfc1	0	0.290667	0.569	0.198	0	cTreg	Rfc1
Gars	0	0.290365	0.538	0.165	0	cTreg	Gars
Cmc2	0	0.290345	0.433	0.116	0	cTreg	Cmc2
Tk1	0	0.290288	0.371	0.079	0	cTreg	Tk1
Dtl	0	0.289279	0.307	0.052	0	cTreg	Dtl
Ppat	0	0.288458	0.403	0.095	0	cTreg	Ppat
Mcm2	0	0.287536	0.382	0.078	0	cTreg	Mcm2
Rfc5	0	0.287371	0.399	0.082	0	cTreg	Rfc5
Ncaph	0	0.287209	0.268	0.028	0	cTreg	Ncaph
Znhit6	0	0.285779	0.393	0.104	0	cTreg	Znhit6
Bub1b	0	0.285623	0.267	0.038	0	cTreg	Bub1b
Atad3a	0	0.285565	0.336	0.072	0	cTreg	Atad3a
Parp1	0	0.285119	0.513	0.149	0	cTreg	Parp1
Znrd2	0	0.285097	0.506	0.154	0	cTreg	Znrd2
Pgam1	0	0.283793	0.608	0.227	0	cTreg	Pgam1
Shmt2	0	0.279331	0.413	0.105	0	cTreg	Shmt2
Hnrnpr	0	0.278317	0.705	0.279	0	cTreg	Hnrnpr
Ruvbl1	0	0.27669	0.524	0.152	0	cTreg	Ruvbl1
Tcf19	0	0.276258	0.261	0.038	0	cTreg	Tcf19
Nelfe	0	0.276173	0.42	0.097	0	cTreg	Nelfe
Naa50	0	0.275992	0.466	0.129	0	cTreg	Naa50
Fam111a	0	0.275688	0.445	0.139	0	cTreg	Fam111a
Lsm7	0	0.275358	0.677	0.267	0	cTreg	Lsm7
Ak2	0	0.27527	0.675	0.263	0	cTreg	Ak2
Gcsh	0	0.273935	0.366	0.087	0	cTreg	Gcsh
Ipo5	0	0.271579	0.356	0.067	0	cTreg	Ipo5
Hist1h3a	0	0.270783	0.299	0.046	0	cTreg	Hist1h3a
Hist1h2be	0	0.270659	0.253	0.038	0	cTreg	Hist1h2be
Mrpl42	0	0.27043	0.663	0.254	0	cTreg	Mrpl42
Slc29a1	0	0.269461	0.35	0.063	0	cTreg	Slc29a1
Plk4	0	0.2679	0.293	0.046	0	cTreg	Plk4
Exosc8	0	0.267856	0.638	0.239	0	cTreg	Exosc8
Wdr74	0	0.267716	0.439	0.124	0	cTreg	Wdr74
Psmd11	0	0.26733	0.645	0.242	0	cTreg	Psmd11
Dynll2	0	0.26677	0.483	0.137	0	cTreg	Dynll2
Cenpk	0	0.266648	0.323	0.05	0	cTreg	Cenpk
Cdca7l	0	0.266616	0.329	0.055	0	cTreg	Cdca7l
Larp1b	0	0.266269	0.476	0.152	0	cTreg	Larp1b
Rpa2	0	0.265401	0.473	0.132	0	cTreg	Rpa2
Rrp15	0	0.264593	0.332	0.075	0	cTreg	Rrp15
Trim28	0	0.263172	0.544	0.167	0	cTreg	Trim28
Dlgap5	0	0.262928	0.288	0.053	0	cTreg	Dlgap5
Nxt1	0	0.26243	0.45	0.118	0	cTreg	Nxt1
Paics	0	0.261838	0.508	0.157	0	cTreg	Paics
Eif4e	0	0.261799	0.509	0.15	0	cTreg	Eif4e
Suz12	0	0.259857	0.597	0.22	0	cTreg	Suz12
Gcat	0	0.258036	0.349	0.07	0	cTreg	Gcat
Atic	0	0.257613	0.492	0.15	0	cTreg	Atic
Snrpa	0	0.255679	0.586	0.197	0	cTreg	Snrpa
Umps	0	0.255561	0.379	0.085	0	cTreg	Umps
2810004N23Rik	0	0.254777	0.519	0.179	0	cTreg	2810004N23Rik
Prpf19	0	0.253782	0.511	0.154	0	cTreg	Prpf19
Uchl5	0	0.252731	0.468	0.124	0	cTreg	Uchl5
Wdr12	0	0.251651	0.382	0.104	0	cTreg	Wdr12
Larp7	0	0.250808	0.601	0.208	0	cTreg	Larp7
Timeless	0	0.250745	0.313	0.055	0	cTreg	Timeless
Canx	2.59717e-307	0.282319	0.694	0.282	4.24819e-303	cTreg	Canx
Sms	3.24214e-307	0.295441	0.694	0.283	5.30317e-303	cTreg	Sms
Timm23	3.42458e-307	0.34697	0.722	0.31	5.60159e-303	cTreg	Timm23
Ndufaf4	7.48552e-307	0.255315	0.32	0.079	1.22441e-302	cTreg	Ndufaf4
U2af1	1.50333e-306	0.380884	0.826	0.396	2.45899e-302	cTreg	U2af1
Mbd3	2.55661e-305	0.275033	0.693	0.283	4.18185e-301	cTreg	Mbd3
Ndufab11	3.8508e-304	0.278176	0.733	0.313	6.29875e-300	cTreg	Ndufab1
Snu13	4.97804e-304	0.409241	0.827	0.405	8.14259e-300	cTreg	Snu13
Hspa4	9.48661e-304	0.273847	0.679	0.274	1.55172e-299	cTreg	Hspa4
Mphosph10	3.42984e-303	0.26829	0.526	0.185	5.61019e-299	cTreg	Mphosph10
Nme11	2.99363e-302	0.563279	0.932	0.592	4.89668e-298	cTreg	Nme1
Ncl	2.5589e-300	0.729793	0.994	0.872	4.1856e-296	cTreg	Ncl
Mrpl51	9.16689e-300	0.260332	0.709	0.295	1.49943e-295	cTreg	Mrpl51
Tuba1c	3.59693e-299	0.489965	0.488	0.174	5.8835e-295	cTreg	Tuba1c
Hist1h1e	1.53493e-298	0.919889	0.558	0.24	2.51069e-294	cTreg	Hist1h1e
Smarca5	1.18368e-296	0.354955	0.797	0.367	1.93614e-292	cTreg	Smarca5
Hsp90ab1	1.6805e-295	0.538537	0.999	0.96	2.74879e-291	cTreg	Hsp90ab1
Dnajc2	1.91202e-295	0.298209	0.765	0.339	3.12749e-291	cTreg	Dnajc2
Eif5a1	2.71887e-295	0.585049	0.99	0.817	4.44725e-291	cTreg	Eif5a
Lad1	8.00944e-295	0.373321	0.263	0.057	1.3101e-290	cTreg	Lad1
Higd1a	1.27996e-293	0.302678	0.733	0.316	2.09363e-289	cTreg	Higd1a
Lsm6	7.13628e-292	0.269142	0.756	0.329	1.16728e-287	cTreg	Lsm6
Srsf7	2.25968e-291	0.394984	0.861	0.443	3.69616e-287	cTreg	Srsf7
Tpi11	4.69333e-290	0.354029	0.695	0.3	7.67688e-286	cTreg	Tpi1
Cdkn3	1.76144e-289	0.266173	0.282	0.066	2.88119e-285	cTreg	Cdkn3
Hmgb1	1.92429e-289	0.644408	0.989	0.848	3.14756e-285	cTreg	Hmgb1
Dbi	1.23115e-288	0.311353	0.743	0.326	2.01379e-284	cTreg	Dbi
Hnrnpd	2.4212e-285	0.495247	0.92	0.545	3.96036e-281	cTreg	Hnrnpd
Ndufa121	2.07448e-284	0.289775	0.782	0.355	3.39323e-280	cTreg	Ndufa12
Hist1h1c	2.38074e-284	0.491864	0.428	0.148	3.89418e-280	cTreg	Hist1h1c
Uqcc2	8.66169e-284	0.261175	0.655	0.266	1.41679e-279	cTreg	Uqcc2
Tcof1	8.83746e-284	0.27604	0.69	0.288	1.44554e-279	cTreg	Tcof1
Srsf21	1.36975e-281	0.452625	0.909	0.515	2.2405e-277	cTreg	Srsf2
Cd3eap	1.65992e-281	0.25986	0.316	0.083	2.71513e-277	cTreg	Cd3eap
Selenoh1	6.0365e-281	0.428172	0.756	0.358	9.87391e-277	cTreg	Selenoh
Smc1a	1.196e-280	0.451109	0.85	0.449	1.9563e-276	cTreg	Smc1a
Fbl1	4.85882e-277	0.379881	0.819	0.405	7.94758e-273	cTreg	Fbl
Psmd7	1.11341e-273	0.328434	0.787	0.368	1.82121e-269	cTreg	Psmd7
Smc3	7.45586e-272	0.293455	0.737	0.329	1.21956e-267	cTreg	Smc3
Rbbp4	9.2575e-272	0.292282	0.692	0.301	1.51425e-267	cTreg	Rbbp4
Hivep3	5.87043e-271	0.358238	0.26	0.061	9.60227e-267	cTreg	Hivep3
Mrpl18	1.42006e-270	0.351768	0.8	0.393	2.3228e-266	cTreg	Mrpl18
Rdx	5.46442e-268	0.296232	0.762	0.346	8.93816e-264	cTreg	Rdx
Serbp1	1.23594e-267	0.473267	0.992	0.838	2.02162e-263	cTreg	Serbp1
Lsm12	5.22258e-267	0.272092	0.701	0.304	8.54257e-263	cTreg	Lsm12
St13	1.10988e-266	0.328595	0.757	0.353	1.81543e-262	cTreg	St13
Ddx21	2.664e-265	0.485112	0.816	0.421	4.3575e-261	cTreg	Ddx21
Snrpf	3.69646e-264	0.353046	0.85	0.434	6.0463e-260	cTreg	Snrpf
Bcl2a1b1	3.40387e-263	0.409268	0.465	0.171	5.56772e-259	cTreg	Bcl2a1b
Fubp1	6.55341e-262	0.292558	0.717	0.32	1.07194e-257	cTreg	Fubp1
Cct6a	1.52265e-261	0.308008	0.791	0.383	2.49059e-257	cTreg	Cct6a
Supt16	1.55276e-261	0.261447	0.752	0.347	2.53985e-257	cTreg	Supt16
Pdap1	6.60212e-260	0.392945	0.897	0.504	1.07991e-255	cTreg	Pdap1
Snrpb	2.80815e-259	0.394089	0.913	0.522	4.59329e-255	cTreg	Snrpb
Cenpa	2.18827e-258	0.590812	0.517	0.21	3.57935e-254	cTreg	Cenpa
Mrpl20	5.10031e-258	0.263121	0.768	0.354	8.34258e-254	cTreg	Mrpl20
Bzw1	2.01357e-257	0.400481	0.86	0.446	3.2936e-253	cTreg	Bzw1
Hist1h1b	3.19983e-257	1.46797	0.529	0.252	5.23396e-253	cTreg	Hist1h1b
Tomm5	2.32425e-255	0.30221	0.707	0.32	3.80178e-251	cTreg	Tomm5
Rad21	3.5713e-255	0.264156	0.542	0.212	5.84157e-251	cTreg	Rad21
Tubb4b	3.9161e-255	0.698931	0.785	0.434	6.40557e-251	cTreg	Tubb4b
Pgk11	2.80455e-254	0.308546	0.797	0.382	4.5874e-250	cTreg	Pgk1
Ube2s1	5.61197e-250	0.55904	0.828	0.467	9.17949e-246	cTreg	Ube2s
Rwdd1	1.39895e-249	0.291416	0.802	0.388	2.28826e-245	cTreg	Rwdd1
Srsf3	2.9412e-249	0.451811	0.949	0.647	4.81091e-245	cTreg	Srsf3
Mif1	3.57196e-249	0.54922	0.944	0.647	5.84266e-245	cTreg	Mif
Psmc5	1.92111e-247	0.264417	0.774	0.366	3.14236e-243	cTreg	Psmc5
Cd821	4.76897e-247	0.300407	0.664	0.29	7.80061e-243	cTreg	Cd82
Phb21	1.51103e-246	0.344815	0.816	0.417	2.4716e-242	cTreg	Phb2
Eif3g	4.06524e-246	0.26675	0.735	0.338	6.64951e-242	cTreg	Eif3g
Nop101	2.15598e-245	0.314409	0.818	0.413	3.52654e-241	cTreg	Nop10
Cd160	2.40311e-244	0.251018	0.263	0.067	3.93077e-240	cTreg	Cd160
Ppig	3.37043e-240	0.280112	0.788	0.38	5.51301e-236	cTreg	Ppig
Nars	9.90357e-238	0.258791	0.701	0.321	1.61993e-233	cTreg	Nars
Hint11	6.89259e-237	0.444399	0.966	0.713	1.12742e-232	cTreg	Hint1
Tkt1	7.36647e-237	0.287822	0.826	0.415	1.20493e-232	cTreg	Tkt
Cct8	1.57338e-236	0.314277	0.832	0.428	2.57358e-232	cTreg	Cct8
Ube2c1	2.46705e-233	0.839991	0.487	0.21	4.03536e-229	cTreg	Ube2c
Prdx1	4.53836e-233	0.367418	0.879	0.492	7.42339e-229	cTreg	Prdx1
Atp5g11	3.54032e-232	0.450874	0.927	0.604	5.7909e-228	cTreg	Atp5g1
Bzw2	1.71294e-231	0.277729	0.708	0.329	2.80185e-227	cTreg	Bzw2
Hist1h2ae	9.17435e-231	1.40582	0.578	0.304	1.50065e-226	cTreg	Hist1h2ae
Rps27l1	1.65911e-229	0.349084	0.817	0.431	2.71381e-225	cTreg	Rps27l
Pebp1	1.03848e-225	0.322505	0.836	0.449	1.69865e-221	cTreg	Pebp1
Eif3a	6.3627e-225	0.381558	0.868	0.48	1.04075e-220	cTreg	Eif3a
Pcbp1	6.58011e-225	0.294996	0.86	0.453	1.07631e-220	cTreg	Pcbp1
Ywhah	8.89985e-224	0.25179	0.736	0.352	1.45575e-219	cTreg	Ywhah
Cct7	8.037e-220	0.287104	0.827	0.432	1.31461e-215	cTreg	Cct7
Hnrnpu	5.55349e-218	0.406586	0.942	0.599	9.08384e-214	cTreg	Hnrnpu
Irf8	7.80416e-216	0.320008	0.363	0.126	1.27653e-211	cTreg	Irf8
Hnrnpa3	3.76541e-215	0.442844	0.977	0.77	6.15908e-211	cTreg	Hnrnpa3
Tubb51	5.27646e-213	0.655286	0.935	0.71	8.63071e-209	cTreg	Tubb5
Txn11	7.85267e-211	0.36643	0.845	0.479	1.28446e-206	cTreg	Txn1
Psmb6	1.58134e-210	0.287114	0.888	0.491	2.5866e-206	cTreg	Psmb6
Krtcap2	5.46695e-207	0.253021	0.828	0.426	8.94229e-203	cTreg	Krtcap2
Npm11	1.75997e-204	0.539857	0.989	0.903	2.87878e-200	cTreg	Npm1
Tbc1d4	4.6019e-204	0.319895	0.496	0.21	7.52734e-200	cTreg	Tbc1d4
Rbm3	6.57672e-202	0.348268	0.987	0.838	1.07575e-197	cTreg	Rbm3
Ywhae	1.49253e-200	0.289236	0.868	0.48	2.44134e-196	cTreg	Ywhae
Psmb5	8.25397e-199	0.262226	0.885	0.495	1.3501e-194	cTreg	Psmb5
Gapdh1	1.40107e-194	0.383016	0.993	0.903	2.29173e-190	cTreg	Gapdh
Cox5a	2.38848e-194	0.341961	0.934	0.617	3.90683e-190	cTreg	Cox5a
Ssb	1.84377e-193	0.277182	0.888	0.508	3.01585e-189	cTreg	Ssb
Tnfrsf4	7.89638e-193	0.759148	0.851	0.512	1.29161e-188	cTreg	Tnfrsf4
Timm13	2.76645e-192	0.276702	0.858	0.477	4.52509e-188	cTreg	Timm13
Sumo2	3.48575e-192	0.359588	0.921	0.603	5.70164e-188	cTreg	Sumo2
Cct5	5.85363e-192	0.298327	0.896	0.526	9.57479e-188	cTreg	Cct5
Hmgb2	1.25916e-191	1.00277	0.927	0.785	2.05961e-187	cTreg	Hmgb2
Pabpn1	2.88991e-191	0.305921	0.887	0.505	4.72702e-187	cTreg	Pabpn1
Snrpd3	5.10149e-191	0.258318	0.862	0.481	8.3445e-187	cTreg	Snrpd3
Psma4	1.49069e-188	0.319274	0.892	0.523	2.43832e-184	cTreg	Psma4
Hnrnpc	3.36484e-187	0.250228	0.838	0.453	5.50386e-183	cTreg	Hnrnpc
Hspe11	6.96286e-187	0.430057	0.898	0.58	1.13891e-182	cTreg	Hspe1
Hnrnpa11	9.43314e-185	0.257161	0.879	0.503	1.54298e-180	cTreg	Hnrnpa1
Eif5b	6.08097e-180	0.288807	0.857	0.483	9.94664e-176	cTreg	Eif5b
Cct2	2.964e-177	0.264264	0.861	0.485	4.84822e-173	cTreg	Cct2
Tagln21	3.60672e-170	0.321753	0.793	0.428	5.89951e-166	cTreg	Tagln2
H2afv	1.00969e-169	0.51027	0.781	0.469	1.65156e-165	cTreg	H2afv
Slc25a5	2.96357e-168	0.33685	0.948	0.652	4.8475e-164	cTreg	Slc25a5
Nme2	9.85423e-165	0.362525	0.983	0.819	1.61186e-160	cTreg	Nme2
Sept7	1.33407e-163	0.289728	0.899	0.547	2.18213e-159	cTreg	Sept7
Uqcr10	7.3216e-162	0.282298	0.914	0.582	1.19759e-157	cTreg	Uqcr10
Ldha	7.11971e-161	0.367592	0.973	0.746	1.16457e-156	cTreg	Ldha
Psma7	2.12709e-158	0.331007	0.964	0.701	3.47928e-154	cTreg	Psma7
Jpt1	1.66956e-156	0.347532	0.896	0.556	2.7309e-152	cTreg	Jpt1
Rps17	1.80286e-156	0.305716	0.995	0.884	2.94893e-152	cTreg	Rps17
Eno11	5.94719e-156	0.280127	0.881	0.511	9.72782e-152	cTreg	Eno1
Uqcrq	8.33558e-156	0.261092	0.924	0.582	1.36345e-151	cTreg	Uqcrq
Eif3c	3.75526e-155	0.321798	0.933	0.602	6.14248e-151	cTreg	Eif3c
Calr	9.58802e-154	0.306904	0.908	0.571	1.56831e-149	cTreg	Calr
Pkm	2.0081e-151	0.323473	0.952	0.666	3.28464e-147	cTreg	Pkm
Pfn11	1.89189e-149	0.328218	0.993	0.877	3.09456e-145	cTreg	Pfn1
Atp5b	3.77538e-144	0.310522	0.974	0.748	6.17539e-140	cTreg	Atp5b
Calm2	2.11828e-143	0.293907	0.825	0.491	3.46486e-139	cTreg	Calm2
Edf1	1.91329e-142	0.271187	0.914	0.555	3.12957e-138	cTreg	Edf1
Eif4a11	3.5753e-140	0.274451	0.958	0.671	5.84812e-136	cTreg	Eif4a1
Eif2s21	7.36684e-140	0.294117	0.947	0.643	1.20499e-135	cTreg	Eif2s2
Hspa8	1.74863e-136	0.32143	0.995	0.9	2.86024e-132	cTreg	Hspa8
Hnrnpa0	2.50597e-133	0.285619	0.944	0.628	4.09901e-129	cTreg	Hnrnpa0
Eef1g	8.06406e-113	0.270957	0.951	0.704	1.31904e-108	cTreg	Eef1g
Psme2	9.18893e-112	0.262657	0.933	0.631	1.50303e-107	cTreg	Psme2
Rps2	7.02068e-103	0.269871	0.998	0.977	1.14837e-98	cTreg	Rps2
Hist1h2ap1	1.35273e-100	1.60697	0.804	0.625	2.21266e-96	cTreg	Hist1h2ap
Lgals11	7.33238e-55	0.262289	0.962	0.787	1.19936e-50	cTreg	Lgals1
Arl6ip1	5.90681e-47	0.392536	0.849	0.607	9.66177e-43	cTreg	Arl6ip1
