# Supplementary material for: Zfp335 establishes eTreg lineage and neonatal immune tolerance by targeting Hadha-mediated fatty acid oxidation
Source: J Clin Invest. 2023 Oct 16;133(20):e166628. doi: 10.1172/JCI166628 (PMC10575732; doi:10.1172/JCI166628)
Supplement: Supplemental table 3 [file jci-133-166628-s160.xlsx]

## Sheet: DEGs
Supplementary table 3: Differentially expressed genes of eTreg in WT vs KO group
Genes	p_val	avg_log2FC	pct.1	pct.2	p_val_adj
AY036118	7.61329e-19	1.44573	0.877	0.25	1.24531e-14
Ikzf2	6.32398e-15	1.10521	0.973	0.633	1.03441e-10
Ndufa4	1.98316e-15	1.10241	0.904	0.483	3.24386e-11
Itga4	1.80981e-07	0.941705	0.76	0.433	0.00296031
Gm42418	1.68446e-18	0.902369	1	1	2.75527e-14
Lars2	6.03021e-09	0.899106	0.871	0.55	9.86362e-05
Cnpy2	3.16257e-09	0.787712	0.565	0.167	5.17302e-05
Aimp1	3.34108e-10	0.744225	0.759	0.267	5.46501e-06
Atp5l	9.80346e-11	0.687637	0.959	0.783	1.60355e-06
Crip1	1.35255e-05	0.66349	0.995	0.983	0.221236
Ighm	4.72097e-07	0.656335	0.845	0.667	0.00772209
Cox7a2l	6.53493e-08	0.638924	0.955	0.683	0.00106892
Psen2	2.55607e-06	0.63588	0.676	0.367	0.0418097
S100a11	0.000361802	0.629604	0.864	0.767	1
S100a10	5.17414e-06	0.60657	0.993	0.983	0.0846333
Actg2	0.0024036	0.606156	0.254	0.083	1
Smap1	2.12817e-06	0.600842	0.824	0.667	0.0348105
Gimap7	0.000108049	0.562339	0.54	0.25	1
Hist1h1b	2.69433e-06	0.561856	0.465	0.117	0.0440712
mt-Nd5	4.45954e-06	0.556544	0.898	0.75	0.0729447
Selenof	1.31846e-06	0.555754	0.619	0.3	0.021566
Suclg1	3.65744e-06	0.552234	0.609	0.283	0.0598247
S100a6	0.0097466	0.551778	0.911	0.733	1
Gstp3	2.23041e-05	0.549933	0.719	0.467	0.364827
Sytl2	2.02469e-05	0.549549	0.313	0.05	0.331178
Tpi1	0.000618569	0.536267	0.69	0.533	1
Eif3j1	7.0042e-05	0.527476	0.443	0.183	1
Hmgn5	0.000166986	0.527134	0.566	0.283	1
Itgb1	0.000826053	0.517818	0.84	0.667	1
Cd27	5.27522e-05	0.51781	0.803	0.517	0.862868
Arpc5	1.6766e-06	0.513943	0.961	0.817	0.0274241
Pcbd2	1.82926e-05	0.503589	0.347	0.083	0.299211
Mgst2	0.000125815	0.501472	0.423	0.167	1
Hmgb1	1.15202e-06	0.499598	0.988	0.933	0.0188436
Pin4	3.74224e-07	0.499208	0.542	0.183	0.00612118
Ifi27l2a	0.000386404	0.496794	0.973	0.883	1
Rhoh	9.08297e-05	0.494279	0.838	0.6	1
BE692007	5.9512e-05	0.493581	0.419	0.15	0.973438
Ssbp3	0.000363268	0.488132	0.515	0.283	1
Mki67	0.00279814	0.479599	0.46	0.233	1
Trib1	0.000406847	0.470354	0.426	0.183	1
Hadha	5.43309e-05	0.470025	0.596	0.35	0.888691
Sell	0.00108691	0.468341	0.748	0.55	1
Rbm28	0.000639832	0.449244	0.38	0.167	1
Gpx4	0.00015301	0.448853	0.919	0.717	1
Atp11b	0.000256958	0.448258	0.519	0.283	1
Ptma	0.00149381	0.44798	0.998	0.983	1
Cap1	0.000893866	0.447971	0.693	0.483	1
Prpf38b	0.00132692	0.4478	0.743	0.583	1
Rps6ka1	0.0003002	0.447709	0.641	0.417	1
Ets1	6.99448e-06	0.445041	0.945	0.867	0.114409
Mtch1	0.000937752	0.442246	0.714	0.5	1
Ift80	0.00340737	0.440873	0.27	0.117	1
Ywhaz	0.000352053	0.438392	0.875	0.7	1
Parp14	0.000820452	0.437195	0.399	0.183	1
Trip12	0.00167602	0.437059	0.556	0.35	1
Arf3	0.00112757	0.428833	0.36	0.167	1
Mrpl34	0.0001288	0.425744	0.613	0.333	1
Lbr	0.000608939	0.423224	0.582	0.367	1
Nsd3	0.0012369	0.420748	0.73	0.5	1
Arhgap15	0.00279797	0.41888	0.681	0.533	1
Rps17	1.04861e-06	0.416644	0.993	0.967	0.0171521
Gm10076	1.95896e-08	0.41203	1	0.983	0.000320427
Tardbp	0.00124879	0.412001	0.395	0.2	1
Actr2	0.000947341	0.406489	0.662	0.467	1
Wwp2	0.000800961	0.405279	0.289	0.1	1
Arhgef18	0.00177605	0.404365	0.336	0.15	1
Izumo1r	0.000287879	0.403154	0.813	0.6	1
Hmgb2	0.0208251	0.402242	0.946	0.867	1
Nsmce1	0.00187263	0.400975	0.693	0.5	1
Dock11	0.00273045	0.399817	0.294	0.133	1
Erh	0.00487673	0.397691	0.595	0.45	1
1110038B12Rik	0.00132704	0.396028	0.342	0.15	1
Rab3gap1	0.000903934	0.395657	0.296	0.1	1
Tgoln1	0.00135384	0.395557	0.404	0.217	1
Slc12a6	0.000573035	0.394418	0.292	0.083	1
Rps27a	1.25049e-09	0.394329	1	1	2.04543e-05
Cdkn1b	4.68766e-05	0.393484	0.578	0.3	0.766761
Sap18	0.000335501	0.390511	0.679	0.45	1
Ensa	0.000963708	0.386628	0.29	0.1	1
Birc5	0.0926643	0.384583	0.394	0.3	1
Actr10	0.00100677	0.383324	0.505	0.283	1
Tpm4	0.0018025	0.383032	0.742	0.583	1
Dhrs4	0.00141719	0.382086	0.289	0.117	1
mt-Nd4l	0.00135761	0.38082	0.753	0.517	1
Sptbn1	0.00146006	0.37927	0.707	0.5	1
Sertad1	0.00279378	0.378981	0.311	0.133	1
Ssu72	0.0029403	0.377127	0.785	0.583	1
Ablim1	0.00067103	0.377107	0.862	0.7	1
Sec61b	0.000321054	0.376233	0.95	0.817	1
Hipk2	0.00318675	0.375758	0.27	0.1	1
Myo1e	0.000387536	0.373355	0.329	0.1	1
Gmfg	0.000683509	0.372259	0.955	0.883	1
Rpn1	0.0014362	0.372162	0.375	0.183	1
Bcl10	0.00221574	0.369893	0.476	0.267	1
Ccnb2	0.0862375	0.368678	0.301	0.2	1
Adk	0.00159656	0.368421	0.371	0.167	1
Hist1h1e	0.000848045	0.367709	0.561	0.333	1
Cdv3	0.00253639	0.366754	0.574	0.35	1
Nsmce2	0.00872276	0.366528	0.412	0.267	1
Myh9	0.00281655	0.366361	0.922	0.8	1
Adss	0.00375568	0.366145	0.428	0.233	1
Cyth1	0.00519473	0.363934	0.393	0.217	1
Anp32a	0.00267707	0.363644	0.944	0.867	1
Btg2	0.00589076	0.363115	0.601	0.383	1
Mysm1	0.00379339	0.3631	0.377	0.183	1
Fam169b	0.0116169	0.361874	0.409	0.25	1
Tes	0.0194619	0.361072	0.655	0.583	1
Psmd12	0.00336969	0.359407	0.625	0.4	1
Atp5o	0.0031028	0.35937	0.866	0.733	1
Snf8	0.0051164	0.356304	0.638	0.5	1
Cebpz	0.00952409	0.355798	0.508	0.35	1
Capza2	0.00404566	0.355455	0.701	0.483	1
Mllt6	0.00673643	0.353249	0.289	0.133	1
Cbl	0.0123529	0.352969	0.427	0.267	1
Brd8	0.00303746	0.351873	0.315	0.133	1
Acp1	0.00999093	0.35021	0.556	0.417	1
Nt5c3b	0.00531364	0.349327	0.424	0.25	1
Hdac7	0.0111525	0.348794	0.482	0.317	1
Borcs8	0.00230349	0.347295	0.537	0.35	1
Xrn2	0.00427189	0.345445	0.797	0.583	1
Orai1	0.0157732	0.344454	0.448	0.3	1
St13	0.00204248	0.343867	0.66	0.433	1
Ccs	0.0100631	0.343828	0.565	0.4	1
Arglu1	0.0140083	0.34271	0.676	0.533	1
Aplp2	0.00582142	0.342551	0.47	0.267	1
Supt20	0.0149387	0.341809	0.421	0.283	1
Rab5a	0.011822	0.341498	0.525	0.367	1
Ppp1r10	0.00440384	0.341226	0.361	0.183	1
Uhrf2	0.00499879	0.340593	0.253	0.1	1
Mbnl1	0.000530231	0.3369	0.933	0.8	1
Atp6v1e1	0.00404247	0.336227	0.596	0.4	1
Nck1	0.00255812	0.335611	0.375	0.167	1
Skap1	0.000697957	0.335071	0.938	0.733	1
Asxl1	0.00432333	0.33235	0.393	0.217	1
Cnot6l	0.00807317	0.33225	0.589	0.383	1
Ubtf	0.0327977	0.331782	0.529	0.383	1
Polr2b	0.00307168	0.330813	0.268	0.1	1
Ubash3b	0.00364383	0.330245	0.539	0.35	1
Kcnq1ot1	0.0422929	0.328926	0.498	0.367	1
Tox	0.0118587	0.328812	0.488	0.317	1
Gm26740	0.00494454	0.328371	0.47	0.267	1
Cd3d	0.000517497	0.32823	0.994	0.917	1
Mxd4	0.049822	0.327774	0.663	0.467	1
Rbbp6	0.00964423	0.325048	0.608	0.433	1
Abcf1	0.00725587	0.324665	0.728	0.55	1
Fmnl1	0.00225573	0.324309	0.507	0.3	1
Pttg1	0.00967453	0.324203	0.398	0.233	1
Bola2	0.00812598	0.323788	0.674	0.483	1
Rabgap1l	0.0132885	0.322332	0.538	0.383	1
H2afv	0.0269368	0.322081	0.782	0.717	1
Ripk3	0.0204001	0.321719	0.373	0.233	1
Nub1	0.0118508	0.321086	0.408	0.267	1
Ebp	0.193786	0.320866	0.62	0.567	1
Hnrnpab	0.00486559	0.320743	0.777	0.617	1
Gpatch8	0.0328526	0.32042	0.493	0.367	1
Hnrnpa2b1	0.00481553	0.31913	0.953	0.867	1
Ly9	0.0168838	0.31786	0.339	0.2	1
Hist1h2ae	0.000342735	0.316852	0.495	0.25	1
Zbtb1	0.00804689	0.315953	0.359	0.183	1
Pkn1	0.00839723	0.315	0.531	0.35	1
Peak1	0.00268949	0.314579	0.371	0.167	1
Adcy7	0.00860386	0.311616	0.267	0.117	1
Med12	0.00493288	0.311371	0.259	0.1	1
Chordc1	0.00720488	0.310384	0.465	0.267	1
Atp6v0e	0.00537508	0.309537	0.747	0.6	1
Pycard	0.0111935	0.309309	0.93	0.833	1
Dstn	0.0232231	0.307633	0.53	0.383	1
Swap70	0.00757447	0.307542	0.349	0.183	1
Sbno1	0.0178704	0.307415	0.503	0.333	1
Ostc	0.0290106	0.307267	0.714	0.583	1
Lmnb1	0.0168648	0.306602	0.42	0.233	1
Eif4a2	0.0182024	0.306313	0.344	0.2	1
Hmgn2	0.16674	0.305855	0.625	0.55	1
Rpl7	4.53669e-06	0.305039	0.999	0.983	0.0742066
Prrc2c	0.00844935	0.305035	0.942	0.867	1
Ctdspl2	0.0124779	0.304002	0.251	0.117	1
Rab21	0.00320976	0.303627	0.448	0.267	1
Dbi	0.0346038	0.30359	0.677	0.5	1
Rab8a	0.00915572	0.302715	0.697	0.5	1
Skp1a	0.010179	0.302283	0.457	0.3	1
Cltc	0.0147508	0.300296	0.414	0.267	1
Calm1	0.01055	0.299966	0.988	0.95	1
Virma	0.010188	0.299686	0.387	0.217	1
Cyth3	0.00331601	0.299262	0.266	0.083	1
Cdc37l1	0.00316168	0.296742	0.274	0.1	1
Lonp2	0.0174546	0.296318	0.409	0.267	1
Foxn3	0.0384765	0.295416	0.454	0.317	1
Gatad1	0.00930334	0.294797	0.356	0.183	1
Glipr1	0.0127922	0.294791	0.456	0.283	1
Phf12	0.0118921	0.29434	0.27	0.133	1
Tspan32	0.0338822	0.293679	0.813	0.733	1
Yme1l1	0.0144787	0.293445	0.351	0.2	1
Serinc3	0.0428862	0.293052	0.603	0.467	1
Il10rb	0.0140062	0.292181	0.298	0.15	1
Pold4	0.0269503	0.290682	0.624	0.467	1
Rp9	0.00550903	0.290238	0.74	0.533	1
Diaph1	0.0164775	0.289867	0.614	0.45	1
Git2	0.00602081	0.289543	0.48	0.283	1
Was	0.0130555	0.289413	0.603	0.45	1
Timm8b	0.0174023	0.28896	0.54	0.383	1
Ykt6	0.0143475	0.287939	0.308	0.167	1
Rab2a	0.0061406	0.287937	0.743	0.583	1
Mif	0.023665	0.287462	0.863	0.717	1
Setd2	0.016454	0.287323	0.313	0.167	1
Edf1	0.00694301	0.286543	0.895	0.783	1
Abracl	0.00246057	0.286013	0.941	0.85	1
Smarca5	0.0091614	0.285011	0.653	0.533	1
Eif3b	0.0159183	0.283848	0.456	0.333	1
Ufm1	0.00160744	0.283558	0.42	0.2	1
Creb1	0.00715819	0.282859	0.334	0.167	1
Ndfip1	0.0179159	0.280941	0.898	0.75	1
Ddrgk1	0.0144354	0.280333	0.492	0.333	1
Rab10	0.00375363	0.279325	0.552	0.367	1
Ndufa1	0.0273616	0.279063	0.745	0.533	1
Ist1	0.0141247	0.278977	0.256	0.117	1
Eml4	0.0142189	0.277955	0.551	0.367	1
Spcs2	0.00598891	0.277583	0.911	0.8	1
Hif1a	0.00174716	0.277578	0.598	0.35	1
Dync1i2	0.124115	0.276167	0.649	0.533	1
Sesn3	0.0537615	0.27595	0.334	0.217	1
Ppp3cb	0.00752779	0.275729	0.296	0.133	1
Rbm38	0.0248266	0.275051	0.38	0.233	1
Fis1	0.0188814	0.27461	0.878	0.75	1
Ptbp3	0.00518117	0.274523	0.654	0.467	1
Ctsz	0.0287833	0.273731	0.581	0.433	1
Klhl24	0.0331453	0.27328	0.262	0.133	1
Smc4	0.00315983	0.272414	0.888	0.733	1
Gabpb2	0.0323675	0.271689	0.345	0.217	1
Zfp646	0.00716467	0.2716	0.339	0.15	1
Itgal	0.0119661	0.271025	0.603	0.433	1
Cenpa	0.213357	0.269764	0.422	0.35	1
Wapl	0.023225	0.269528	0.571	0.383	1
Anp32b	0.027675	0.268895	0.933	0.85	1
P2rx7	0.0196132	0.268781	0.303	0.167	1
Mrpl54	0.0313671	0.268699	0.719	0.533	1
Sf3b3	0.00161669	0.268574	0.452	0.233	1
Ubash3a	0.0562864	0.267792	0.442	0.333	1
Sltm	0.0125666	0.267774	0.734	0.583	1
Mob1a	0.0238106	0.265956	0.427	0.283	1
M6pr	0.0360564	0.265762	0.458	0.35	1
Cmc2	0.0386505	0.265539	0.302	0.183	1
Cwc15	0.0144304	0.265102	0.677	0.55	1
Gnai3	0.00918235	0.264959	0.486	0.317	1
Gpr174	0.0412483	0.264827	0.279	0.167	1
Itk	0.0711043	0.264321	0.315	0.217	1
Hnrnpa3	0.00988171	0.264317	0.951	0.933	1
Cmc1	0.011225	0.264219	0.333	0.167	1
Stat6	0.0107173	0.264092	0.286	0.133	1
Stap1	0.0278829	0.263891	0.334	0.2	1
Hras	0.0283977	0.263568	0.473	0.333	1
Gripap1	0.0165342	0.263381	0.36	0.233	1
Tnfrsf18	0.0506873	0.262736	0.824	0.75	1
Tuba1c	0.0216292	0.262713	0.374	0.217	1
Mettl23	0.00830966	0.262644	0.752	0.55	1
Wdr82	0.0337913	0.262497	0.261	0.15	1
Mcl1	0.00177206	0.262484	0.844	0.65	1
Pdcd6	0.0304457	0.262371	0.62	0.467	1
Mcm4	0.124339	0.261955	0.255	0.183	1
Sppl2a	0.0206327	0.261203	0.362	0.217	1
Stmn1	0.20706	0.261192	0.614	0.55	1
Acads	0.0148282	0.260871	0.436	0.267	1
Phf3	0.00195069	0.260442	0.566	0.333	1
Pds5a	0.00786939	0.260116	0.358	0.183	1
Jak2	0.0122539	0.260074	0.277	0.133	1
Phf20l1	0.0224546	0.259146	0.647	0.517	1
Prdx5	0.0215721	0.258991	0.741	0.583	1
Dapk3	0.045283	0.258465	0.407	0.317	1
Pgls	0.0398685	0.258377	0.736	0.617	1
Atp1a1	0.0472978	0.258311	0.564	0.417	1
Sra1	0.0133423	0.258295	0.587	0.433	1
Lsm14a	0.0215029	0.258068	0.379	0.233	1
Esco1	0.0257168	0.258017	0.342	0.2	1
Kat6a	0.0268237	0.257817	0.361	0.217	1
Scaf8	0.0064899	0.257464	0.293	0.133	1
Gtf3a	0.0190678	0.257129	0.46	0.283	1
Necap2	0.0289975	0.25706	0.453	0.333	1
Uimc1	0.0278797	0.256921	0.278	0.15	1
Larp1b	0.0523857	0.256814	0.368	0.25	1
BC003965	0.0375638	0.256183	0.259	0.15	1
Pura	0.0323875	0.255904	0.41	0.267	1
Zbtb8os	0.025758	0.255279	0.583	0.433	1
Ikzf3	0.00825403	0.255232	0.516	0.317	1
Mocs2	0.03597	0.255068	0.323	0.2	1
Lamtor1	0.0138698	0.254744	0.583	0.433	1
Atg3	0.0229891	0.254562	0.381	0.233	1
Nol12	0.0234386	0.25454	0.378	0.233	1
Snrk	0.0490586	0.25449	0.294	0.183	1
Vrk1	0.0338209	0.254457	0.499	0.333	1
Lbh	0.0150677	0.253716	0.642	0.467	1
Setx	0.0733183	0.253393	0.437	0.333	1
Smc2	0.0115174	0.253339	0.305	0.15	1
Atp2b1	0.0158679	0.253233	0.765	0.617	1
Pdcd4	0.0262794	0.252315	0.909	0.817	1
Ddt	0.0257074	0.252293	0.538	0.4	1
Romo1	0.0423015	0.252104	0.719	0.633	1
Ing4	0.121177	0.252101	0.318	0.233	1
Jarid2	0.0565671	0.251786	0.357	0.233	1
Ifnar1	0.00557527	0.251483	0.4	0.183	1
Flna	0.035296	0.251344	0.784	0.667	1
Fam129a	0.0255939	0.251204	0.396	0.25	1
Arap2	0.0294685	0.251092	0.42	0.267	1
Chd1	0.07309	0.250776	0.4	0.3	1
Gimap1	0.00507247	0.250167	0.943	0.8	1
Dazap1	0.19973	-0.25004	0.479	0.5	1
Ubb	0.000876968	-0.251508	1	1	1
Mcrs1	0.0261174	-0.252663	0.281	0.4	1
Ubald2	0.00373528	-0.253039	0.243	0.4	1
Hmg20b	0.457221	-0.253129	0.422	0.433	1
Rbm10	0.105344	-0.254222	0.256	0.333	1
Clip1	0.0527967	-0.25462	0.266	0.367	1
Polr2h	0.208063	-0.254682	0.252	0.3	1
Rpl29	0.000135706	-0.255293	0.998	1	1
Dbnl	0.282345	-0.255474	0.656	0.617	1
Leo1	0.279741	-0.255564	0.257	0.3	1
Psmb2	0.124101	-0.255672	0.702	0.683	1
Hat1	0.431764	-0.256164	0.232	0.25	1
Nop58	0.334253	-0.256368	0.46	0.467	1
Calm2	0.196573	-0.256873	0.806	0.833	1
Itpr1	0.215744	-0.257141	0.216	0.267	1
Lamtor3	0.169718	-0.257591	0.278	0.333	1
Elmo1	0.976624	-0.25828	0.439	0.417	1
Rmnd5b	0.19744	-0.258423	0.242	0.283	1
Kxd1	0.343525	-0.258752	0.572	0.583	1
Rac2	0.0109084	-0.258797	0.997	1	1
Irf7	0.0313434	-0.25888	0.219	0.333	1
Bscl2	0.319247	-0.259049	0.404	0.467	1
Cops4	0.108302	-0.259627	0.385	0.467	1
Atp5md	0.0438136	-0.259989	0.79	0.817	1
Npm3	0.104502	-0.260417	0.463	0.517	1
Psma6	0.0191555	-0.260438	0.703	0.717	1
Psme1	0.00677897	-0.260909	0.971	1	1
Lsm7	0.233068	-0.261046	0.436	0.467	1
Nabp2	0.13763	-0.261116	0.475	0.533	1
Manbal	0.0366834	-0.261529	0.311	0.417	1
Rnaset2b	0.0749915	-0.261695	0.446	0.517	1
Eif3f	0.0034258	-0.261751	0.978	0.95	1
Maf	0.615289	-0.262482	0.519	0.483	1
Tpst2	0.344965	-0.263791	0.448	0.467	1
Bsg	0.0418133	-0.264983	0.726	0.733	1
Lsm3	0.0217496	-0.265531	0.337	0.467	1
Cisd2	0.111237	-0.266485	0.487	0.533	1
Klf2	0.292942	-0.26662	0.816	0.8	1
Kctd10	0.126114	-0.266754	0.181	0.25	1
Lrch4	0.132308	-0.266962	0.335	0.417	1
Nsa2	0.00598584	-0.267117	0.94	0.95	1
Fam89b	0.953625	-0.267189	0.443	0.383	1
Zc3hav1	0.347075	-0.267252	0.594	0.583	1
Bcl3	0.0709737	-0.267591	0.166	0.25	1
Coq5	0.00428944	-0.26924	0.128	0.25	1
Ube2q1	0.445507	-0.270613	0.53	0.483	1
Larp4b	0.841365	-0.270665	0.357	0.35	1
Selplg	0.140468	-0.271172	0.788	0.8	1
Dcun1d1	0.0304604	-0.271643	0.204	0.3	1
Pmepa1	0.00624822	-0.272358	0.145	0.267	1
Psmd8	0.0753235	-0.273125	0.803	0.817	1
Bin1	0.160977	-0.273234	0.571	0.617	1
4921524J17Rik	0.522955	-0.273357	0.328	0.35	1
Gm2a	0.45589	-0.273712	0.562	0.533	1
Slfn1	0.687403	-0.274606	0.42	0.383	1
Pnp	0.0953123	-0.274697	0.354	0.433	1
Bst2	0.1192	-0.275598	0.376	0.45	1
Psma1	0.0155801	-0.275813	0.662	0.717	1
Rgs1	0.625405	-0.276175	0.369	0.3	1
Pstpip1	0.258609	-0.276189	0.51	0.533	1
Nfkbia	0.158025	-0.276202	0.858	0.917	1
Snrpd3	0.0324018	-0.276284	0.693	0.717	1
Mgat1	0.0295404	-0.276991	0.212	0.317	1
B3gnt2	0.898533	-0.278336	0.511	0.5	1
AU020206	0.30732	-0.278486	0.24	0.267	1
Ddx27	0.0421384	-0.278567	0.401	0.517	1
Tbc1d10a	0.0967399	-0.278644	0.257	0.333	1
Trmt1	0.00224516	-0.278745	0.17	0.317	1
Selenop	0.234206	-0.278795	0.204	0.25	1
Rexo2	0.214404	-0.279252	0.644	0.633	1
Pin1	0.236767	-0.280543	0.433	0.433	1
Ash1l	0.0570907	-0.280728	0.469	0.567	1
Rab1b	0.0833901	-0.281785	0.48	0.55	1
Psmc2	0.120785	-0.283224	0.548	0.55	1
Isg20	0.144231	-0.283541	0.322	0.383	1
Nisch	0.0247917	-0.283562	0.432	0.533	1
Yipf3	0.399315	-0.284213	0.471	0.483	1
Tprgl	0.122791	-0.284397	0.638	0.633	1
Cd6	0.75266	-0.284884	0.703	0.633	1
Naa15	0.538782	-0.285146	0.448	0.467	1
Srp14	0.0119038	-0.286472	0.764	0.783	1
Derl2	0.0876132	-0.286801	0.3	0.367	1
Eif3d	0.408458	-0.287354	0.632	0.583	1
Rbms1	0.0892641	-0.287499	0.468	0.55	1
Foxo1	0.601708	-0.287502	0.569	0.533	1
Aamp	0.0241804	-0.287558	0.538	0.65	1
Dynll1	0.0181519	-0.288129	0.898	0.883	1
Psmb10	0.0811449	-0.28817	0.827	0.8	1
Tmem11	0.123324	-0.288572	0.227	0.3	1
Psma5	0.0676165	-0.289315	0.645	0.667	1
Rel	0.771216	-0.289653	0.373	0.367	1
Mtch2	0.334083	-0.289659	0.359	0.367	1
Gdi2	0.162399	-0.290413	0.721	0.683	1
Dnttip1	0.168107	-0.290472	0.367	0.417	1
Txn1	0.0205574	-0.293227	0.826	0.883	1
Nop10	0.0850383	-0.293249	0.611	0.7	1
Axin1	0.058236	-0.293849	0.199	0.283	1
Rsrc2	0.356063	-0.294015	0.703	0.667	1
Trappc6b	0.91925	-0.29421	0.33	0.317	1
Rsl1d1	0.11435	-0.294359	0.438	0.483	1
Idh2	0.130532	-0.294365	0.187	0.25	1
Flt3l	0.0480814	-0.295151	0.331	0.417	1
Tra2b	0.147404	-0.295431	0.859	0.883	1
Eif2s2	0.100787	-0.296786	0.858	0.867	1
Ppih	0.0797119	-0.296791	0.276	0.367	1
Trim27	0.0272189	-0.297144	0.34	0.45	1
Mcm6	0.184477	-0.297457	0.34	0.383	1
Rps19	1.28792e-06	-0.299114	1	1	0.0210665
Wdr74	0.146744	-0.299356	0.243	0.317	1
Nol8	0.0745918	-0.299616	0.188	0.267	1
Gbp7	0.595916	-0.300058	0.506	0.467	1
Vps36	0.190364	-0.300275	0.528	0.55	1
Rbx1	0.0200157	-0.300364	0.856	0.8	1
Tap1	0.061482	-0.300736	0.605	0.65	1
Gm42031	0.0168028	-0.301483	0.161	0.267	1
Tmsb10	1.6294e-05	-0.30189	1	1	0.266521
Gtpbp4	0.0518568	-0.30239	0.4	0.483	1
Eif3j2	0.0421953	-0.302805	0.156	0.25	1
Tbpl1	0.0398612	-0.302866	0.176	0.267	1
Ucp2	0.00331358	-0.303409	0.929	0.917	1
Zfp91	0.151173	-0.303972	0.654	0.633	1
Fkbp8	0.0245409	-0.304415	0.709	0.717	1
Ino80b	0.0999866	-0.306422	0.333	0.4	1
Tapbp	0.188026	-0.306465	0.719	0.7	1
Notch1	0.0966504	-0.30674	0.261	0.35	1
H2-Q4	0.358662	-0.306808	0.513	0.517	1
Rnf166	0.162626	-0.30736	0.351	0.383	1
Pdcd11	0.0708413	-0.30824	0.258	0.333	1
Hnrnpl	0.500487	-0.308839	0.544	0.533	1
Lxn	0.0748055	-0.309135	0.194	0.267	1
Adrm1	0.0799401	-0.309302	0.458	0.5	1
Hmgn1	0.0840302	-0.309994	0.466	0.5	1
Ifi47	0.0707372	-0.310099	0.495	0.567	1
Il7r	0.374827	-0.310113	0.398	0.317	1
Pim1	0.254275	-0.310698	0.9	0.883	1
Fbxo9	0.0214827	-0.31162	0.194	0.3	1
Polb	0.170435	-0.312067	0.24	0.3	1
Dnlz	0.0318081	-0.313543	0.253	0.367	1
Akap8	0.13565	-0.314726	0.396	0.45	1
Slc38a2	0.0311028	-0.315339	0.634	0.7	1
Cd247	0.0560563	-0.315454	0.651	0.683	1
Hpcal1	0.00664761	-0.315928	0.257	0.383	1
Txk	0.481342	-0.316392	0.395	0.417	1
Psmd11	0.37987	-0.317676	0.484	0.45	1
Arf1	0.133207	-0.317954	0.707	0.7	1
Aspscr1	0.0107909	-0.318799	0.314	0.45	1
Cdca4	0.0251874	-0.320385	0.155	0.25	1
Tuba1b	0.143474	-0.32193	0.688	0.7	1
Ppp2r1a	0.181345	-0.3223	0.453	0.45	1
Ier2	0.0266436	-0.322681	0.756	0.783	1
Snapin	0.094259	-0.323759	0.179	0.25	1
Kdelr1	0.0505806	-0.323907	0.391	0.483	1
Mrpl30	0.103822	-0.324351	0.682	0.683	1
Jun	0.452429	-0.32631	0.535	0.55	1
Sf3a2	0.0456081	-0.326839	0.266	0.367	1
Aldh9a1	0.0514499	-0.327114	0.187	0.283	1
Castor1	0.110817	-0.32739	0.223	0.3	1
Mrps7	0.0224404	-0.328444	0.377	0.467	1
Polr2l	0.130432	-0.331023	0.426	0.483	1
Eif4a1	0.199149	-0.331065	0.864	0.8	1
Atp6v0b	0.0396022	-0.33191	0.54	0.65	1
Marcksl1	0.00378089	-0.332382	0.128	0.25	1
Glod4	0.626924	-0.332569	0.294	0.283	1
Xaf1	0.135188	-0.336043	0.213	0.283	1
Ccdc59	0.0652027	-0.337176	0.539	0.617	1
Slc39a7	0.0148056	-0.338417	0.217	0.333	1
Rdx	0.149793	-0.338462	0.598	0.583	1
Itgb7	0.0204254	-0.338701	0.899	0.883	1
Zbp1	0.0699484	-0.33937	0.544	0.633	1
Tomm40	0.30905	-0.339826	0.322	0.35	1
Leprot	0.0119169	-0.341565	0.288	0.417	1
Ube2d3	0.000482492	-0.341816	0.884	0.883	1
Eloc	0.0365316	-0.343898	0.47	0.55	1
Nolc1	0.0491329	-0.344573	0.314	0.383	1
Kif5b	0.0946177	-0.345108	0.604	0.667	1
Rpl4	2.58578e-05	-0.346942	0.997	1	0.422956
Rabac1	0.340263	-0.347147	0.678	0.65	1
Socs2	0.0349586	-0.348903	0.158	0.25	1
Zranb2	0.0770909	-0.348976	0.516	0.583	1
Gata3	0.0227698	-0.349166	0.534	0.633	1
Gramd3	0.0809582	-0.349517	0.197	0.283	1
Hbb-bt	0.105445	-0.349693	0.296	0.367	1
Bak1	0.0400109	-0.349797	0.436	0.517	1
Gxylt1	0.203885	-0.350158	0.187	0.25	1
Polr2m	0.00599414	-0.350536	0.454	0.583	1
Tuba4a	0.0388253	-0.350674	0.379	0.45	1
Ppp2r2a	0.0105867	-0.350983	0.388	0.517	1
Chmp3	0.0510826	-0.351099	0.428	0.5	1
AW112010	0.170988	-0.351312	0.887	0.883	1
Gadd45g	0.325746	-0.351557	0.256	0.3	1
Cstb	0.0150304	-0.353689	0.406	0.517	1
Ik	0.0388206	-0.353864	0.561	0.6	1
Hcst	0.13821	-0.356232	0.765	0.767	1
Wbp2	0.00408612	-0.357038	0.237	0.383	1
Sumo1	0.00469499	-0.357577	0.72	0.75	1
Shisa5	0.00433945	-0.36396	0.995	0.983	1
H2-T23	0.0507208	-0.364791	0.597	0.667	1
Isyna1	0.0900053	-0.365694	0.336	0.417	1
Gars	0.0494945	-0.366545	0.367	0.433	1
Itm2c	0.0940641	-0.367005	0.496	0.533	1
Ms4a4b	0.00826516	-0.36704	0.948	0.95	1
Ccr2	0.114948	-0.3675	0.221	0.3	1
Mea1	0.0531713	-0.367914	0.474	0.533	1
Aup1	0.0567193	-0.36846	0.542	0.617	1
Ankrd11	0.00430201	-0.372419	0.871	0.917	1
Gsdmd	0.0619275	-0.375504	0.191	0.267	1
Gm12216	0.0158023	-0.385067	0.195	0.3	1
Ddx55	0.151037	-0.386499	0.199	0.267	1
Gbp2	0.00292792	-0.387803	0.242	0.4	1
Slc35b3	0.00537857	-0.388439	0.201	0.333	1
Scamp3	0.126772	-0.390457	0.481	0.5	1
Tmx3	0.0104006	-0.392032	0.266	0.383	1
Mpnd	0.00253141	-0.397566	0.283	0.433	1
Ubc	0.0312971	-0.399264	0.93	0.95	1
Znrf1	0.00577409	-0.399912	0.263	0.4	1
R3hdm4	0.0227288	-0.402202	0.462	0.55	1
Zwint	0.00559516	-0.402444	0.25	0.383	1
Fundc2	0.61389	-0.402786	0.581	0.55	1
Hba-a1	0.0178069	-0.40483	0.434	0.55	1
Uqcrfs1	0.000298198	-0.407567	0.661	0.8	1
Dusp1	0.0489502	-0.412304	0.46	0.55	1
Efhd2	0.00179307	-0.413693	0.358	0.5	1
Ddx39b	0.00220359	-0.414262	0.642	0.75	1
Ptp4a3	0.0145567	-0.414795	0.309	0.417	1
Itgb2	0.0222837	-0.419349	0.496	0.583	1
Ppp1r16b	0.177957	-0.422151	0.231	0.283	1
Xiap	0.45358	-0.423839	0.291	0.3	1
Arl2bp	0.0344135	-0.423933	0.536	0.567	1
Gadd45gip1	0.0264021	-0.424416	0.549	0.583	1
Hsp90aa1	0.151936	-0.427121	0.901	0.867	1
Snrnp27	0.00431465	-0.427225	0.51	0.6	1
Glrx	0.157588	-0.428943	0.422	0.467	1
Mtx1	0.0491021	-0.429494	0.247	0.333	1
Uqcrc2	0.000546545	-0.42957	0.6	0.717	1
Xist	0.0161862	-0.431605	0.344	0.483	1
Atp5mpl	0.000315174	-0.432215	0.819	0.817	1
Dtx1	0.000417308	-0.433418	0.197	0.367	1
Cxcr3	0.00665973	-0.436205	0.343	0.483	1
Mafg	6.7017e-05	-0.438022	0.128	0.3	1
Ckb	0.0318137	-0.445041	0.19	0.283	1
Dok2	0.0880938	-0.44516	0.562	0.633	1
Btg1	0.0156089	-0.44526	0.87	0.85	1
S100a4	0.227768	-0.447013	0.637	0.65	1
Ptms	0.298027	-0.449604	0.5	0.533	1
Arl4c	0.0872173	-0.45339	0.314	0.383	1
Lsm8	0.00571559	-0.457394	0.288	0.417	1
U2surp	0.14589	-0.457949	0.569	0.583	1
Spint2	0.00915253	-0.458868	0.316	0.433	1
Junb	0.199109	-0.460542	0.883	0.867	1
Ccnd2	0.00175994	-0.464269	0.833	0.917	1
Grina	0.0126125	-0.470124	0.219	0.333	1
Rgs2	0.131487	-0.471462	0.273	0.317	1
Ypel3	0.0179708	-0.480888	0.6	0.633	1
Calr	0.000544887	-0.484781	0.816	0.867	1
Ube2s	0.0707807	-0.487916	0.639	0.667	1
Ccnd3	0.0228478	-0.491384	0.541	0.583	1
Cd82	4.03889e-05	-0.495706	0.656	0.817	0.660641
Pdpk1	0.0295332	-0.499901	0.272	0.367	1
Odc1	0.0318736	-0.549869	0.333	0.433	1
Fos	0.83417	-0.558998	0.579	0.5	1
Ctsd	0.00935589	-0.560199	0.648	0.7	1
Lta	7.98329e-05	-0.578166	0.11	0.267	1
B2m	3.7491e-09	-0.585243	0.993	0.983	6.1324e-05
Isg15	0.395205	-0.587949	0.255	0.283	1
Hba-a2	0.0146144	-0.58826	0.387	0.483	1
H2-Q6	0.255963	-0.598993	0.208	0.25	1
Il18r1	5.29671e-05	-0.636736	0.211	0.4	0.866382
Hdac1	1.47902e-05	-0.638062	0.605	0.75	0.241923
Treml2	0.00294603	-0.645773	0.195	0.333	1
Chchd10	1.31642e-05	-0.668105	0.419	0.617	0.215326
Itm2a	0.00363366	-0.795271	0.227	0.367	1
Cd7	0.00389999	-0.822588	0.174	0.3	1
Hbb-bs	7.15016e-10	-0.878416	0.684	0.867	1.16955e-05
Ctsw	3.48853e-09	-1.11227	0.139	0.4	5.7062e-05
Ly6a	1.19146e-05	-1.16506	0.475	0.65	0.194887
Nkg7	0.00296397	-1.21752	0.311	0.467	1
Id2	5.90765e-07	-1.28898	0.213	0.433	0.00966315
Ccl5	0.617367	-1.79061	0.267	0.267	1
