# Supplementary material for: Zfp335 establishes eTreg lineage and neonatal immune tolerance by targeting Hadha-mediated fatty acid oxidation
Source: J Clin Invest. 2023 Oct 16;133(20):e166628. doi: 10.1172/JCI166628 (PMC10575732; doi:10.1172/JCI166628)
Supplement: Supplemental table 4 [file jci-133-166628-s161.xlsx]

## Sheet: DEGs
Supplementary table 4: Differentially expressed genes of rTreg in WT vs KO group
Genes	p_val	avg_log2FC	pct.1	pct.2	p_val_adj
AY036118	0	2.71456	0.164	0.799	0
Gm42418	0	1.82209	1	0.999	0
S100a6	0	1.74737	0.105	0.486	0
Lars2	9.84944e-274	1.57843	0.411	0.71	1.61107e-269
Hist1h1b	2.06924e-154	1.36023	0.136	0.37	3.38466e-150
Hist1h2ap	9.15693e-93	0.97268	0.498	0.664	1.4978e-88
Hist1h2ae	2.09565e-58	0.951402	0.213	0.354	3.42785e-54
Ndufa4	1.30049e-100	0.886927	0.341	0.54	2.12721e-96
S100a8	4.92959e-48	0.846579	0.246	0.374	8.06333e-44
Hist1h1e	2.39134e-50	0.837693	0.159	0.282	3.91151e-46
Gm26917	0.00722321	0.734914	0.468	0.414	1
S100a9	1.21317e-28	0.692202	0.286	0.377	1.98438e-24
Itga4	1.92829e-39	0.686198	0.259	0.372	3.15411e-35
Hmgb2	2.70972e-50	0.677345	0.719	0.769	4.43229e-46
S100a10	7.67758e-54	0.582107	0.67	0.742	1.25582e-49
Aimp1	3.49642e-45	0.581863	0.244	0.376	5.7191e-41
Ahnak	5.14975e-21	0.576583	0.204	0.283	8.42344e-17
AW112010	4.69167e-13	0.562262	0.316	0.372	7.67417e-09
Lcp1	4.34987e-25	0.514383	0.547	0.591	7.11508e-21
Tpi1	9.73689e-12	0.485244	0.23	0.282	1.59266e-07
Macf1	7.13462e-16	0.477313	0.568	0.59	1.16701e-11
Hmgb1	4.32312e-39	0.436297	0.851	0.832	7.07132e-35
Hnrnpa2b1	3.40345e-31	0.433309	0.766	0.77	5.56702e-27
Ikzf2	1.3333e-12	0.418241	0.593	0.599	2.18087e-08
Egr1	1.3465e-10	0.415868	0.289	0.34	2.20247e-06
Prpf4b	1.74471e-08	0.408733	0.504	0.526	0.000285382
Rps17	9.1658e-67	0.397455	0.907	0.89	1.49925e-62
Clec2d	1.3662e-12	0.393406	0.315	0.371	2.23469e-08
mt-Nd5	1.34971e-17	0.391701	0.588	0.606	2.20772e-13
Ighm	6.96222e-11	0.378455	0.287	0.344	1.13881e-06
Myh9	9.20531e-14	0.372226	0.633	0.636	1.50571e-09
Tsn	1.32366e-10	0.36276	0.272	0.326	2.1651e-06
mt-Atp8	3.26172e-10	0.362662	0.301	0.352	5.33519e-06
Rsrp1	1.96241e-08	0.352947	0.279	0.324	0.000320991
Nsd1	2.13774e-12	0.347598	0.336	0.396	3.4967e-08
Sec11c	0.00265037	0.34477	0.355	0.367	1
Gm10076	4.51279e-68	0.34396	0.954	0.928	7.38158e-64
Psmd12	6.98726e-06	0.334454	0.249	0.287	0.114291
Hadha	8.32687e-11	0.332943	0.205	0.26	1.36203e-06
Sf3b3	9.44261e-14	0.33097	0.21	0.274	1.54453e-09
Ptpn7	3.03299e-07	0.327661	0.276	0.314	0.00496106
Caprin1	2.89963e-08	0.324201	0.216	0.26	0.000474292
Hnrnph1	7.61609e-06	0.323213	0.236	0.268	0.124576
Suclg1	9.04456e-08	0.319855	0.217	0.261	0.00147942
Ptma	2.67073e-39	0.314614	0.986	0.98	4.36852e-35
Upf2	3.75752e-08	0.311106	0.255	0.302	0.000614618
Chd3	2.03789e-07	0.304417	0.681	0.66	0.00333338
Fosb	2.83618e-11	0.302708	0.271	0.33	4.63914e-07
Mbnl1	9.09519e-09	0.302554	0.622	0.614	0.00014877
Atp5l	2.15938e-07	0.295581	0.652	0.65	0.0035321
Tuba1b	0.0513196	0.292675	0.544	0.487	1
Tpm4	0.000400021	0.292385	0.357	0.378	1
Setx	1.14983e-05	0.289873	0.218	0.252	0.188078
Ptprc	3.74758e-20	0.289137	0.845	0.788	6.12992e-16
Stmn1	0.221451	0.287698	0.392	0.358	1
Lbr	2.24481e-05	0.28588	0.24	0.275	0.367183
Xrn2	0.00087532	0.285716	0.413	0.427	1
Etfb	0.907629	0.285605	0.323	0.307	1
Arhgap15	6.43653e-06	0.282116	0.411	0.438	0.105282
Eif4g2	0.00232772	0.282028	0.505	0.501	1
Nucks1	0.820571	0.281472	0.43	0.405	1
Dock2	4.97576e-05	0.280271	0.502	0.509	0.813885
Lbh	1.88611e-06	0.279495	0.302	0.339	0.0308511
Atp11b	6.37003e-08	0.278082	0.279	0.326	0.00104195
Huwe1	7.99145e-05	0.277734	0.26	0.289	1
Flna	0.000122767	0.277496	0.357	0.383	1
Atp2b1	0.00328362	0.27679	0.33	0.347	1
Top2b	0.00016262	0.275323	0.376	0.396	1
Tm9sf3	0.00825287	0.274596	0.27	0.286	1
Zfp638	1.17671e-08	0.274402	0.206	0.252	0.000192475
Actr2	0.000468895	0.273969	0.28	0.307	1
Fnbp1	0.135143	0.266085	0.269	0.273	1
St13	0.143205	0.264216	0.347	0.35	1
Btg2	0.000184233	0.264213	0.434	0.451	1
Ift80	2.39443e-07	0.260891	0.23	0.272	0.00391657
Dut	0.303532	0.258588	0.272	0.252	1
Ddx17	0.00012075	0.256778	0.221	0.251	1
Kmt2c	2.22751e-05	0.255574	0.243	0.276	0.364353
Traf1	0.124861	0.25434	0.26	0.265	1
Spn	0.00150261	0.254104	0.283	0.307	1
Inpp4b	2.52211e-05	0.252571	0.365	0.393	0.412541
Hnrnpu	0.0531762	0.250271	0.639	0.608	1
Rpl13a	7.86207e-100	-0.250176	0.997	0.981	1.286e-95
Igsf23	1.30486e-23	-0.251961	0.251	0.164	2.13435e-19
Akr1a1	1.26584e-44	-0.252087	0.47	0.318	2.07053e-40
Rexo2	4.13194e-31	-0.252866	0.498	0.369	6.75861e-27
Rps16	2.69803e-99	-0.253456	0.998	0.985	4.41317e-95
Dtx3l	1.98486e-26	-0.253952	0.252	0.155	3.24663e-22
Il2rb	2.59353e-32	-0.256678	0.44	0.31	4.24224e-28
Pfn1	7.55301e-39	-0.257119	0.923	0.811	1.23545e-34
Ltb	5.77894e-35	-0.257324	0.894	0.744	9.45261e-31
Cd69	7.60983e-29	-0.257656	0.599	0.464	1.24474e-24
Psmd3	4.53896e-28	-0.25817	0.258	0.159	7.42438e-24
Atp6v1g1	2.6935e-38	-0.260554	0.46	0.322	4.40576e-34
Cytip	3.30365e-37	-0.263044	0.738	0.594	5.40378e-33
Tmem50a	8.34108e-41	-0.263256	0.607	0.461	1.36435e-36
Emc10	8.63091e-30	-0.264114	0.361	0.247	1.41176e-25
Gimap6	3.30396e-34	-0.264526	0.757	0.621	5.40428e-30
Sept1	2.17069e-39	-0.264687	0.786	0.646	3.55059e-35
Pnrc1	4.28651e-31	-0.265611	0.633	0.501	7.01144e-27
Itm2b	2.92153e-40	-0.267278	0.801	0.641	4.77875e-36
Dynlrb1	7.77448e-40	-0.268861	0.495	0.354	1.27167e-35
Cited2	5.22365e-24	-0.272187	0.372	0.265	8.54432e-20
Ppp1r18	1.00145e-37	-0.273076	0.521	0.383	1.63808e-33
Tbca	1.4801e-46	-0.274317	0.565	0.416	2.42101e-42
Dusp1	1.80361e-32	-0.274443	0.461	0.331	2.95017e-28
Rpl35a	1.03513e-100	-0.279329	0.994	0.944	1.69317e-96
Atp5mpl	6.00716e-53	-0.27938	0.623	0.459	9.82592e-49
H2-Q4	1.01503e-31	-0.280367	0.52	0.39	1.66028e-27
Gpr83	8.70263e-21	-0.282393	0.306	0.217	1.42349e-16
Eif3f	1.85631e-52	-0.283352	0.848	0.693	3.03637e-48
Evl	1.33328e-38	-0.284175	0.512	0.374	2.18085e-34
H2-Q7	1.53679e-22	-0.284892	0.466	0.367	2.51374e-18
Gbp4	4.28258e-29	-0.286022	0.258	0.156	7.00501e-25
Grcc10	1.60062e-39	-0.288037	0.666	0.515	2.61813e-35
Calr	3.79097e-50	-0.288345	0.639	0.472	6.20088e-46
Slc9a3r1	6.68988e-32	-0.289918	0.476	0.354	1.09426e-27
Klf13	7.7476e-33	-0.29257	0.587	0.459	1.26728e-28
Cd53	3.50082e-37	-0.29285	0.485	0.348	5.72629e-33
Psap	9.84236e-30	-0.293183	0.365	0.248	1.60992e-25
Cdkn2d	5.95409e-36	-0.293574	0.468	0.334	9.7391e-32
Acp5	2.49398e-29	-0.294012	0.423	0.311	4.0794e-25
Tprgl	1.92411e-34	-0.294578	0.423	0.297	3.14726e-30
Bax	2.6761e-34	-0.299854	0.492	0.361	4.37729e-30
Cyba	5.29667e-47	-0.300633	0.867	0.721	8.66377e-43
Btg1	1.15386e-36	-0.301269	0.85	0.707	1.88737e-32
Uqcrc1	3.72604e-46	-0.302223	0.425	0.277	6.09468e-42
Itgb7	1.54625e-44	-0.302521	0.676	0.525	2.5292e-40
Slfn1	4.94353e-30	-0.302814	0.394	0.276	8.08613e-26
Hbb-bs	2.09068e-59	-0.303737	0.746	0.546	3.41972e-55
Tnfrsf18	2.84079e-39	-0.306886	0.553	0.405	4.64668e-35
Mrpl30	3.63955e-52	-0.307	0.508	0.345	5.95321e-48
Psmb9	4.03832e-46	-0.307718	0.507	0.358	6.60548e-42
Map2k2	5.37288e-37	-0.308179	0.441	0.313	8.78842e-33
Ifi206	2.18429e-29	-0.30835	0.253	0.153	3.57284e-25
Rps19	4.9789e-119	-0.30841	0.998	0.967	8.14398e-115
Uqcrfs1	7.70937e-41	-0.309379	0.41	0.274	1.26102e-36
Ubb	4.19105e-86	-0.31153	0.985	0.913	6.85529e-82
Gm11808	2.60745e-33	-0.311872	0.311	0.196	4.265e-29
Ms4a6b	3.14274e-42	-0.312431	0.785	0.635	5.14058e-38
Bcl2	3.99535e-47	-0.319276	0.628	0.464	6.5352e-43
Psmb8	9.01248e-53	-0.320511	0.865	0.729	1.47417e-48
Ptms	4.69291e-38	-0.324318	0.393	0.26	7.67619e-34
Cfl1	7.28031e-73	-0.334022	0.937	0.824	1.19084e-68
Ms4a4b	1.51995e-49	-0.33455	0.871	0.718	2.48619e-45
Ifi35	1.08389e-45	-0.342531	0.316	0.18	1.77293e-41
Rac2	1.00872e-81	-0.343216	0.937	0.813	1.64997e-77
Eif5a	1.88235e-71	-0.348032	0.858	0.707	3.07897e-67
Ogfr	1.37414e-46	-0.349491	0.274	0.143	2.24768e-42
H2-D1	6.67538e-75	-0.351603	0.947	0.813	1.09189e-70
Eef1a1	1.23589e-169	-0.351684	0.999	0.979	2.02154e-165
Psmb10	1.35935e-53	-0.356049	0.555	0.394	2.22349e-49
H2-K1	8.69625e-85	-0.358807	0.977	0.866	1.42245e-80
H2-T22	7.31745e-48	-0.365031	0.342	0.199	1.19692e-43
Rpl29	1.33902e-131	-0.365716	0.981	0.905	2.19023e-127
Eif1	1.44083e-96	-0.36799	0.966	0.849	2.35676e-92
Ypel3	1.26029e-47	-0.368262	0.518	0.364	2.06146e-43
2410006H16Rik	8.9485e-51	-0.370068	0.596	0.433	1.46371e-46
Ccnd2	1.1545e-52	-0.370621	0.763	0.595	1.88841e-48
Selenow	8.34577e-65	-0.371373	0.738	0.576	1.36512e-60
Psme1	5.98219e-82	-0.372639	0.84	0.669	9.78507e-78
Selplg	1.04373e-49	-0.375742	0.578	0.428	1.70723e-45
Ubc	7.13361e-65	-0.376793	0.795	0.63	1.16684e-60
Actb	1.43336e-133	-0.377784	1	0.997	2.34454e-129
Treml2	3.54268e-41	-0.378226	0.379	0.245	5.79475e-37
Limd2	3.11008e-71	-0.384223	0.894	0.746	5.08716e-67
Gbp7	1.0562e-31	-0.386577	0.323	0.211	1.72763e-27
Ecm1	1.15419e-36	-0.387771	0.358	0.237	1.8879e-32
Tap1	2.57174e-59	-0.388657	0.454	0.279	4.2066e-55
Raly	2.17718e-60	-0.391935	0.551	0.381	3.56121e-56
Ptp4a3	3.02529e-43	-0.395322	0.301	0.171	4.94847e-39
Ctss	5.97899e-57	-0.397187	0.413	0.249	9.77983e-53
Tle5	1.54345e-80	-0.399375	0.862	0.7	2.52463e-76
Itm2a	1.76879e-40	-0.400899	0.329	0.2	2.89322e-36
Nsa2	2.12654e-74	-0.401546	0.788	0.603	3.47838e-70
Cd2	2.76239e-77	-0.40817	0.864	0.695	4.51844e-73
Psme2	1.26133e-79	-0.415615	0.702	0.518	2.06315e-75
Ftl1	4.89994e-94	-0.416006	0.918	0.772	8.01483e-90
Gnai2	2.33348e-80	-0.417144	0.876	0.718	3.81688e-76
Dusp2	7.51413e-54	-0.419306	0.61	0.449	1.22909e-49
Samhd1	6.70222e-56	-0.425839	0.734	0.582	1.09628e-51
Ifi27l2a	7.92067e-60	-0.434291	0.871	0.739	1.29558e-55
Chchd10	5.48273e-61	-0.435891	0.498	0.323	8.96811e-57
Gadd45g	2.45906e-56	-0.465932	0.257	0.117	4.02229e-52
Lat	8.03012e-87	-0.467811	0.732	0.53	1.31349e-82
Klf2	7.23931e-74	-0.472615	0.76	0.592	1.18413e-69
Ccr7	4.70275e-49	-0.47843	0.376	0.229	7.69229e-45
Tapbp	3.40967e-72	-0.479489	0.538	0.352	5.57719e-68
Shisa5	2.46128e-139	-0.490926	0.956	0.819	4.02592e-135
Npc2	8.46038e-88	-0.493716	0.723	0.537	1.38386e-83
H2-T23	4.98206e-73	-0.499323	0.493	0.303	8.14915e-69
Cish	2.65699e-67	-0.514096	0.329	0.162	4.34604e-63
Irf1	7.66318e-69	-0.518123	0.431	0.247	1.25347e-64
Gadd45b	2.54663e-61	-0.531904	0.403	0.233	4.16552e-57
Stat1	2.00946e-69	-0.53221	0.612	0.427	3.28688e-65
Gm12840	4.27697e-32	-0.544951	0.346	0.234	6.99583e-28
Ms4a4c	1.41686e-60	-0.54583	0.333	0.177	2.31756e-56
Tmsb10	0	-0.574261	0.998	0.958	0
1600014C10Rik	4.44733e-64	-0.619871	0.382	0.219	7.2745e-60
Zbp1	3.43738e-83	-0.642638	0.439	0.246	5.62252e-79
Nfkbia	9.31451e-133	-0.674044	0.834	0.622	1.52357e-128
B2m	4.00163e-269	-0.678936	0.959	0.817	6.54547e-265
Pim1	2.92655e-139	-0.699068	0.781	0.549	4.78695e-135
Ifi47	4.88234e-99	-0.704712	0.43	0.221	7.98604e-95
Bst2	1.95395e-99	-0.707733	0.37	0.166	3.19608e-95
Igtp	1.7621e-113	-0.782823	0.402	0.177	2.88226e-109
Igfbp4	5.84091e-120	-0.824346	0.44	0.2	9.55397e-116
Isg15	1.52122e-99	-0.838915	0.341	0.14	2.48826e-95
Xist	2.51496e-194	-1.00785	0.54	0.201	4.11372e-190
