# Supplementary material for: Zfp335 establishes eTreg lineage and neonatal immune tolerance by targeting Hadha-mediated fatty acid oxidation
Source: J Clin Invest. 2023 Oct 16;133(20):e166628. doi: 10.1172/JCI166628 (PMC10575732; doi:10.1172/JCI166628)
Supplement: Supplemental table 5 [file jci-133-166628-s162.xlsx]

## Sheet: DEGs
Supplementary table 5: qPCR primers
Genes	Forward	Reverse
Actin	ATCTGGCACCACACCTTCTACA	ACGTACATGGCTGGGGTGTT
Zfp335	CAGGATTAACGGAGGCTGAC	GAAGATGAATCAGGGAGGCAG
Foxp3	CCTGGTTGTGAGAAGGTCTTCG	TGCTCCAGAGACTGCACCACTT
Ikzf2	CAAATGTCCTTTCTGTAGCTATGC	AGCGTTCCTTGTGTTCCTC
Nrp1	TCCGAATCAAACCTGTATCCTG	GATGCTGTAATCTGGGAGTCTG
Nt5e	GCTTCAGGGAATGCAACATG	TGCCACCTCCGTTTACAATG
Stat1	GCCGAGAACATACCAGAGAATC	GATGTATCCAGTTCGCTTAGGG
Stat4	CTGGGAGTAAAGGAAACGAGG	GCTGGTCTCTAGGTTAATGGTG
Tbx21	CCACCTGTTGTGGTCCAAGTTC	CCACAAACATCCTGTAATGGCTTG
Gata3	CCTCTGGAGGAGGAACGCTAAT	GTTTCGGGTCTGGATGCCTTCT
Rorc	TTTCTGAGGATGAGATTGCCC	TTGTCGATGAGTCTTGCAGAG
Stat3	AGGAGTCTAACAACGGCAGCCT	GTGGTACACCTCAGTCTCGAAG
Ndufa4	CATCCCAGCTTGATTCCTCTC	CAGTTTGTTCCATGGCTCTG
Hadha	TGTCCCTGAAGTGTTGCTG	GTCCCATTTTCTTTGCTCTGTC
Actr2	TGTGCTTTCTGGAGGTTCTAC	GGTGGGTCTTCAATTCGGATC
Suclg1	AATGATCCAGCCACAGAAGG	AGCAATGAAGGACACTACAGG
Atp5l	TGAAATCCCTACAGCTATTCAGAG	AAACCACATCCACACCTCAG
