# Supplementary material for: Zfp335 establishes eTreg lineage and neonatal immune tolerance by targeting Hadha-mediated fatty acid oxidation
Source: J Clin Invest. 2023 Oct 16;133(20):e166628. doi: 10.1172/JCI166628 (PMC10575732; doi:10.1172/JCI166628)
Supplement: Supporting data values [file jci-133-166628-s163.xlsx]

## Sheet: Figure 1
Figure 1B	ZFP335 MFI（x10^3）
	Tcon	Treg	Treg stim
	2.1713	5.9837	16.5836
	3.9865	10.0527	14.1348
	3.2588	8.9311	14.4804
Figure 1D	Days post birth
	18
	20
	28
	20
	22
	18
	34
	33
	22
	20
	17
	21
	23
	23
	17
	17
	17
	17
	17
	23
	21
	16
	19
	17
	17
	17
	19
Figure 1E	anti-dsDNA（U/ml）
	Foxp3Cre	Foxp3CreZfp335fl/fl
	637.478	1432.74
	149.472	1244.42
	153.169	1852.31
	249.876	1310.85
	202.371	2189.35
	409.123	2076.71
	420.024	1503.93
	647.614	1258.51
	259.344	2370.31
	156.225
Figure 1H	CD4+ T cells (%)			CD8+ T cells (%)
	Foxp3Cre	Foxp3CreZfp335fl/fl		Foxp3Cre	Foxp3CreZfp335fl/fl
	12.13	27.23		3.46	29.81
	10.86	21.4		2.63	26
	10.31	19.73		2.59	25.82
	CD4+ T cells (x105)			CD8+ T cells (x105)
	Foxp3Cre	Foxp3CreZfp335fl/fl		Foxp3Cre	Foxp3CreZfp335fl/fl
	22.9548	57.437		6.54522	62.8737
	27.7444	52.1095		6.69848	63.3344
	28.0353	93.7331		7.04336	122.712
Figure 1I	CD4+CD44+CD62L- cells (%)			CD8+CD44+CD62L- cells (%)
	Foxp3Cre	Foxp3CreZfp335fl/fl		Foxp3Cre	Foxp3CreZfp335fl/fl
	9.77	80.5		5.13	77.52
	10.19	67.45		3.66	84.92
	10.6	73.47		7.06	78.49
	8.88			2.82
Figure 1J	CD4+IFN-γ+ T cells (%)			CD8+IFN-γ+ T cells (%)
	Foxp3Cre	Foxp3CreZfp335fl/fl		Foxp3Cre	Foxp3CreZfp335fl/fl
	4.48	22.07		29.27	46.34
	3.76	28.4		33.08	50.27
	4.48	25.94		32.68	48.03
Figure 1K	CD4+IL-17+ T cells (%)			CD8+IL-17+ T cells (%)
	Foxp3Cre	Foxp3CreZfp335fl/fl		Foxp3Cre	Foxp3CreZfp335fl/fl
	0.52	1.06		0.34	0.55
	0.56	1.45		0.64	0.58
	0.19	1.27		0.49	0.69
Figure 1M	PD-1+CXCR5+ cells (x10^4)
	Foxp3Cre	Foxp3CreZfp335fl/fl
	1.91105	27.1064
	3.01437	24.6798
	1.46324	26.8736
Figure 1O	GC B cells (x10^4)
	Foxp3Cre	Foxp3CreZfp335fl/fl
	2.86658	365.635
	2.19227	430.135
	0.836139	487.658

## Sheet: Figure 2
Figure 2B	CD25+Foxp3+ cells (%)-Thymus			CD25+Foxp3+ cells (%)-Spleen
(1-week-old)	Foxp3Cre	Foxp3CreZfp335fl/fl		Foxp3Cre	Foxp3CreZfp335fl/fl
	0.98	1.02		4.23	3.48
	0.94	1.2		3.68	3.83
	1.03	0.93		4.4	2.65
	CD25+Foxp3+ cells (x104)-Thymus			CD25+Foxp3+ cells (x104)-Spleen
	Foxp3Cre	Foxp3CreZfp335fl/fl		Foxp3Cre	Foxp3CreZfp335fl/fl
	7.2375	5.58892		1.08525	0.5152
	8.6499	6.13993		1.4108	0.81675
	6.706	6.6927		1.04149	0.3225
Figure 2D	CD25+Foxp3+ cells (%)-Thymus			CD25+Foxp3+ cells (%)-Spleen
(3-week-old)	Foxp3Cre	Foxp3CreZfp335fl/fl		Foxp3Cre	Foxp3CreZfp335fl/fl
	1.78	3.47		6.54	0.51
	1.94	4.81		5.85	0.31
	2.17	4.37		6.05	0.56
	CD25+Foxp3+ cells (x104)-Thymus			CD25+Foxp3+ cells (x104)-Spleen
	Foxp3Cre	Foxp3CreZfp335fl/fl		Foxp3Cre	Foxp3CreZfp335fl/fl
	18.924	6.69731		19.8528	6.1383
	20.7526	13.926		20.8196	2.7378
	16.7364	4.807		21.1761	8.944
Figure 2I	Foxp3 MFI (x103)
	Foxp3Cre	Foxp3CreZfp335fl/fl
	1.3381	0.8847
	1.3185	1.109
	1.2797	1.0038
	1.1305
Figure 2J	IFN-γ+ cells (%)			IL-4+ cells (%)
	Foxp3Cre	Foxp3CreZfp335fl/fl		Foxp3Cre	Foxp3CreZfp335fl/fl
	2.96	18.75		0.18	2.7
	4.98	12		1.56	4.76
	3.8	17.86		0.73	5.59
Figure 2K	T-bet+ cells (%)			GATA-3+ cells (%)
	Foxp3Cre	Foxp3CreZfp335fl/fl		Foxp3Cre	Foxp3CreZfp335fl/fl
	1.04	10.27		1.62	4.61
	0.61	13.13		1.48	2.84
	1.32	16.46		0.74	6.44

## Sheet: Figure 3
Figure 3B	G0 (%)			G1 (%)
	Foxp3Cre	Foxp3CreZfp335fl/fl		Foxp3Cre	Foxp3CreZfp335fl/fl
	42.33	20.08		45.8	36.25
	42.83	21.9		43.86	34.26
	40.87	21.77		47.92	36.04
	G2 (%)			G3 (%)
	Foxp3Cre	Foxp3CreZfp335fl/fl		Foxp3Cre	Foxp3CreZfp335fl/fl
	9.85	32.99		0.67	9.92
	10.04	31.57		1.55	11.42
	9.27	32.26		0.74	9.1
		Weight (% initial)
Figure 3C	Days	Tcon				Tcon+WT Treg				Tcon+KO Treg
	0	100	100	100	100	100	100	100	100	100	100	100	100
	2	99.2	100	100.4	100.9	99.6	98.4	100.4	96.9	101.2	97.8	99.2	96.9
	4	96.3	95.8	97.8	98.7	98.7	98	100	99.2	98.8	96.6	98.1	99.6
	6	97.5	95.8	98.2	97.3	98.7	97.3	100	97.7	96.1	98.1	98.4	101.3
	8	95.1	95	94.2	94.6	97.5	101.2	101.7	98.8	95.7	95.1	96.5	100
	10	94.3	92.5	92.9	92.4	94.9	98.4	98.3	98.1	93.4	92.5	91.4	98.2
	12	88.1	91.7	90.2	90.1	95.8	98	96.7	96.5	92.2	92.2	92.2	96.1
	14	87.3	88.3	91.1	91	93.7	100	97.5	96.9	92.6	90.7	93	94.7
	16	84.8	85	90.2	91.9	94.9	97.3	96.3	95.4	91.8	89.6	91.8	89.9
	18	85.7	84.6	92.4	93.7	95.8	98.8	98.3	96.2	92.6	88.8	91.8	89
	20	85.7	86.7	91.6	94.2	95.4	100.8	99.2	96.2	89.5	86.9	88.7	84.2
	22	86.5	84.6	88.4	93.3	97.5	99.2	95.5	95.8	88.3	85.8	86.8	82
	24	85.2	84.6	90.2	93.7	94.9	100.4	95.5	96.2	84.8	78	81.3	80.7
Figure 3G	CD44+CD62L- cells (x105)
	Tcon	Tcon+WT Treg	Tcon+KO Treg
	2.5614	0.38688	2.9736
	2.15064	0.44688	2.312
	3.02533	0.52976	2.1351
Figure 3I	IFN-γ+ cells (%)
	Tcon	Tcon+WT Treg	Tcon+KO Treg
	38.57	25.51	35.79
	44.06	25.71	39.78
	40.58	25.09	33.74
	39.72	22.08	32.99
Figure 3K	IL-17+ cells (%)
	Tcon	Tcon+WT Treg	Tcon+KO Treg
	6.57	7.66	4.1
	6.61	5.48	3.99
	5.7	6.79	5.04
	3.32	6.13	11.82
Figure 3M	CD4+CD44+CD62L- cells (%)-Spleen				CD8+CD44+CD62L- cells (%)-Spleen
	Foxp3Cre	Foxp3CreZfp335fl/fl	Foxp3CreZfp335fl/fl+KO Treg		Foxp3Cre	Foxp3CreZfp335fl/fl	Foxp3CreZfp335fl/fl+KO Treg
	16.19	71.02	29.35		16.32	89.56	44.94
	15.63	72.6	27.79		14.89	90.1	31.04
	15.37	71.52	25.14		15.66	89.97	31.94
			30.53				32.06
	CD4+CD44+CD62L- cells (%)-LN				CD8+CD44+CD62L- cells (%)-LN
	Foxp3Cre	Foxp3CreZfp335fl/fl	Foxp3CreZfp335fl/fl+KO Treg		Foxp3Cre	Foxp3CreZfp335fl/fl	Foxp3CreZfp335fl/fl+KO Treg
	4.77	43.13	6.38		13.8	58.72	14.14
	4.42	38.56	6.5		13.42	57.8	8.42
	4.1	37.15	5.19		12.32	58.38	11.18
			5.06				11.66

## Sheet: Figure 4
Figure 4J	ICOS+CXCR3+ cells (%)			ICOS+CXCR3- cells (%)
	Foxp3Cre	Foxp3CreZfp335fl/fl		Foxp3Cre	Foxp3CreZfp335fl/fl
	38.29	12.14		13.76	6.07
	31.35	7.35		15.58	2.21
	37.37	11.97		22.44	6.35
	ICOS+CXCR3+ cells (x102)			ICOS+CXCR3- cells (x102)
	Foxp3Cre	Foxp3CreZfp335fl/fl		Foxp3Cre	Foxp3CreZfp335fl/fl
	164.335	11.5325		590.558	57.6626
	99.2815	2.17239		493.399	6.53196
	107.75	6.27866		501.968	33.3078

## Sheet: Figure 5
Figure 5D	Basal Respiration (pmol/min)			Figure 5F	Mitotracker deep Red MFI (x103)
	ERCre	ERCreZfp335fl/fl			ERCre	ERCreZfp335fl/fl
	32.06	28.63			12.7817	7.7241
	29.2	28.25			13.0507	8.4583
	32.5	26.79			12.0039	7.6416
	Maximal Respiration (pmol/min)				TMRE MFI (x103)
	ERCre	ERCreZfp335fl/fl			ERCre	ERCreZfp335fl/fl
	85.68	62.41			4.8051	2.7175
	78.22	65.28			5.2506	2.6816
	87.27	45.35			4.6106	2.5133
	Spare Respiration Capacity (pmol/min)				MitoSox MFI (x103)
	ERCre	ERCreZfp335fl/fl			ERCre	ERCreZfp335fl/fl
	53.62	33.78			9.8504	16.2383
	49.02	37.03			11	21.1467
	54.77	18.56			9.7821	19.4195

## Sheet: Figure 6
Figure 6E	ICOS+ cells (%)
	Foxp3Cre	Foxp3CreZfp335fl/fl
	Mock	Mock	Actr2	Ndufa4	Hadha
	55.11	29.17	19.8	23.17	48.81
	55.42	21.15	35.76	27.06	42.07
	47.56	36.42	25.83	24.76	42.58
Figure 6G	Mitotracker deep Red MFI (x103)
	Foxp3Cre	Foxp3CreZfp335fl/fl
	Mock	Mock	Hadha
	19.4866	10.7552	18.8693
	19.2493	8.23119	16.2052
	19.5245	8.88675	11.2187
	19.4315
Figure 6H	G0 (%)
	Tcon	Tcon+Treg_ERCre_Mock	Tcon+Treg_ERCreZfp335fl/fl_Mock	Tcon+Treg_ERCreZfp335fl/fl_Hadha
	3	17.71	1.14	4.51
	2.59	14.29	1.2	3.35
	6.57	19.13	1.59	5.06
	G1+G2 (%)
	Tcon	Tcon+Treg_ERCre_Mock	Tcon+Treg_ERCreZfp335fl/fl_Mock	Tcon+Treg_ERCreZfp335fl/fl_Hadha
	33.34	58.93	29.37	47.18
	26.84	61.29	28.66	46.54
	41.18	60.87	26	38.82
	G3+G4 (%)
	Tcon	Tcon+Treg_ERCre_Mock	Tcon+Treg_ERCreZfp335fl/fl_Mock	Tcon+Treg_ERCreZfp335fl/fl_Hadha
	62.96	21.99	68.36	47.63
	69.54	23.04	69.9	49.65
	50.49	20	72.17	55.41
Figure 6J	ICOS+ cells (%)
	ERCre	ERCre+Malate	ERCreZfp335fl/fl	ERCreZfp335fl/fl+Malate
	45.64	92.39	25.02	55.08
	51.46	89.85	20.08	59.67
	46.57	90.53	23.06	54.6
Figure 6L	Mitotracker deep Red MFI (x103)
	ERCre	ERCre+Malate	ERCreZfp335fl/fl	ERCreZfp335fl/fl+Malate
	8.8865	16.1302	5.9132	7.7762
	8.4201	17.0453	6.2699	9.2382
	8.5009	16.8515	6.0686	8.072

## Sheet: Figure 7
Figure 7C	ICOS+ cells (%)
	ERCre	ERCre+ETO	ERCreZfp335fl/fl	ERCreZfp335fl/fl+ETO
	39.2	28.92	26.62	20.36
	39.59	29.83	25.72	18.73
	42.34	30.21	24.94	18.97
Figure 7E	BODIPY-493/503 MFI (x102)
	ERCre	ERCre+ETO	ERCreZfp335fl/fl	ERCreZfp335fl/fl+ETO
	8.259	12.272	14.144	20.304
	10.574	13.749	13.477	18.165
	10.656	13.972	15.413	20.937
			15.64	20.102
Figure 7G	Mitotracker deep Red MFI (x103)
	ERCre	ERCre+ETO	ERCreZfp335fl/fl	ERCreZfp335fl/fl+ETO
	13.2298	9.9169	6.42	4.5354
	11.7985	10.8895	6.0594	5.5847
	12.134	10.6395	6.2694	3.8765
Figure 7J	ICOS+ cells (%)
	ERCre	ERCre+OA	ERCreZfp335fl/fl	ERCreZfp335fl/fl+OA
	43.01	58.4	23.44	30.83
	46.8	59.52	28.93	34.89
	42.37	58.46	28.67	25.17
Figure 7L	BODIPY-493/503 MFI (x103)
	ERCre	ERCre+OA	ERCreZfp335fl/fl	ERCreZfp335fl/fl+OA
	2.2624	8.1669	7.1669	7.216
	2.30391	8.643	6.0692	6.8957
	2.21247	9.2312	6.8765	6.9689
			8.2216	10.4163
Figure 7N	Mitotracker deep Red MFI (x103)
	ERCre	ERCre+OA	ERCreZfp335fl/fl	ERCreZfp335fl/fl+OA
	4.4312	6.4947	3.1772	2.9882
	4.6396	5.1775	2.4718	2.9975
	4.4867	5.926	2.8102	2.9926

## Sheet: Figure 8
Figure 8B	ZNF335 MFI (x103)					Figure 8D	ZNF335 MFI (x103)					Figure 8F	CD4+CD127-CD25+Foxp3+ICOS+ cells (%)
	Tcon	Treg	Treg stim				rTreg	eTreg					HD	SLE	RA	SS
	6.9561	10.0388	53.4028				6.591	10.6937					41.84	30.82	28.1	42.62
	8.8006	11.8953	47.7347				8.0256	12.703					55.62	32.11	34.83	45.5
	11.5603	17.6258	62.7453				11.6044	18.4431					48.69	14.48	36.69	15.1
	9.6518	13.0219	54.0296				9.8271	13.8719					55.37	26.8	34.11	43.65
	8.872	12.9841	36.0269				8.9718	13.8403					42.31	64.57	28.25	36.49
	10.9775	15.6438	57.359				11.0666	16.4523					49.72	41.09	48.62	48.49
	9.3663	12.778	63.5908				8.7798	13.5761					54.88	6.19	38.66
	12.26	15.1136	74.873				11.8257	16.0938					51.29	33.55	23.36
	8.4402	11.7121	58.0148				8.562	12.2478					51.57	22.68
	10.2029	14.0826	43.5236				10.0073	14.9668					43.29	9.72
	10.4204	14.5907	46.0938				10.0284	15.4158					46.86	36.86
	8.4029	12.6694	47.331				7.9738	13.7605					50.52	42.7
	11.8507	14.6037	54.6405				10.8075	15.5187					44.17	39.67
	9.3623	14.2254	66.5553				9.5665	15.0057					53.61	27.79
	12.5553	13.9225	43.6795				11.8077	14.668					59.11	35.82
	9.5959	12.3551	58.7657				8.4843	12.9007					47.37
	9.1334	12.4084	38.0909				8.6334	13.2848					40.44
													55.95
													45
													45.64
Figure 8I	ZNF335 MFI (x103)					Figure 8K	HADHA MFI (x103)					Figure 8M	Mitotracker deep Red MFI (x103)
	HD	SLE	RA	SS			HD	SLE	RA	SS			HD	SLE	RA	SS
	58.8768	71.7024	25.4213	64.3509			26.8537	32.5866	29.1881	26.6902			7.70784	4.75584	6.95295	6.04776
	75.295	60.4155	51.5996	45.5971			33.2602	29.8828	25.3869	25.2673			7.34004	5.92068	4.00609	7.74026
	66.9801	69.0409	64.0527	31.3404			30.0753	23.8826	29.346	24.5091			7.52333	6.81108	7.89415	4.99169
	64.2953	54.6688	41.0374	39.3936			32.6193	22.3755	27.1118	24.3615			7.52818	5.39856	6.66539	4.12601
	63.349	37.8198	34.3105	72.9597			28.8552	22.311	21.9453	34.2461			7.24361	5.4149	5.5998	4.97716
	62.6216	55.1522	74.1757	71.7169			28.2904	22.4633	31.7576	30.057			7.63069	8.16553	4.33813	4.37199
	75.8561	17.7469	60.0781				29.9096	7.52523	29.5771				7.705	2.52427	4.6648
	68.2318	80.9025	41.6478				26.4276	31.3727	22.6206				6.54872	4.89454	5.9723
	51.7036	58.6187					30.7767	26.7291					6.22303	6.17459
	80.1696	61.614					32.6798	25.2145					5.76043	3.56401
	68.7259	45.2646					30.0813	21.2089					6.47151	4.02602
	65.2967	49.1991					29.8681	23.5739					5.31552	5.8473
	74.0625	50.8971					31.9991	23.5706					5.90349	6.2707
	59.1341	64.6453					28.1826	30.1374					6.511	3.8477
	59.2715	46.2276					27.9148	23.9053					7.14596	6.2502
	68.5142						32.5976						4.89789
	72.5645						29.3452						6.47993
	58.1115						30.0576						8.2915
	71.9185						28.577						6.7682
	70.4266						31.44						7.5115

## Sheet: Supplemental Figure 1
Supplemental Figure 1B	ZFP335 MFI (x103)
	Tcon	Tcon stim
	2.302	2.8187
	3.537	2.2687
	2.954	2.27

## Sheet: Supplemental Figure 2
Supplemental Figure 2B	non-Treg cells
	Foxp3Cre	Foxp3CreZfp335fl/fl
	0.859089	0.853159
	1.03115	0.863891
	1.13468	0.955639
	Treg cells
	Foxp3Cre	Foxp3CreZfp335fl/fl
	1.02811	0.262429
	0.972655	0.260616
	1.12896	0.114626
	0.885768	0.135372

[truncated: 23 more sheets: Supplemental Figure 4, Supplemental Figure 5, Supplemental Figure 6, Supplemental Figure 7, Supplemental Figure 8, Supplemental Figure 10, Supplemental Figure 11, Supplemental Figure 12, Supplemental Figure 13, Supplemental Figure 14, Supplemental Figure 15, Supplemental Figure 17, Supplemental Figure 18, Supplemental Figure 20, Supplemental Figure 21, Supplemental Figure 22, Supplemental Figure 23, Supplemental Figure 24, Supplemental Figure 25, Supplemental Figure 27 …]
